# Supplementary material for: Impact of chemotherapy exposure on tumor mutation burden in advanced colorectal cancer
Source: Sci Rep. 2026 Apr 6;16:16380. doi: 10.1038/s41598-026-46050-7 (PMC13212886; doi:10.1038/s41598-026-46050-7)
Supplement: Supplementary file 1 — Supplementary Material 1 [file 41598_2026_46050_MOESM1_ESM.xlsx]

## Sheet: overview
Supplementary Table 1. Overview of ClinicalFeature data
case_number	tumor_sample_barcode	age	sex	family history of colorectal cancer	multiple cancer	alcohol_habitat	Smoking_habitat	Diagnosis	T	N	M	TNM stage	histology	differentiation	primary location	RAS status	MSI status	TMB (mutation/Mb)	Total_variant_number	missense	amplification	nonsense	frameshift	nonframeshift	splice	rearrangement	loss	truncation	therapeutic modulation for CGP test sample	Number of therapeutic modulation	Number of therapeutic regime	Chemotherpeutic history before CGP test	Type of CGP test	CGP provided sorce
case_1	EC00040584	60	male	none	none	Occasional	Never	sigmoid colon cancer	T4	N0	M0	IIC	adenocarcinoma	moderate	Left	wild	MSS	3.78	18	9	5	1	2	1	0	0	0	0	yes	2	1	yes	FoundationOneCDX	primary
case_2	EC00041238	62	male	none	none	Regular	Regular	sigmoid colon cancer	T3	N2	M0	IIIB	adenocarcinoma	moderate	Left	RASm	MSS	6.3	15	11	0	2	0	1	1	0	0	0	no	0	0	no	FoundationOneCDX	primary
case_3	EC00044180	80	female	yes	none	Never	Never	ascending colon cancer	T2	N1	M0	IIIA	adenocarcinoma	moderate	Right	wild	MSS	3.78	15	8	5	2	0	0	0	0	0	0	no	0	0	no	FoundationOneCDX	primary
case_4	EC00051268	48	female	none	none	Never	Regular	ascending colon cancer	T3	N0	M1	IV	adenocarcinoma	moderate	Right	RASm	MSS	2.52	25	8	9	2	1	2	0	0	0	0	no	0	0	no	FoundationOneCDX	primary
case_5	EC00057037	56	male	none	none	Regular	Regular	sigmoid colon cancer	T3	N2	M0	IIIB	adenocarcinoma	well	Left	wild	MSS	6.3	20	7	10	0	2	0	1	0	0	0	no	0	0	no	FoundationOneCDX	primary
case_6	EC00090042	47	male	yes	none	Never	Regular	rectal cancer	T3	N2	M1	IV	adenocarcinoma	well	Left	wild	MSS	8.83	16	10	2	1	1	0	1	1	0	0	yes	NA	1	yes	FoundationOneCDX	primary
case_7	EC00091545	61	male	yes	none	Regular	Regular	transverse colon cancer	T3	N0	M1	IV	adenocarcinoma	moderate	Right	RASm	MSS	6.3	10	8	0	1	1	0	0	0	0	0	yes	NA	1	yes	FoundationOneCDX	primary
case_8	EC00091073	48	female	none	none	Never	Never	discending colon cancer	T4	N0	M1	IV	adenocarcinoma	NA	Left	RASm	MSS	3.78	10	7	0	2	0	1	0	0	0	0	no	0	0	no	FoundationOneCDX	primary
case_9	EC00102849	65	male	none	none	Never	Never	sigmoid colon cancer	T4	N1	M1	IV	adenocarcinoma	NA	Left	wild	MSS	3.78	24	11	8	2	2	0	0	0	0	0	no	0	0	no	FoundationOneCDX	metastasis
case_10	EC00121789	56	female	none	none	Never	Never	sigmoid colon cancer	T3	NA	M1	IV	adenocarcinoma	well	Left	wild	MSS	2.53	11	9	0	0	0	0	1	1	0	0	no	0	0	no	FoundationOneCDX	primary
case_11	EC00121754	50	male	none	none	Regular	Regular	sigmoid colon cancer	T4	N0	M0	IV	adenocarcinoma	well	Left	wild	MSS	1.26	9	6	0	1	1	0	1	0	0	0	yes	6	1	yes	FoundationOneCDX	primary
case_12	EC00170666	57	male	none	none	Never	Never	sigmoid colon cancer	T4	N2	M1	IV	adenocarcinoma	moderate	Left	wild	MSS	12.64	26	17	0	2	4	2	0	0	0	0	yes	NA	3	yes	FoundationOneLiquidCDX	blood
case_13	EC00115037	53	male	none	none	Never	Never	rectal cancer	NA	NA	M0	III	adenocarcinoma	NA	Left	RASm	MSS	8.83	30	13	12	1	1	1	0	1	1	0	yes	20	2	no	FoundationOneCDX	primary
case_14	EC00141461	52	female	yes	none	Never	Never	rectal cancer	T3	N0	M1	IV	adenocarcinoma	well	Left	wild	MSS	6.3	28	14	9	3	1	1	0	0	0	0	yes	6	2	yes	FoundationOneCDX	metastasis
case_15	KR01000132	37	male	none	none	Never	Never	sigmoid colon cancer	T4	N1	M0	IIIa	adenocarcinoma	NA	Left	wild	MSS	1.26	4	3	0	0	0	1	0	0	0	0	no	0	0	no	FoundationOneLiquidCDX	blood
case_16	KR01000167	74	female	none	none	Never	Regular	rectal cancer	T2	N0	M0	II	adenocarcinoma	NA	Left	RASm	MSS	5.04	18	8	7	1	2	0	0	0	0	0	yes	16	2	no	FoundationOneCDX	metastasis
case_17	KR01000205	65	male	none	none	Regular	Regular	rectal cancer	T3	N3	M1	IV	adenocarcinoma	NA	Left	wild	MSS	15.17	26	15	2	2	2	1	1	2	1	0	yes	NA	4	yes	FoundationOneLiquidCDX	blood
case_18	KR01000302	74	male	none	none	Regular	Past	cecal cancer	T3	N1	M1	IVa	adenocarcinoma	NA	Right	wild	MSS	6.3	14	13	0	0	0	0	0	1	0	0	no	0	0	yes	FoundationOneCDX	primary
case_19	KR01000396	69	female	yes	none	Never	Never	rectal cancer	T1	N0	M0	I	adenocarcinoma	NA	Left	wild	MSS	2.53	14	9	0	2	2	0	0	1	0	0	yes	29	2	yes	FoundationOneLiquidCDX	blood
case_20	KR01000540	61	male	none	none	Regular	Regular	ascending colon cancer	T3	N2	M0	IIIb	adenocarcinoma	NA	Right	RASm	MSS	1.26	12	3	3	2	3	0	0	0	0	0	no	0	0	yes	FoundationOneCDX	primary
case_21	KR01000639	61	male	yes	none	Regular	Past	rectal cancer	T1	N0	M0	I	adenocarcinoma	NA	Left	RASm	MSS	1.26	17	13	0	3	1	0	0	0	0	0	yes	16	3	yes	FoundationOneLiquidCDX	blood
case_22	KR01000647	77	male	none	none	Never	Past	sigmoid colon cancer	T4	N2	M1	IV	adenocarcinoma	well	Left	RASm	MSS	8.85	25	18	1	2	2	0	2	0	0	0	yes	13	2	yes	FoundationOneLiquidCDX	blood
case_23	KR01000930	61	female	none	none	Never	Past	rectal cancer	T3	N0	M1	IV	adenocarcinoma	moderate	Left	wild	MSS	1.21	9	7	0	0	1	1	0	0	0	0	yes	NA	8	yes	FoundationOneCDX	metastasis
case_24	KR01001023	51	female	none	none	Never	Never	rectal cancer	T3	N3	M0	IIIb	adenocarcinoma	moderate	Left	RASm	MSS	0	9	6	1	1	1	0	0	0	0	0	yes	NA	1	yes	FoundationOneCDX	primary
case_25	EC00225452	63	male	none	none	Never	Never	rectal cancer	NA	NA	M1	IV	adenocarcinoma	moderate	Left	RASm	MSS	0	14	11	0	2	1	0	0	0	0	0	no	0	0	yes	FoundationOneLiquidCDX	blood
case_26	KR01000531	69	male	none	none	Never	Past	rectal cancer	NA	NA	M1	IV	adenocarcinoma	NA	Left	wild	MSS	7.57	14	9	3	0	1	0	1	0	0	0	yes	NA	1	no	FoundationOneCDX	metastasis
case_27	KR01000574	63	male	yes	none	Never	Never	sigmoid colon cancer rectal cancer	T4	N2	M1	IV	adenocarcinoma	NA	Left	wild	MSS	5.04	22	6	8	3	0	0	0	3	2	0	yes	NA	1	yes	FoundationOneCDX	metastasis
case_28	KR01000558	63	female	yes	none	Never	Never	transverse colon cancer	T4	N1	M0	IIIb	adenocarcinoma	NA	Right	RASm	MSS	2.52	14	10	2	0	0	0	2	0	0	0	no	0	0	no	FoundationOneCDX	metastasis
case_29	KR01000663	63	male	none	none	Never	Regular	rectal cancer	T3	N2	M0	IIIc	adenocarcinoma	well	Left	RASm	MSS	0	13	8	3	0	2	0	0	0	0	0	no	0	0	yes	FoundationOneCDX	primary
case_30	KR01000680	68	male	none	none	Never	Past	rectal cancer	T4	N3	M0	IIIc	adenocarcinoma	muc	Left	wild	MSS	0	9	8	0	1	0	0	0	0	0	0	yes	2		yes	FoundationOneLiquidCDX	blood
case_31	KR01000671	64	female	none	none	Never	Never	sigmoid colon cancer	T4	N1	M0	IIIb	adenocarcinoma	NA	Left	RASm	MSS	6.3	17	13	1	1	1	1	0	0	0	0	yes	12	1	yes	FoundationOneCDX	metastasis
case_32	KR01000701	74	female	yes	none	Never	Never	ascending colon cancer	T3	N1	M1	IVb	adenocarcinoma	well	Right	RASm	MSS	7.56	9	4	0	1	2	0	1	0	0	1	no	0	0	yes	FoundationOneCDX	metastasis
case_33	KR01000752	60	female	yes	none	Never	Never	sigmoid colon cancer	NA	NA	M1	IV	adenocarcinoma	moderate	Left	wild	MSS	11.38	30	21	2	1	1	2	1	1	0	0	yes	NA	6	yes	FoundationOneCDX	blood
case_34	KR01000892	58	male	none	none	Never	Never	sigmoid colon cancer	NA	NA	M0	III	adenocarcinoma	NA	Left	RASm	MSS	2.52	21	8	11	0	1	1	0	0	0	0	no	0	0	yes	FoundationOneCDX	primary
case_35	KR01000876	57	male	yes	none	Never	Never	rectal cancer	T2	N0	M0	II	adenocarcinoma	NA	Left	RASm	MSS	2.52	16	10	0	1	3	0	0	0	1	1	no	0	0	yes	FoundationOneCDX	primary
case_36	EC00300489	61	female	none	none	Never	Past	rectal cancer	T3	N0	M1	IV	adenocarcinoma	NA	Left	RASm	MSS	1.21	9	7	0	0	2	1	0	1	0	0	yes	NA	2	yes	FoundationOneCDX	metastasis
case_37	KR01001066	51	female	none	none	Occasional	Never	rectal cancer	T3	N3	M0	III	adenocarcinoma	moderate	Left	RASm	MSS	0	9	6	1	1	1	0	0	0	0	0	yes	NA		yes	FoundationOneCDX	primary
case_38	KR01001171	71	male	NA	none	Occasional	Never	rectal cancer	NA	NA	M1	IV	adenocarcinoma	NA	Left	wild	MSS	6.63	13	7	2	2	2	0	0	0	0	0	yes	8	1	yes	FoundationOneCDX	metastasis
case_39	EC00340286	50	male	yes	none	Regular	Regular	sigmoid colon cancer	T4	N3	M1	IV	adenocarcinoma	NA	Left	RASm	MSS	2.41	17	14	0	1	1	0	1	0	0	0	no	0	0	no	FoundationOneCDX	primary
case_40	EC00343218	75	female	none	none	Never	Never	sigmoid colon cancer	T4	N2	M1	IVa	adenocarcinoma	well	Left	wild	MSS	4.83	13	9	0	0	3	1	2	0	0	0	yes	5	1	yes	FoundationOneCDX	metastasis
case_41	EC00358614	48	female	yes	none	Never	Past	transverse colon cancer	NA	NA	M0	III	adenocarcinoma	NA	Right	RASm	MSS	26.55	34	16	10	4	3	0	1	0	0	0	yes	20	4	yes	FoundationOneCDX	metastasis
case_42	KR01001376	54	male	yes	none	Never	Never	sigmoid colon cancer	NA	NA	M0	III	adenocarcinoma	NA	Left	RASm	MSS	3.62	12	9	0	1	1	1	0	0	0	0	no	0	0	no	FoundationOneCDX	primary
case_43	KR01001392	73	female	yes	none	Never	Never	rectal cancer	T4	NA	M1	IV	adenocarcinoma	NA	Left	RASm	MSS	4.83	13	13	1	0	0	0	0	0	0	0	yes	NA	4	yes	FoundationOneCDX	primary
case_44	KR01001422	64	female	yes	none	Occasional	Never	sigmoid colon cancer	NA	NA	M1	IV	adenocarcinoma	NA	Left	wild	MSS	3.79	13	10	1	1	1	0	1	1	0	0	yes	NA	9	yes	FoundationOneLiquidCDX	blood
case_45	KR01001430	79	male	none	none	Never	Never	rectal cancer	T4	N2	M0	IIIb	adenocarcinoma	moderate	Left	RASm	MSS	1.21	23	10	8	2	2	1	0	0	0	0	no	0	0	no	FoundationOneCDX	primary
case_46	EC00368385	71	female	none	none	Never	Never	ascending colon cancer	T3	N2	M0	IIIc	adenocarcinoma	well	Right	RASm	MSS	3.62	25	11	9	3	1	0	0	0	0	0	no	0	0	no	FoundationOneCDX	metastasis
case_47	EC00375039	47	male	none	none	Never	Never	rectal cancer	T4	N3	M1	IV	adenocarcinoma	NA	Left	RASm	MSS	1.21	12	6	0	3	2	1	0	0	0	0	no	0	0	no	FoundationOneCDX	primary
case_48	EC00381098	68	male	none	none	Regular	Past	sigmoid colon cancer	NA	NA	M0	III	adenocarcinoma	NA	Left	wild	MSS	2.41	19	6	8	2	0	0	1	1	0	1	yes	NA	3	yes	FoundationOneCDX	metastasis
case_49	EC00381527	63	female	yes	none	Regular	Regular	transverse colon cancer	NA	NA	M1	IV	adenocarcinoma	NA	Right	wild	MSS	7.24	12	9	0	2	0	0	0	1	0	0	yes	NA	4	yes	FoundationOneCDX	metastasis
case_50	EC00381586	47	female	none	none	Never	Past	transverse colon cancer	NA	NA	M0	III	adenocarcinoma	NA	Right	wild	MSS	0	13	5	6	1	1	0	0	0	0	0	no	0	0	yes	FoundationOneCDX	primary
case_51	EC00380814	61	female	none	none	Never	Never	sigmoid colon cancer	NA	NA	NA	IV	adenocarcinoma	NA	Left	wild	MSS	5.06	16	0	0	14	2	0	0	0	0	0	yes	5	5	yes	F1LCDX	blood
case_52	EC00387983	64	female	none	none	Regular	Past	ascending colon cancer	NA	NA	M1	III	NA	NA	Right	RASm	MSS	4.38	11	2	0	9	2	0	0	0	0	0	no	0	0	no	F1CDX	primary
case_53	EC00394840	53	female	none	none	Never	Never	rectal cancer	NA	NA	M1	IV	adenocarcinoma	NA	Left	wild	MSS	3.62	12	0	0	9	1	0	0	2	0	0	no	0	0	no	F1CDX	primary
case_54	EC00401323	61	female	yes	none	Never	Past	sigmoid colon cancer	NA	NA	NA	IV	adenocarcinoma	NA	Left	RASm	MSS	1.21	12	19	0	10	2	0	0	0	0	0	yes	NA	3	yes	F1CDX	metastasis
case_55	KR01001570	64	male	none	none	Regular	Regular	rectal cancer	T4	N0	M1	II	adenocarcinoma	NA	Left	RASm	MSS	1.21	11	9	0	6	3	1	0	1	0	0	no	0	0	no	F1CDX	metastasis
case_56	KR01001651	75	female	none	none	Never	Never	transverse colon cancer	T4	N0	M1	IV	adenocarcinoma	well	Right	RASm	MSS	6.03	14	1	2	11	1	1	1	0	0	0	no	0	0	no	F1CDX	primary
case_57	KR01001619	53	female	none	yes	Never	Never	rectal cancer	T1	N1	M1	III	adenocarcinoma	NA	Right	RASm	MSS	3.62	12	6	0	10	1	0	0	1	0	0	yes	NA	2	yes	F1CDX	metastasis
case_58	EC00415456	47	female	none	yes	Regular	Regular	sigmoid colon cancer	NA	NA	M1	IV		NA	Left	wild	MSS	4.83	20	9	0	12	2	2	1	2	1	0	yes	19	2	yes	F1CDX	primary
case_59	KR01001678	61	male	none	none	Regular	Regular	rectal cancer	T4	N1	M1	IV	adenocarcinoma	NA	Left	RASm	MSS	2.41	12	6	0	8	3	0	1	0	0	0	no	0	0	no	F1CDX	primary
case_60	KR01001813	61	male	yes	none	Regular	Never	sigmoid colon cancer	T4	N2	M1	III	adenocarcinoma	moderate	Left	wild	MSS	2.41	10	0	0	6	1	1	2	0	0	0	yes	23	2	yes	F1CDX	metastasis
case_61	KR01001821	52	male	none	none	Never	Never	sigmoid colon cancer	T4	N2	M1	III	adenocarcinoma	moderate	Left	wild	MSS	6.03	14	7	1	8	3	2	1	0	0	0	no	0	0	no	F1CDX	primary
case_62	EC00433080	63	male	yes	none	Never	Past	sigmoid colon cancer	NA	NA	M1	IV	adenocarcinoma	NA	Left	wild	MSS	0	6	4	2	3	3	0	0	0	0	0	yes	18	2	yes	F1CDX	primary
case_63	KR01001880	43	male	none	none	Regular	Regular	ascending colon cancer	T4	N1	M1	IV	adenocarcinoma	well	Right	RASm	MSS	1.26	14	0	0	10	2	1	0	1	0	0	yes	NA	2	yes	F1LCDX	blood
case_64	KR01001899	81	female	none	none	Never	Never	rectal cancer	T4	N3	M1	III	adenocarcinoma	moderate	Left	wild	MSS	17.7	30	2	0	19	2	6	0	1	1	1	yes	NA	6	yes	F1LCDX	blood
case_65	EC00444804	56	female	none	none	Occasinal	Never	anal cancer	NA	NA	M1	III	adenocarcinoma	NA	Left	RASm	MSS	2.46	13	3	0	12	0	0	1	0	0	0	yes	NA	2	yes	F1CDX	primary
case_66	EC00444995	51	female	yes	none	Never	Never	discending colon cancer	NA	NA	M1	III	adenocarcinoma	NA	Left	RASm	MSS	2.41	10	3	0	5	2	2	1	0	0	0	yes	8	1	yes	F1CDX	metastasis
case_67	KR01001970	75	male	none	none	Regular	Past	transverse colon cancer	T4	N1	M1	IV	adenocarcinoma	NA	Right	RASm	MSS	2.42	12	0	0	9	1	2	0	0	0	0	no	0	0	yes	F1CDX	primary
case_68	KR01002135	75	male	none	none	Never	Never	rectal cancer	T4	N2	M1	III	adenocarcinoma	NA	Right	wild	MSS	1.21	11	3	0	8	1	1	1	0	0	0	no	0	0	yes	F1CDX	primary
case_69	KR01002119	72	female	none	none	Never	Never	rectal cancer	T4	N3	M1	IV	adenocarcinoma	moderate	Left	RASm	MSS	1.21	7	4	0	6	0	1	0	0	0	0	no	0	0	yes	F1CDX	primary
case_70	KR01002178	57	male	none	none	Never	Regular	rectal cancer	NA	NA	M1	IV	adenocarcinoma	NA	Left	RASm	MSS	6.03	13	0	0	11	1	1	0	0	0	0	no	0	0	yes	F1CDX	primary
case_71	KR01002216	64	male	none	none	Never	Past	ascending colon cancer	T4	N3	M1	III	adenocarcinoma		Right	RASm	MSS	1.21	14	0	2	11	0	1	1	1	0	0	yes	13	1	yes	F1CDX	primary
case_72	EC00496243	80	male	none	none	Never	Never	rectal cancer	NA	NA	M1	III	adenocarcinoma	NA	Left	RASm	MSS	0	8	0	0	4	1	3	0	0	0	0	no	0	0	yes	F1CDX	primary
case_73	EC00505692	82	male	none	yes	Regular	Never	rectal cancer	NA	NA	M1	III	adenocarcinoma	NA	Left	wild	MSS	2.41	10	7	0	7	1	2	0	0	0	0	yes	NA	2	yes	F1CDX	metastasis
case_74	KR01002348	84	female	none	yes	Regular	Regular	cecal cancer	NA	NA	NA	NA	adenocarcinoma	NA	Right	wild	MSS	2.41	17	1	1	15	1	2	0	0	0	0	yes	NA	3	yes	F1CDX	metastasis
case_75	KR01002429	39	female	none	none	Never	Never	rectal cancer	NA	NA	NA	NA	adenocarcinoma	well	Left	RASm	MSS	2.41	8	0	0	4	2	0	1	1	0	0	no	0	0	yes	F1CDX	primary
case_76	KR01002410	71	male	yes	none	Regular	Regular	transverse colon cancer	NA	NA	NA	NA	adenocarcinoma	moderate	Right	wild	MSS	0	5	0	0	3	0	2	0	0	0	0	no	0	0	yes	F1CDX	primary
case_77	KR01002569	57	male	none	none	Occasinal	Regular	discending colon cancer	NA	NA	NA	NA	adenocarcinoma	NA	Left	wild	MSS	6.32	20	4	0	12	2	2	0	0	0	0	yes	NA	3	yes	F1LCDX	blood
case_78	KR01002631	57	male	none	none	Regular	Past	sigmoid colon cancer	NA	NA	NA	NA	adenocarcinoma	NA	Left	RASm	MSS	4.81	17	5	0	8	1	2	0	1	0	0	yes	NA	1	yes	F1CDX	primary
case_79	KR01002720	65	male	none	none	Regular	Past	ascending colon cancer	NA	NA	NA	NA	adenocarcinoma	well	Right	RASm	MSS	0	9	1	0	6	1	0	1	0	0	0	yes	NA	4	yes	F1LCDX	blood
case_80	KR01002739	65	male	none	none	Regular	Regular	rectal cancer	NA	NA	NA	NA	adenocarcinoma	NA	Left	wild	MSS	5.06	27	0	0	21	2	4	0	0	0	0	yes	NA	2	yes	F1LCDX	blood
case_81	EC00603376	76	female	none	yes	Occasinal	Past	transverse colon cancer	NA	NA	NA	NA	adenocarcinoma	NA	Right	wild	MSS	2.41	21	11	0	7	1	1	0	1	0	0	yes	NA	1	yes	F1CDX	metastasis
case_82	KR01003026	75	female	none	none	Never	Never	cecal cancer	T3	N0	M1	II	adenocarcinoma	NA	Right	RASm	MSS	2.41	18	0	0	11	4	1	2	0	0	0	yes	NA	2	yes	F1CDX	metastasis
case_83	KR01003140	59	male	none	none	Never	Past	sigmoid colon cancer	NA	NA	NA	NA	adenocarcinoma	NA	Left	RASm	MSS	4.83	17	2	0	12	1	1	0	0	0	1	yes	12	1	yes	F1CDX	primary
case_84	KR01003166	56	male	none	none	Regular	Never	rectal cancer	NA	NA	NA	NA	adenocarcinoma	NA	Left	wild	MSS	2.41	15	6	0	5	1	1	0	0	1	1	no	0	0	yes	F1CDX	primary
case_85	KR01003247	66	male	none	none	Never	Regular	sigmoid colon cancer	NA	NA	NA	NA	adenocarcinoma	NA	Left	RASm	MSS	7.24	22	4	0	16	0	1	1	0	0	0	no	0	0	yes	F1CDX	primary
case_86	KR01003328	74	male	yes	none	Never	Regular	sigmoid colon cancer	NA	NA	NA	NA	adenocarcinoma	NA	Left	wild	MSS	2.41	15	6	0	5	1	1	0	1	1	0	no	0	0	yes	F1CDX	primary
case_87	KR01004006	72	male	none	none	Regular	Regular	discending colon cancer	NA	NA	NA	NA	adenocarcinoma	NA	Left	RASm	MSS	3.62	15	0	0	11	2	1	0	1	0	0	yes	8	1	yes	F1CDX	primary
case_88	KR01004146	55	male	NA	none	Regular	Regular	rectal cancer	NA	NA	M1	IV	adenocarcinoma	NA	Left	wild	MSS	6.03	7	0	0	4	1	1	1	0	0	0	yes	NA	1	yes	F1CDX	primary
