# Supplementary material for: Impact of chemotherapy exposure on tumor mutation burden in advanced colorectal cancer
Source: Sci Rep. 2026 Apr 6;16:16380. doi: 10.1038/s41598-026-46050-7 (PMC13212886; doi:10.1038/s41598-026-46050-7)
Supplement: Supplementary file 2 — Supplementary Material 2 [file 41598_2026_46050_MOESM2_ESM.xlsx]

## Sheet: CRC_maftool_data_2020_2025
Supplementary Table 2. Overview of SNVs data
Tumor_Sample_Barcode	Hugo_Symbol	Variant_Classification	Chromosome	Start_Position	End_Position	Reference_Allele	Tumor_Seq_Allele2	Variant_Type	Protein_Change	transition/transversion	Func.refGene	ExonicFunc.refGene	AAChange.refGene	Xref.refGene	cytoBand
case_1	ASXL1	Nonsense_Mutation	chr20	31023027	31023027	A	T	SNP	K838*	TV	exonic	stopgain	ASXL1:NM_001363734:exon11:c.A2329T:p.K777X,ASXL1:NM_015338:exon12:c.A2512T:p.K838X	Bohring-Opitz syndrome, Autosomal dominant;Myelodysplastic syndrome, somatic	20q11.21
case_1	CCND3	Missense_Mutation	chr6	41908167	41908167	G	C	SNP	L38V	TV	exonic	nonsynonymous SNV	CCND3:NM_001136017:exon2:c.C112G:p.L38V,CCND3:NM_001287427:exon2:c.C205G:p.L69V,CCND3:NM_001760:exon2:c.C355G:p.L119V	.	6p21.1
case_1	PIK3CA	In_Frame_Del	chr3	178916938	178916940	GAA	-	DEL	E110del	other	exonic	nonframeshift deletion	PIK3CA:NM_006218:exon2:c.325_327del:p.E110del	Breast cancer, somatic;CLOVE syndrome, somatic;Colorectal cancer, somatic;Cowden syndrome 5;Gastric cancer, somatic;Hepatocellular carcinoma, somatic;Keratosis, seborrheic, somatic;Megalencephaly-capillary malformation-polymicrogyria syndrome, somatic;Nevus, epidermal, somatic;Nonsmall cell lung cancer, somatic;Ovarian cancer, somatic	3q26.32
case_1	APC	Missense_Mutation	chr5	112179308	112179308	A	G	SNP	R2673G	TI	exonic	nonsynonymous SNV	APC:NM_001127511:exon14:c.A7963G:p.R2655G,APC:NM_001354897:exon15:c.A8047G:p.R2683G,APC:NM_001354899:exon15:c.A7933G:p.R2645G,APC:NM_001354901:exon15:c.A7840G:p.R2614G,APC:NM_001354902:exon15:c.A7744G:p.R2582G,APC:NM_001354905:exon15:c.A7537G:p.R2513G,APC:NM_000038:exon16:c.A8017G:p.R2673G,APC:NM_001354895:exon16:c.A8017G:p.R2673G,APC:NM_001354898:exon16:c.A7942G:p.R2648G,APC:NM_001354900:exon16:…	Adenoma, periampullary, somatic (3);Adenomatous polyposis coli, Autosomal dominant;Brain tumor-polyposis syndrome 2, Autosomal dominant;Colorectal cancer, somatic;Desmoid disease, hereditary, Autosomal dominant;Gardner syndrome, Autosomal dominant;Gastric cancer, somatic;Hepatoblastoma, somatic	5q22.2
case_1	APC	Frame_Shift_Del	chr5	112155003	112155003	A	-	SNP	A426fs*28	other	exonic	frameshift deletion	APC:NM_001127511:exon8:c.1220delA:p.A408Lfs*28,APC:NM_001354897:exon9:c.1304delA:p.A436Lfs*28,APC:NM_001354899:exon9:c.1190delA:p.A398Lfs*28,APC:NM_001354900:exon9:c.1097delA:p.A367Lfs*28,APC:NM_001354901:exon9:c.1097delA:p.A367Lfs*28,APC:NM_001354902:exon9:c.1001delA:p.A335Lfs*28,APC:NM_001354905:exon9:c.794delA:p.A266Lfs*28,APC:NM_000038:exon10:c.1274delA:p.A426Lfs*28,APC:NM_001354895:exon10:c.…	Adenoma, periampullary, somatic (3);Adenomatous polyposis coli, Autosomal dominant;Brain tumor-polyposis syndrome 2, Autosomal dominant;Colorectal cancer, somatic;Desmoid disease, hereditary, Autosomal dominant;Gardner syndrome, Autosomal dominant;Gastric cancer, somatic;Hepatoblastoma, somatic	5q22.2
case_1	CDK6	Missense_Mutation	chr7	92300747	92300747	G	A	SNP	R214C	TI	exonic	nonsynonymous SNV	CDK6:NM_001145306:exon5:c.C640T:p.R214C,CDK6:NM_001259:exon5:c.C640T:p.R214C	.	7q21.2
case_1	TP53	Missense_Mutation	chr17	7578406	7578406	C	T	SNP	R175H	TI	exonic	nonsynonymous SNV	TP53:NM_001126115:exon1:c.G128A:p.R43H,TP53:NM_001126116:exon1:c.G128A:p.R43H,TP53:NM_001126117:exon1:c.G128A:p.R43H,TP53:NM_001276697:exon1:c.G47A:p.R16H,TP53:NM_001276698:exon1:c.G47A:p.R16H,TP53:NM_001276699:exon1:c.G47A:p.R16H,TP53:NM_001126118:exon4:c.G407A:p.R136H,TP53:NM_000546:exon5:c.G524A:p.R175H,TP53:NM_001126112:exon5:c.G524A:p.R175H,TP53:NM_001126113:exon5:c.G524A:p.R175H,TP53:NM_001…	Adrenal cortical carcinoma, Autosomal recessive;Breast cancer, Autosomal dominant;Choroid plexus papilloma, Autosomal dominant;Colorectal cancer, Autosomal dominant;Hepatocellular carcinoma, Somatic mutation;Li-Fraumeni syndrome, Autosomal dominant;Nasopharyngeal carcinoma;Osteosarcoma, Autosomal recessive;Pancreatic cancer, Autosomal dominant, Somatic mutation, Multifactorial	17p13.1
case_1	NKX2-1	Missense_Mutation	chr14	36987126	36987126	C	T	SNP	S158N	TI	exonic	nonsynonymous SNV	NKX2-1:NM_003317:exon2:c.G473A:p.S158N,NKX2-1:NM_001079668:exon3:c.G563A:p.S188N	Chorea, hereditary benign, Autosomal dominant;Choreoathetosis, hypothyroidism, and neonatal respiratory distress, Autosomal dominant	14q13.3
case_1	CHEK2	Missense_Mutation	chr22	29115409	29115409	T	G	SNP	E219D	TV	exonic	nonsynonymous SNV	CHEK2:NM_007194:exon5:c.A657C:p.E219D,CHEK2:NM_145862:exon5:c.A657C:p.E219D,CHEK2:NM_001005735:exon6:c.A786C:p.E262D	Li-Fraumeni syndrome;Osteosarcoma, somatic	22q12.1
case_1	WT1	Missense_Mutation	chr11	32439187	32439187	G	C	SNP	Q296E	TV	exonic	nonsynonymous SNV	WT1:NM_000378:exon4:c.C901G:p.Q301E,WT1:NM_001198551:exon4:c.C250G:p.Q84E,WT1:NM_001198552:exon4:c.C250G:p.Q84E,WT1:NM_024424:exon4:c.C901G:p.Q301E,WT1:NM_024426:exon4:c.C901G:p.Q301E	Denys-Drash syndrome, Autosomal dominant, Somatic mutation;Frasier syndrome, Autosomal dominant, Somatic mutation;Meacham syndrome;Mesothelioma, somatic;Nephrotic syndrome, type 4, Autosomal dominant;Wilms tumor, type 1, Autosomal dominant, Somatic mutation	11p13
case_1	SPEN	Missense_Mutation	chr1	16261121	16261121	C	G	SNP	R2796G	TV	exonic	nonsynonymous SNV	SPEN:NM_015001:exon11:c.C8386G:p.R2796G	.	1p36.13
case_1	PDGFRB	Missense_Mutation	chr5	149502705	149502705	G	A	SNP	R695C	TI	exonic	nonsynonymous SNV	PDGFRB:NM_001355016:exon14:c.C1891T:p.R631C,PDGFRB:NM_001355017:exon15:c.C1600T:p.R534C,PDGFRB:NM_002609:exon15:c.C2083T:p.R695C	Basal ganglia calcification, idiopathic, 4, Autosomal dominant;Kosaki overgrowth syndrome, Autosomal dominant;Myeloproliferative disorder with eosinophilia, Autosomal dominant;Myofibromatosis, infantile, 1, Autosomal dominant;Premature aging syndrome, Penttinen type, Autosomal dominant	5q32
case_1	APC	Frame_Shift_Del	chr5	112175212	112175216	AAAAG	-	DEL	E1309fs*4	other	exonic	frameshift deletion	APC:NM_001127511:exon14:c.3867_3871del:p.E1291Dfs*4,APC:NM_001354897:exon15:c.3951_3955del:p.E1319Dfs*4,APC:NM_001354899:exon15:c.3837_3841del:p.E1281Dfs*4,APC:NM_001354901:exon15:c.3744_3748del:p.E1250Dfs*4,APC:NM_001354902:exon15:c.3648_3652del:p.E1218Dfs*4,APC:NM_001354905:exon15:c.3441_3445del:p.E1149Dfs*4,APC:NM_000038:exon16:c.3921_3925del:p.E1309Dfs*4,APC:NM_001354895:exon16:c.3921_3925del…	Adenoma, periampullary, somatic (3);Adenomatous polyposis coli, Autosomal dominant;Brain tumor-polyposis syndrome 2, Autosomal dominant;Colorectal cancer, somatic;Desmoid disease, hereditary, Autosomal dominant;Gardner syndrome, Autosomal dominant;Gastric cancer, somatic;Hepatoblastoma, somatic	5q22.2
case_2	MTOR	Missense_Mutation	chr1	11272529	11272529	G	A	SNP	A1134V	TI	exonic	nonsynonymous SNV	MTOR:NM_004958:exon23:c.C3401T:p.A1134V	Smith-Kingsmore syndrome, Autosomal dominant	1p36.22
case_2	MERTK	Missense_Mutation	chr2	112732894	112732894	G	A	SNP	G330D	TI	exonic	nonsynonymous SNV	MERTK:NM_006343:exon7:c.G989A:p.G330D	Retinitis pigmentosa 38, Autosomal recessive	2q13
case_2	NOTCH3	Missense_Mutation	chr19	15288757	15288757	G	A	SNP	P1328S	TI	exonic	nonsynonymous SNV	NOTCH3:NM_000435:exon24:c.C3982T:p.P1328S	Cerebral arteriopathy with subcortical infarcts and leukoencephalopathy 1, Autosomal dominant;Lateral meningocele syndrome, Autosomal dominant	19p13.12
case_2	APC	Intron	chr5	112151184	112151184	A	G	SNP	splice site 835-8A>G	TI	intronic	.	.	Adenoma, periampullary, somatic (3);Adenomatous polyposis coli, Autosomal dominant;Brain tumor-polyposis syndrome 2, Autosomal dominant;Colorectal cancer, somatic;Desmoid disease, hereditary, Autosomal dominant;Gardner syndrome, Autosomal dominant;Gastric cancer, somatic;Hepatoblastoma, somatic	5q22.2
case_2	KRAS	Missense_Mutation	chr12	25398284	25398284	C	T	SNP	G12D	TI	exonic	nonsynonymous SNV	KRAS:NM_001369786:exon2:c.G35A:p.G12D,KRAS:NM_001369787:exon2:c.G35A:p.G12D,KRAS:NM_004985:exon2:c.G35A:p.G12D,KRAS:NM_033360:exon2:c.G35A:p.G12D	Bladder cancer, somatic;Breast cancer, somatic;Cardiofaciocutaneous syndrome 2;Gastric cancer, somatic;Leukemia, acute myeloid, Autosomal dominant;Lung cancer, somatic;Noonan syndrome 3;Pancreatic carcinoma, somatic;RAS-associated autoimmune leukoproliferative disorder, Autosomal dominant;Schimmelpenning-Feuerstein-Mims syndrome, somatic mosaic	12p12.1
case_2	APC	Nonsense_Mutation	chr5	112116592	112116592	C	T	SNP	R213*	TI	exonic	stopgain	APC:NM_001127511:exon5:c.C667T:p.R223X,APC:NM_001354897:exon5:c.C667T:p.R223X,APC:NM_001354900:exon5:c.C460T:p.R154X,APC:NM_001354901:exon5:c.C460T:p.R154X,APC:NM_001354902:exon5:c.C667T:p.R223X,APC:NM_001354905:exon5:c.C460T:p.R154X,APC:NM_000038:exon6:c.C637T:p.R213X,APC:NM_001354895:exon6:c.C637T:p.R213X,APC:NM_001354896:exon6:c.C637T:p.R213X,APC:NM_001354898:exon6:c.C562T:p.R188X,APC:NM_00135…	Adenoma, periampullary, somatic (3);Adenomatous polyposis coli, Autosomal dominant;Brain tumor-polyposis syndrome 2, Autosomal dominant;Colorectal cancer, somatic;Desmoid disease, hereditary, Autosomal dominant;Gardner syndrome, Autosomal dominant;Gastric cancer, somatic;Hepatoblastoma, somatic	5q22.2
case_2	NF1	Missense_Mutation	chr17	29663704	29663704	C	T	SNP	P2067S	TI	exonic	nonsynonymous SNV	NF1:NM_000267:exon41:c.C6136T:p.P2046S,NF1:NM_001042492:exon42:c.C6199T:p.P2067S	Leukemia, juvenile myelomonocytic, Autosomal dominant, Somatic mutation;Neurofibromatosis, familial spinal, Autosomal dominant;Neurofibromatosis, type 1, Autosomal dominant;Neurofibromatosis-Noonan syndrome, Autosomal dominant;Watson syndrome, Autosomal dominant	17q11.2
case_2	TP53	Nonsense_Mutation	chr17	7578212	7578212	G	A	SNP	R213*	TI	exonic	stopgain	TP53:NM_001126115:exon2:c.C241T:p.R81X,TP53:NM_001126116:exon2:c.C241T:p.R81X,TP53:NM_001126117:exon2:c.C241T:p.R81X,TP53:NM_001276697:exon2:c.C160T:p.R54X,TP53:NM_001276698:exon2:c.C160T:p.R54X,TP53:NM_001276699:exon2:c.C160T:p.R54X,TP53:NM_001126118:exon5:c.C520T:p.R174X,TP53:NM_000546:exon6:c.C637T:p.R213X,TP53:NM_001126112:exon6:c.C637T:p.R213X,TP53:NM_001126113:exon6:c.C637T:p.R213X,TP53:NM_…	Adrenal cortical carcinoma, Autosomal recessive;Breast cancer, Autosomal dominant;Choroid plexus papilloma, Autosomal dominant;Colorectal cancer, Autosomal dominant;Hepatocellular carcinoma, Somatic mutation;Li-Fraumeni syndrome, Autosomal dominant;Nasopharyngeal carcinoma;Osteosarcoma, Autosomal recessive;Pancreatic cancer, Autosomal dominant, Somatic mutation, Multifactorial	17p13.1
case_2	TET2	Missense_Mutation	chr4	106156616	106156616	G	A	SNP	R506K	TI	exonic	nonsynonymous SNV	TET2:NM_001127208:exon3:c.G1517A:p.R506K,TET2:NM_017628:exon3:c.G1517A:p.R506K	Myelodysplastic syndrome, somatic	4q24
case_2	HGF	Nonsense_Mutation	chr7	81355326	81355326	G	A	SNP	R350*	TI	exonic	stopgain	HGF:NM_000601:exon9:c.C1048T:p.R350X,HGF:NM_001010932:exon9:c.C1033T:p.R345X	Deafness, autosomal recessive 39, Autosomal recessive	7q21.11
case_2	CTNNA1	Missense_Mutation	chr5	138160400	138160400	A	G	SNP	N257S	TI	exonic	nonsynonymous SNV	CTNNA1:NM_001290309:exon5:c.A461G:p.N154S,CTNNA1:NM_001290307:exon6:c.A770G:p.N257S,CTNNA1:NM_001290310:exon6:c.A401G:p.N134S,CTNNA1:NM_001323983:exon6:c.A770G:p.N257S,CTNNA1:NM_001323985:exon6:c.A770G:p.N257S,CTNNA1:NM_001323986:exon6:c.A770G:p.N257S,CTNNA1:NM_001903:exon6:c.A770G:p.N257S,CTNNA1:NM_001323982:exon7:c.A770G:p.N257S,CTNNA1:NM_001323984:exon7:c.A770G:p.N257S	Macular dystrophy, patterned, 2, Autosomal dominant	5q31.2
case_2	MST1R	Missense_Mutation	chr3	49934990	49934990	A	C	SNP	V670G	TV	exonic	nonsynonymous SNV	MST1R:NM_001318913:exon4:c.T1691G:p.V564G,MST1R:NM_001244937:exon6:c.T2009G:p.V670G,MST1R:NM_002447:exon6:c.T2009G:p.V670G	.	3p21.31
case_2	NTRK1	Missense_Mutation	chr1	156838353	156838353	G	A	SNP	V211M	TI	exonic	nonsynonymous SNV	NTRK1:NM_001012331:exon6:c.G631A:p.V211M,NTRK1:NM_002529:exon6:c.G631A:p.V211M,NTRK1:NM_001007792:exon7:c.G541A:p.V181M	Insensitivity to pain, congenital, with anhidrosis, Autosomal recessive;Medullary thyroid carcinoma, familial, Autosomal dominant	1q23.1
case_2	AR	Missense_Mutation	chrX	66863108	66863108	G	T	SNP	A543S	TV	exonic	nonsynonymous SNV	AR:NM_000044:exon2:c.G1627T:p.A543S,AR:NM_001348061:exon2:c.G1627T:p.A543S,AR:NM_001348063:exon2:c.G1627T:p.A543S,AR:NM_001011645:exon3:c.G31T:p.A11S	Androgen insensitivity, X-linked recessive;Androgen insensitivity, partial, with or without breast cancer, X-linked recessive;Hypospadias 1, X-linked, X-linked recessive;Spinal and bulbar muscular atrophy of Kennedy, X-linked recessive	Xq12
case_2	RAD52	Missense_Mutation	chr12	1025516	1025516	T	G	SNP	S287R	TV	exonic	nonsynonymous SNV	RAD52:NM_001297421:exon7:c.A628C:p.S210R,RAD52:NM_001297419:exon9:c.A859C:p.S287R,RAD52:NM_134424:exon9:c.A859C:p.S287R	.	12p13.33
case_3	FUBP1	Missense_Mutation	chr1	78414965	78414965	T	C	SNP	T601A	TI	exonic	nonsynonymous SNV	FUBP1:NM_001376056:exon19:c.A1798G:p.T600A,FUBP1:NM_001376057:exon19:c.A1798G:p.T600A,FUBP1:NM_003902:exon19:c.A1801G:p.T601A,FUBP1:NM_001303433:exon20:c.A1864G:p.T622A,FUBP1:NM_001376055:exon20:c.A1861G:p.T621A	.	1p31.1
case_3	TEK	Missense_Mutation	chr9	27202857	27202857	T	G	SNP	I650S	TV	exonic	nonsynonymous SNV	TEK:NM_001290078:exon11:c.T1508G:p.I503S,TEK:NM_001290077:exon12:c.T1820G:p.I607S,TEK:NM_001375476:exon12:c.T1820G:p.I607S,TEK:NM_000459:exon13:c.T1949G:p.I650S,TEK:NM_001375475:exon13:c.T1949G:p.I650S	Glaucoma 3, primary congenital, E, Autosomal dominant;Venous malformations, multiple cutaneous and mucosal, Autosomal dominant	9p21.2
case_3	TEK	Missense_Mutation	chr9	27202847	27202847	A	G	SNP	I647V	TI	exonic	nonsynonymous SNV	TEK:NM_001290078:exon11:c.A1498G:p.I500V,TEK:NM_001290077:exon12:c.A1810G:p.I604V,TEK:NM_001375476:exon12:c.A1810G:p.I604V,TEK:NM_000459:exon13:c.A1939G:p.I647V,TEK:NM_001375475:exon13:c.A1939G:p.I647V	Glaucoma 3, primary congenital, E, Autosomal dominant;Venous malformations, multiple cutaneous and mucosal, Autosomal dominant	9p21.2
case_3	CCND3	Missense_Mutation	chr6	41908248	41908248	C	T	SNP	V11I	TI	exonic	nonsynonymous SNV	CCND3:NM_001136017:exon2:c.G31A:p.V11I,CCND3:NM_001287427:exon2:c.G124A:p.V42I,CCND3:NM_001760:exon2:c.G274A:p.V92I	.	6p21.1
case_3	KEL	Nonsense_Mutation	chr7	142659292	142659292	A	G	SNP	M1T	TI	exonic	startloss	KEL:NM_000420:exon1:c.T2C:p.M1?	.	7q34
case_3	RNF43	Missense_Mutation	chr17	56435581	56435581	C	T	SNP	R519Q	TI	exonic	nonsynonymous SNV	RNF43:NM_001305545:exon8:c.G1175A:p.R392Q,RNF43:NM_001305544:exon9:c.G1556A:p.R519Q,RNF43:NM_017763:exon9:c.G1556A:p.R519Q	Sessile serrated polyposis cancer syndrome, Autosomal dominant	17q22
case_3	MCL1	Missense_Mutation	chr1	150551541	150551541	T	C	SNP	T156A	TI	exonic	nonsynonymous SNV	MCL1:NM_021960:exon1:c.A466G:p.T156A,MCL1:NM_182763:exon1:c.A466G:p.T156A	.	1q21.3
case_3	PALB2	Missense_Mutation	chr16	23640966	23640966	C	T	SNP	E837K	TI	exonic	nonsynonymous SNV	PALB2:NM_024675:exon5:c.G2509A:p.E837K	Fanconi anemia, complementation group N	16p12.2
case_3	NTRK3	Missense_Mutation	chr15	88428958	88428958	A	T	SNP	N714K	TV	exonic	nonsynonymous SNV	NTRK3:NM_001375810:exon16:c.T2142A:p.N714K,NTRK3:NM_001012338:exon18:c.T2142A:p.N714K	.	15q25.3
case_3	TP53	Nonsense_Mutation	chr17	7578212	7578212	G	A	SNP	R213*	TI	exonic	stopgain	TP53:NM_001126115:exon2:c.C241T:p.R81X,TP53:NM_001126116:exon2:c.C241T:p.R81X,TP53:NM_001126117:exon2:c.C241T:p.R81X,TP53:NM_001276697:exon2:c.C160T:p.R54X,TP53:NM_001276698:exon2:c.C160T:p.R54X,TP53:NM_001276699:exon2:c.C160T:p.R54X,TP53:NM_001126118:exon5:c.C520T:p.R174X,TP53:NM_000546:exon6:c.C637T:p.R213X,TP53:NM_001126112:exon6:c.C637T:p.R213X,TP53:NM_001126113:exon6:c.C637T:p.R213X,TP53:NM_…	Adrenal cortical carcinoma, Autosomal recessive;Breast cancer, Autosomal dominant;Choroid plexus papilloma, Autosomal dominant;Colorectal cancer, Autosomal dominant;Hepatocellular carcinoma, Somatic mutation;Li-Fraumeni syndrome, Autosomal dominant;Nasopharyngeal carcinoma;Osteosarcoma, Autosomal recessive;Pancreatic cancer, Autosomal dominant, Somatic mutation, Multifactorial	17p13.1
case_4	IRS2	Missense_Mutation	chr13	110434599	110434599	G	A	SNP	P1268S	TI	exonic	nonsynonymous SNV	IRS2:NM_003749:exon1:c.C3802T:p.P1268S	.	13q34
case_4	KRAS	Missense_Mutation	chr12	25398284	25398284	C	T	SNP	G12D	TI	exonic	nonsynonymous SNV	KRAS:NM_001369786:exon2:c.G35A:p.G12D,KRAS:NM_001369787:exon2:c.G35A:p.G12D,KRAS:NM_004985:exon2:c.G35A:p.G12D,KRAS:NM_033360:exon2:c.G35A:p.G12D	Bladder cancer, somatic;Breast cancer, somatic;Cardiofaciocutaneous syndrome 2;Gastric cancer, somatic;Leukemia, acute myeloid, Autosomal dominant;Lung cancer, somatic;Noonan syndrome 3;Pancreatic carcinoma, somatic;RAS-associated autoimmune leukoproliferative disorder, Autosomal dominant;Schimmelpenning-Feuerstein-Mims syndrome, somatic mosaic	12p12.1
case_4	AXIN1	Missense_Mutation	chr16	347213	347213	C	T	SNP	V600M	TI	exonic	nonsynonymous SNV	AXIN1:NM_003502:exon7:c.G1798A:p.V600M,AXIN1:NM_181050:exon7:c.G1798A:p.V600M	Hepatocellular carcinoma, somatic	16p13.3
case_4	ATRX	Missense_Mutation	chrX	76845395	76845395	C	A	SNP	Q2042H	TV	exonic	nonsynonymous SNV	ATRX:NM_138270:exon26:c.G6012T:p.Q2004H,ATRX:NM_000489:exon27:c.G6126T:p.Q2042H	Alpha-thalassemia myelodysplasia syndrome, somatic;Alpha-thalassemia/mental retardation syndrome, X-linked dominant;Mental retardation-hypotonic facies syndrome, X-linked, X-linked recessive	Xq21.1
case_4	TP53	Missense_Mutation	chr17	7577539	7577539	G	A	SNP	R248W	TI	exonic	nonsynonymous SNV	TP53:NM_001126115:exon3:c.C346T:p.R116W,TP53:NM_001126116:exon3:c.C346T:p.R116W,TP53:NM_001126117:exon3:c.C346T:p.R116W,TP53:NM_001276697:exon3:c.C265T:p.R89W,TP53:NM_001276698:exon3:c.C265T:p.R89W,TP53:NM_001276699:exon3:c.C265T:p.R89W,TP53:NM_001126118:exon6:c.C625T:p.R209W,TP53:NM_000546:exon7:c.C742T:p.R248W,TP53:NM_001126112:exon7:c.C742T:p.R248W,TP53:NM_001126113:exon7:c.C742T:p.R248W,TP53:…	Adrenal cortical carcinoma, Autosomal recessive;Breast cancer, Autosomal dominant;Choroid plexus papilloma, Autosomal dominant;Colorectal cancer, Autosomal dominant;Hepatocellular carcinoma, Somatic mutation;Li-Fraumeni syndrome, Autosomal dominant;Nasopharyngeal carcinoma;Osteosarcoma, Autosomal recessive;Pancreatic cancer, Autosomal dominant, Somatic mutation, Multifactorial	17p13.1
case_4	MYCN	Missense_Mutation	chr2	16082200	16082200	C	T	SNP	S5F	TI	exonic	nonsynonymous SNV	MYCN:NM_001293228:exon2:c.C14T:p.S5F,MYCN:NM_005378:exon2:c.C14T:p.S5F	Feingold syndrome 1, Autosomal dominant	2p24.3
case_4	ROS1	Missense_Mutation	chr6	117622263	117622263	C	T	SNP	D2203N	TI	exonic	nonsynonymous SNV	ROS1:NM_002944:exon42:c.G6607A:p.D2203N,ROS1:NM_001378891:exon43:c.G6595A:p.D2199N,ROS1:NM_001378902:exon43:c.G6589A:p.D2197N	.	6q22.1
case_4	BCL6	Missense_Mutation	chr3	187447234	187447234	T	C	SNP	N320S	TI	exonic	nonsynonymous SNV	BCL6:NM_001134738:exon4:c.A959G:p.N320S,BCL6:NM_001130845:exon5:c.A959G:p.N320S,BCL6:NM_001706:exon5:c.A959G:p.N320S	Lymphoma, B-cell	3q27.3
case_4	CBL	Missense_Mutation	chr11	119170243	119170243	A	C	SNP	K825Q	TV	exonic	nonsynonymous SNV	CBL:NM_005188:exon16:c.A2473C:p.K825Q	Noonan syndrome-like disorder with or without juvenile myelomonocytic leukemia, Autosomal dominant	11q23.3
case_4	FGFR3	Missense_Mutation	chr4	1803138	1803138	C	G	SNP	L164V	TV	exonic	nonsynonymous SNV	FGFR3:NM_000142:exon5:c.C490G:p.L164V,FGFR3:NM_001163213:exon5:c.C490G:p.L164V,FGFR3:NM_001354809:exon5:c.C490G:p.L164V,FGFR3:NM_001354810:exon5:c.C490G:p.L164V,FGFR3:NM_022965:exon5:c.C490G:p.L164V	Achondroplasia, Autosomal dominant;Bladder cancer, somatic;CATSHL syndrome, Autosomal recessive, Autosomal dominant;Cervical cancer, somatic;Colorectal cancer, somatic;Crouzon syndrome with acanthosis nigricans, Autosomal dominant;Hypochondroplasia, Autosomal dominant;LADD syndrome, Autosomal dominant;Muenke syndrome, Autosomal dominant;Nevus, epidermal, somatic;SADDAN, Autosomal dominant;Spermat…	4p16.3
case_4	APC	Frame_Shift_Del	chr5	112175215	112175216	AG	-	DEL	E1309fs*5	other	exonic	frameshift deletion	APC:NM_001127511:exon14:c.3870_3871del:p.E1291Kfs*5,APC:NM_001354897:exon15:c.3954_3955del:p.E1319Kfs*5,APC:NM_001354899:exon15:c.3840_3841del:p.E1281Kfs*5,APC:NM_001354901:exon15:c.3747_3748del:p.E1250Kfs*5,APC:NM_001354902:exon15:c.3651_3652del:p.E1218Kfs*5,APC:NM_001354905:exon15:c.3444_3445del:p.E1149Kfs*5,APC:NM_000038:exon16:c.3924_3925del:p.E1309Kfs*5,APC:NM_001354895:exon16:c.3924_3925del…	Adenoma, periampullary, somatic (3);Adenomatous polyposis coli, Autosomal dominant;Brain tumor-polyposis syndrome 2, Autosomal dominant;Colorectal cancer, somatic;Desmoid disease, hereditary, Autosomal dominant;Gardner syndrome, Autosomal dominant;Gastric cancer, somatic;Hepatoblastoma, somatic	5q22.2
case_4	KLHL6	Nonsense_Mutation	chr3	183210289	183210289	A	T	SNP	Y519*	TV	exonic	stopgain	KLHL6:NM_130446:exon6:c.T1557A:p.Y519X	.	3q27.1
case_4	APC	Nonsense_Mutation	chr5	112128191	112128191	C	T	SNP	R232*	TI	exonic	stopgain	APC:NM_001354897:exon6:c.C724T:p.R242X,APC:NM_001354900:exon6:c.C517T:p.R173X,APC:NM_001354901:exon6:c.C517T:p.R173X,APC:NM_001354902:exon6:c.C724T:p.R242X,APC:NM_001354905:exon6:c.C517T:p.R173X,APC:NM_000038:exon7:c.C694T:p.R232X,APC:NM_001354895:exon7:c.C694T:p.R232X,APC:NM_001354896:exon7:c.C694T:p.R232X,APC:NM_001354898:exon7:c.C619T:p.R207X,APC:NM_001354903:exon7:c.C694T:p.R232X,APC:NM_00135…	Adenoma, periampullary, somatic (3);Adenomatous polyposis coli, Autosomal dominant;Brain tumor-polyposis syndrome 2, Autosomal dominant;Colorectal cancer, somatic;Desmoid disease, hereditary, Autosomal dominant;Gardner syndrome, Autosomal dominant;Gastric cancer, somatic;Hepatoblastoma, somatic	5q22.2
case_4	NOTCH3	In_Frame_Del	chr19	15311677	15311688	GGCGACGGCGGC	-	DEL	R10_R13del	other	exonic	nonframeshift deletion	NOTCH3:NM_000435:exon1:c.29_40del:p.R10_R13del	Cerebral arteriopathy with subcortical infarcts and leukoencephalopathy 1, Autosomal dominant;Lateral meningocele syndrome, Autosomal dominant	19p13.12
case_4	NTRK3	Missense_Mutation	chr15	88799324	88799324	C	A	SNP	V21F	TV	exonic	nonsynonymous SNV	NTRK3:NM_001320134:exon1:c.G61T:p.V21F,NTRK3:NM_001375810:exon1:c.G61T:p.V21F,NTRK3:NM_001375811:exon1:c.G61T:p.V21F,NTRK3:NM_001375812:exon1:c.G61T:p.V21F,NTRK3:NM_001375813:exon1:c.G61T:p.V21F,NTRK3:NM_001375814:exon1:c.G61T:p.V21F,NTRK3:NM_001007156:exon3:c.G61T:p.V21F,NTRK3:NM_001012338:exon3:c.G61T:p.V21F,NTRK3:NM_001243101:exon3:c.G61T:p.V21F,NTRK3:NM_002530:exon3:c.G61T:p.V21F	.	15q25.3
case_4	POLD1	Missense_Mutation	chr19	50905330	50905330	A	T	SNP	R180W	TV	exonic	nonsynonymous SNV	POLD1:NM_001308632:exon4:c.A538T:p.R180W,POLD1:NM_001256849:exon5:c.A538T:p.R180W,POLD1:NM_002691:exon5:c.A538T:p.R180W	Mandibular hypoplasia, deafness, progeroid features, and lipodystrophy syndrome, Autosomal dominant	19q13.33
case_4	ERBB3	In_Frame_Del	chr12	56494921	56494929	CATCAGAGT	-	DEL	S1096_E1098del	other	exonic	nonframeshift deletion	ERBB3:NM_001982:exon27:c.3278_3286del:p.S1096_E1098del	Lethal congenital contractural syndrome 2, Autosomal recessive	12q13.2
case_5	TIPARP	Missense_Mutation	chr3	156421304	156421304	A	G	SNP	N447D	TI	exonic	nonsynonymous SNV	TIPARP:NM_001184717:exon5:c.A1339G:p.N447D,TIPARP:NM_001184718:exon5:c.A1339G:p.N447D,TIPARP:NM_015508:exon5:c.A1339G:p.N447D	.	3q25.31
case_5	ERG	Missense_Mutation	chr21	39795460	39795460	A	T	SNP	V87E	TV	exonic	nonsynonymous SNV	ERG:NM_001331025:exon3:c.T260A:p.V87E,ERG:NM_182918:exon3:c.T260A:p.V87E,ERG:NM_001136154:exon5:c.T281A:p.V94E,ERG:NM_001243428:exon5:c.T281A:p.V94E,ERG:NM_001243432:exon5:c.T281A:p.V94E,ERG:NM_001291391:exon5:c.T281A:p.V94E,ERG:NM_004449:exon5:c.T281A:p.V94E	.	21q22.2
case_5	APC	Frame_Shift_Del	chr5	112175546	112175549	AGCC	-	DEL	S1419fs*53	other	exonic	frameshift deletion	APC:NM_001127511:exon14:c.4201_4204del:p.S1401Pfs*53,APC:NM_001354897:exon15:c.4285_4288del:p.S1429Pfs*53,APC:NM_001354899:exon15:c.4171_4174del:p.S1391Pfs*53,APC:NM_001354901:exon15:c.4078_4081del:p.S1360Pfs*53,APC:NM_001354902:exon15:c.3982_3985del:p.S1328Pfs*53,APC:NM_001354905:exon15:c.3775_3778del:p.S1259Pfs*53,APC:NM_000038:exon16:c.4255_4258del:p.S1419Pfs*53,APC:NM_001354895:exon16:c.4255_…	Adenoma, periampullary, somatic (3);Adenomatous polyposis coli, Autosomal dominant;Brain tumor-polyposis syndrome 2, Autosomal dominant;Colorectal cancer, somatic;Desmoid disease, hereditary, Autosomal dominant;Gardner syndrome, Autosomal dominant;Gastric cancer, somatic;Hepatoblastoma, somatic	5q22.2
case_5	TP53	Frame_Shift_Del	chr17	7577015	7577029	TTACCTCGCTTAGTG	-	DEL	splice site 909_919+4delCACTAAGCGAGGTAA	other	exonic	frameshift deletion	TP53:NM_001126115:exon4:c.513_523del:p.K173Afs*28,TP53:NM_001126116:exon4:c.513_523del:p.K173Afs*38,TP53:NM_001126117:exon4:c.513_523del:p.K173Afs*27,TP53:NM_001276697:exon4:c.432_442del:p.K146Afs*28,TP53:NM_001276698:exon4:c.432_442del:p.K146Afs*38,TP53:NM_001276699:exon4:c.432_442del:p.K146Afs*27,TP53:NM_001126118:exon7:c.792_802del:p.K266Afs*28,TP53:NM_000546:exon8:c.909_919del:p.K305Afs*28,TP…	Adrenal cortical carcinoma, Autosomal recessive;Breast cancer, Autosomal dominant;Choroid plexus papilloma, Autosomal dominant;Colorectal cancer, Autosomal dominant;Hepatocellular carcinoma, Somatic mutation;Li-Fraumeni syndrome, Autosomal dominant;Nasopharyngeal carcinoma;Osteosarcoma, Autosomal recessive;Pancreatic cancer, Autosomal dominant, Somatic mutation, Multifactorial	17p13.1
case_5	POLE	Missense_Mutation	chr12	133219871	133219871	T	C	SNP	K1497R	TI	exonic	nonsynonymous SNV	POLE:NM_006231:exon35:c.A4490G:p.K1497R	FILS syndrome, Autosomal recessive	12q24.33
case_5	ERBB4	Missense_Mutation	chr2	212578302	212578302	C	T	SNP	G319R	TI	exonic	nonsynonymous SNV	ERBB4:NM_001042599:exon8:c.G955A:p.G319R,ERBB4:NM_005235:exon8:c.G955A:p.G319R	Amyotrophic lateral sclerosis 19, Autosomal dominant	2q34
case_5	BRCA1	Missense_Mutation	chr17	41244952	41244952	G	A	SNP	R866C	TI	exonic	nonsynonymous SNV	BRCA1:NM_007297:exon9:c.C2455T:p.R819C,BRCA1:NM_007294:exon10:c.C2596T:p.R866C,BRCA1:NM_007300:exon10:c.C2596T:p.R866C	.	17q21.31
case_5	BRCA2	Missense_Mutation	chr13	32914277	32914277	A	G	SNP	I1929V	TI	exonic	nonsynonymous SNV	BRCA2:NM_000059:exon11:c.A5785G:p.I1929V	Fanconi anemia, complementation group D1, Autosomal recessive;Wilms tumor, Autosomal dominant, Somatic mutation	13q13.1
case_5	CDK6	Missense_Mutation	chr7	92404023	92404023	G	C	SNP	T119S	TV	exonic	nonsynonymous SNV	CDK6:NM_001145306:exon3:c.C356G:p.T119S,CDK6:NM_001259:exon3:c.C356G:p.T119S	.	7q21.2
case_5	APC	Frame_Shift_Del	chr5	112173781	112174126	GTTACCCAGCTCCTCTTCATCAAGAGGAAGCTTAGATAGTTCTCGTTCTGAAAAAGATAGAAGTTTGGAGAGAGAACGCGGAATTGGTCTAGGCAACTACCATCCAGCAACAGAAAATCCAGGAACTTCTTCAAAGCGAGGTTTGCAGATCTCCACCACTGCAGCCCAGATTGCCAAAGTCATGGAAGAAGTGTCAGCCATTCATACCTCTCAGGAAGACAGAAGTTCTGGGTCTACCACTGAATTACATTGTGTGACAGATGAGAGAAATGCACTTAGAAGAAGCTCTGCTGCCCATACACATTCAAACACTTACAATTTCACTAAGTCGGAAAATTCAAATAGG	-	DEL	L831fs*9	other	exonic	frameshift deletion	APC:NM_001127511:exon14:c.2436_2781del:p.L813Hfs*9,APC:NM_001354897:exon15:c.2520_2865del:p.L841Hfs*9,APC:NM_001354899:exon15:c.2406_2751del:p.L803Hfs*9,APC:NM_001354901:exon15:c.2313_2658del:p.L772Hfs*9,APC:NM_001354902:exon15:c.2217_2562del:p.L740Hfs*9,APC:NM_001354905:exon15:c.2010_2355del:p.L671Hfs*9,APC:NM_000038:exon16:c.2490_2835del:p.L831Hfs*9,APC:NM_001354895:exon16:c.2490_2835del:p.L831…	Adenoma, periampullary, somatic (3);Adenomatous polyposis coli, Autosomal dominant;Brain tumor-polyposis syndrome 2, Autosomal dominant;Colorectal cancer, somatic;Desmoid disease, hereditary, Autosomal dominant;Gardner syndrome, Autosomal dominant;Gastric cancer, somatic;Hepatoblastoma, somatic	5q22.2
case_6	FLCN	Missense_Mutation	chr17	17129506	17129506	C	T	SNP	R127Q	TI	exonic	nonsynonymous SNV	FLCN:NM_144606:exon5:c.G380A:p.R127Q,FLCN:NM_144997:exon5:c.G380A:p.R127Q,FLCN:NM_001353229:exon6:c.G380A:p.R127Q,FLCN:NM_001353230:exon6:c.G380A:p.R127Q,FLCN:NM_001353231:exon6:c.G380A:p.R127Q	Birt-Hogg-Dube syndrome, Autosomal dominant;Colorectal cancer, somatic;Pneumothorax, primary spontaneous, Autosomal dominant;Renal carcinoma, chromophobe, somatic	17p11.2
case_6	GATA3	Missense_Mutation	chr10	8115760	8115760	C	G	SNP	S370C	TV	exonic	nonsynonymous SNV	GATA3:NM_001002295:exon6:c.C1109G:p.S370C,GATA3:NM_002051:exon6:c.C1106G:p.S369C	Hypoparathyroidism, sensorineural deafness, and renal dysplasia, Autosomal dominant	10p14
case_6	TP53	Missense_Mutation	chr17	7577121	7577121	G	A	SNP	R273C	TI	exonic	nonsynonymous SNV	TP53:NM_001126115:exon4:c.C421T:p.R141C,TP53:NM_001126116:exon4:c.C421T:p.R141C,TP53:NM_001126117:exon4:c.C421T:p.R141C,TP53:NM_001276697:exon4:c.C340T:p.R114C,TP53:NM_001276698:exon4:c.C340T:p.R114C,TP53:NM_001276699:exon4:c.C340T:p.R114C,TP53:NM_001126118:exon7:c.C700T:p.R234C,TP53:NM_000546:exon8:c.C817T:p.R273C,TP53:NM_001126112:exon8:c.C817T:p.R273C,TP53:NM_001126113:exon8:c.C817T:p.R273C,TP…	Adrenal cortical carcinoma, Autosomal recessive;Breast cancer, Autosomal dominant;Choroid plexus papilloma, Autosomal dominant;Colorectal cancer, Autosomal dominant;Hepatocellular carcinoma, Somatic mutation;Li-Fraumeni syndrome, Autosomal dominant;Nasopharyngeal carcinoma;Osteosarcoma, Autosomal recessive;Pancreatic cancer, Autosomal dominant, Somatic mutation, Multifactorial	17p13.1
case_6	CIC	Missense_Mutation	chr19	42797225	42797225	C	T	SNP	A1196V	TI	exonic	nonsynonymous SNV	CIC:NM_001379484:exon15:c.C3587T:p.A1196V,CIC:NM_001379485:exon15:c.C3587T:p.A1196V,CIC:NM_015125:exon15:c.C3587T:p.A1196V,CIC:NM_001304815:exon16:c.C6314T:p.A2105V,CIC:NM_001379480:exon16:c.C6311T:p.A2104V,CIC:NM_001379482:exon16:c.C6314T:p.A2105V	.	19q13.2
case_6	KDR	Splice_Site	chr4	55961743	55961743	C	A	SNP	splice site 2817+1G>T	TV	splicing	.	.	Hemangioma, capillary infantile, somatic	4q12
case_6	APC	Frame_Shift_Del	chr5	112175758	112175758	A	-	DEL	L1489fs*18	other	exonic	frameshift deletion	APC:NM_001127511:exon14:c.4413delA:p.L1471Ffs*18,APC:NM_001354897:exon15:c.4497delA:p.L1499Ffs*18,APC:NM_001354899:exon15:c.4383delA:p.L1461Ffs*18,APC:NM_001354901:exon15:c.4290delA:p.L1430Ffs*18,APC:NM_001354902:exon15:c.4194delA:p.L1398Ffs*18,APC:NM_001354905:exon15:c.3987delA:p.L1329Ffs*18,APC:NM_000038:exon16:c.4467delA:p.L1489Ffs*18,APC:NM_001354895:exon16:c.4467delA:p.L1489Ffs*18,APC:NM_001…	Adenoma, periampullary, somatic (3);Adenomatous polyposis coli, Autosomal dominant;Brain tumor-polyposis syndrome 2, Autosomal dominant;Colorectal cancer, somatic;Desmoid disease, hereditary, Autosomal dominant;Gardner syndrome, Autosomal dominant;Gastric cancer, somatic;Hepatoblastoma, somatic	5q22.2
case_6	STK11	Missense_Mutation	chr19	1223125	1223125	C	G	SNP	F354L	TV	exonic	nonsynonymous SNV	STK11:NM_000455:exon8:c.C1062G:p.F354L	Melanoma, malignant, somatic (3);Pancreatic cancer, Autosomal dominant, Somatic mutation, Multifactorial;Peutz-Jeghers syndrome, Autosomal dominant;Testicular tumor, somatic	19p13.3
case_6	KEL	Missense_Mutation	chr7	142640612	142640612	C	A	SNP	G555V	TV	exonic	nonsynonymous SNV	KEL:NM_000420:exon15:c.G1664T:p.G555V	.	7q34
case_6	APC	Nonsense_Mutation	chr5	112151261	112151261	C	T	SNP	R302*	TI	exonic	stopgain	APC:NM_001127511:exon7:c.C850T:p.R284X,APC:NM_001354897:exon8:c.C934T:p.R312X,APC:NM_001354899:exon8:c.C820T:p.R274X,APC:NM_001354900:exon8:c.C727T:p.R243X,APC:NM_001354901:exon8:c.C727T:p.R243X,APC:NM_001354902:exon8:c.C934T:p.R312X,APC:NM_001354905:exon8:c.C727T:p.R243X,APC:NM_000038:exon9:c.C904T:p.R302X,APC:NM_001354895:exon9:c.C904T:p.R302X,APC:NM_001354896:exon9:c.C904T:p.R302X,APC:NM_00135…	Adenoma, periampullary, somatic (3);Adenomatous polyposis coli, Autosomal dominant;Brain tumor-polyposis syndrome 2, Autosomal dominant;Colorectal cancer, somatic;Desmoid disease, hereditary, Autosomal dominant;Gardner syndrome, Autosomal dominant;Gastric cancer, somatic;Hepatoblastoma, somatic	5q22.2
case_6	ARID1A	Missense_Mutation	chr1	27099906	27099906	G	T	SNP	R1262L	TV	exonic	nonsynonymous SNV	ARID1A:NM_006015:exon15:c.G3785T:p.R1262L,ARID1A:NM_139135:exon15:c.G3785T:p.R1262L	Coffin-Siris syndrome 2, Autosomal dominant	1p36.11
case_6	ASXL1	Missense_Mutation	chr20	31024566	31024566	A	G	SNP	T1351A	TI	exonic	nonsynonymous SNV	ASXL1:NM_001363734:exon11:c.A3868G:p.T1290A,ASXL1:NM_015338:exon12:c.A4051G:p.T1351A	Bohring-Opitz syndrome, Autosomal dominant;Myelodysplastic syndrome, somatic	20q11.21
case_6	IKZF1	Missense_Mutation	chr7	50444231	50444231	C	G	SNP	A54G	TV	exonic	nonsynonymous SNV	IKZF1:NM_001220768:exon3:c.C161G:p.A54G,IKZF1:NM_001220771:exon3:c.C161G:p.A54G,IKZF1:NM_001220765:exon4:c.C161G:p.A54G,IKZF1:NM_001291837:exon4:c.C161G:p.A54G,IKZF1:NM_006060:exon4:c.C161G:p.A54G	Immunodeficiency, common variable, 13, Autosomal dominant	7p12.2
case_6	PIK3CA	Missense_Mutation	chr3	178936095	178936095	A	G	SNP	Q546R	TI	exonic	nonsynonymous SNV	PIK3CA:NM_006218:exon10:c.A1637G:p.Q546R	Breast cancer, somatic;CLOVE syndrome, somatic;Colorectal cancer, somatic;Cowden syndrome 5;Gastric cancer, somatic;Hepatocellular carcinoma, somatic;Keratosis, seborrheic, somatic;Megalencephaly-capillary malformation-polymicrogyria syndrome, somatic;Nevus, epidermal, somatic;Nonsmall cell lung cancer, somatic;Ovarian cancer, somatic	3q26.32
case_7	BRIP1	Missense_Mutation	chr17	59821903	59821903	T	C	SNP	N716S	TI	exonic	nonsynonymous SNV	BRIP1:NM_032043:exon15:c.A2147G:p.N716S	Breast cancer, early-onset, Autosomal dominant;Fanconi anemia, complementation group J	17q23.2
case_7	FOXL2	Missense_Mutation	chr3	138664520	138664520	G	C	SNP	R349G	TV	exonic	nonsynonymous SNV	FOXL2:NM_023067:exon1:c.C1045G:p.R349G	Blepharophimosis, epicanthus inversus, and ptosis, type 1, Autosomal dominant;Blepharophimosis, epicanthus inversus, and ptosis, type 2, Autosomal dominant;Premature ovarian failure 3	3q22.3
case_7	APC	Nonsense_Mutation	chr5	112174096	112174096	C	A	SNP	Y935*	TV	exonic	stopgain	APC:NM_001127511:exon14:c.C2751A:p.Y917X,APC:NM_001354897:exon15:c.C2835A:p.Y945X,APC:NM_001354899:exon15:c.C2721A:p.Y907X,APC:NM_001354901:exon15:c.C2628A:p.Y876X,APC:NM_001354902:exon15:c.C2532A:p.Y844X,APC:NM_001354905:exon15:c.C2325A:p.Y775X,APC:NM_000038:exon16:c.C2805A:p.Y935X,APC:NM_001354895:exon16:c.C2805A:p.Y935X,APC:NM_001354898:exon16:c.C2730A:p.Y910X,APC:NM_001354900:exon16:c.C2682A:…	Adenoma, periampullary, somatic (3);Adenomatous polyposis coli, Autosomal dominant;Brain tumor-polyposis syndrome 2, Autosomal dominant;Colorectal cancer, somatic;Desmoid disease, hereditary, Autosomal dominant;Gardner syndrome, Autosomal dominant;Gastric cancer, somatic;Hepatoblastoma, somatic	5q22.2
case_7	PTCH1	Missense_Mutation	chr9	98209552	98209552	C	T	SNP	G1329E	TI	exonic	nonsynonymous SNV	PTCH1:NM_001354918:exon22:c.G3830A:p.G1277E,PTCH1:NM_000264:exon23:c.G3986A:p.G1329E,PTCH1:NM_001083602:exon23:c.G3788A:p.G1263E,PTCH1:NM_001083603:exon23:c.G3983A:p.G1328E,PTCH1:NM_001083604:exon23:c.G3533A:p.G1178E,PTCH1:NM_001083605:exon23:c.G3533A:p.G1178E,PTCH1:NM_001083606:exon23:c.G3533A:p.G1178E,PTCH1:NM_001083607:exon23:c.G3533A:p.G1178E	Basal cell carcinoma, somatic;Basal cell nevus syndrome, Autosomal dominant;Holoprosencephaly 7, Autosomal dominant	9q22.32
case_7	LTK	Missense_Mutation	chr15	41804122	41804122	G	C	SNP	R184G	TV	exonic	nonsynonymous SNV	LTK:NM_001135685:exon5:c.C550G:p.R184G,LTK:NM_002344:exon5:c.C550G:p.R184G,LTK:NM_206961:exon5:c.C550G:p.R184G	.	15q15.1
case_7	MED12	Missense_Mutation	chrX	70341529	70341529	G	T	SNP	A322S	TV	exonic	nonsynonymous SNV	MED12:NM_005120:exon7:c.G964T:p.A322S	Lujan-Fryns syndrome, X-linked recessive;Ohdo syndrome, X-linked, X-linked recessive;Opitz-Kaveggia syndrome, X-linked recessive	Xq13.1
case_7	APC	Frame_Shift_Del	chr5	112175587	112175587	A	-	DEL	P1433fs*40	other	exonic	frameshift deletion	APC:NM_001127511:exon14:c.4242delA:p.P1415Qfs*40,APC:NM_001354897:exon15:c.4326delA:p.P1443Qfs*40,APC:NM_001354899:exon15:c.4212delA:p.P1405Qfs*40,APC:NM_001354901:exon15:c.4119delA:p.P1374Qfs*40,APC:NM_001354902:exon15:c.4023delA:p.P1342Qfs*40,APC:NM_001354905:exon15:c.3816delA:p.P1273Qfs*40,APC:NM_000038:exon16:c.4296delA:p.P1433Qfs*40,APC:NM_001354895:exon16:c.4296delA:p.P1433Qfs*40,APC:NM_001…	Adenoma, periampullary, somatic (3);Adenomatous polyposis coli, Autosomal dominant;Brain tumor-polyposis syndrome 2, Autosomal dominant;Colorectal cancer, somatic;Desmoid disease, hereditary, Autosomal dominant;Gardner syndrome, Autosomal dominant;Gastric cancer, somatic;Hepatoblastoma, somatic	5q22.2
case_7	NRAS	Missense_Mutation	chr1	115256529	115256529	T	C	SNP	Q61R	TI	exonic	nonsynonymous SNV	NRAS:NM_002524:exon3:c.A182G:p.Q61R	Colorectal cancer, somatic;Epidermal nevus, somatic;Melanocytic nevus syndrome, congenital, somatic;Neurocutaneous melanosis, somatic;Noonan syndrome 6, Autosomal dominant;Schimmelpenning-Feuerstein-Mims syndrome, somatic mosaic;Thyroid carcinoma, follicular, somatic	1p13.2
case_7	FANCL	Missense_Mutation	chr2	58468421	58468421	G	C	SNP	R10G	TV	exonic	nonsynonymous SNV	FANCL:NM_001114636:exon1:c.C28G:p.R10G,FANCL:NM_001374615:exon1:c.C28G:p.R10G,FANCL:NM_018062:exon1:c.C28G:p.R10G	Fanconi anemia, complementation group L, Autosomal recessive	2p16.1
case_7	MLL2	Missense_Mutation	chr12	49443799	49443799	G	A	SNP	P1191L	TI	exonic	nonsynonymous SNV	KMT2D:NM_003482:exon12:c.C3572T:p.P1191L	Kabuki syndrome 1, Autosomal dominant	12q13.12
case_8	ERCC4	Missense_Mutation	chr16	14038684	14038684	G	A	SNP	R670Q	TI	exonic	nonsynonymous SNV	ERCC4:NM_005236:exon10:c.G2009A:p.R670Q	Fanconi anemia, complementation group Q, Autosomal recessive;Xeroderma pigmentosum, group F, Autosomal recessive;Xeroderma pigmentosum, type F/Cockayne syndrome, Autosomal recessive	16p13.12
case_8	APC	Nonsense_Mutation	chr5	112175378	112175378	A	T	SNP	K1363*	TV	exonic	stopgain	APC:NM_001127511:exon14:c.A4033T:p.K1345X,APC:NM_001354897:exon15:c.A4117T:p.K1373X,APC:NM_001354899:exon15:c.A4003T:p.K1335X,APC:NM_001354901:exon15:c.A3910T:p.K1304X,APC:NM_001354902:exon15:c.A3814T:p.K1272X,APC:NM_001354905:exon15:c.A3607T:p.K1203X,APC:NM_000038:exon16:c.A4087T:p.K1363X,APC:NM_001354895:exon16:c.A4087T:p.K1363X,APC:NM_001354898:exon16:c.A4012T:p.K1338X,APC:NM_001354900:exon16:…	Adenoma, periampullary, somatic (3);Adenomatous polyposis coli, Autosomal dominant;Brain tumor-polyposis syndrome 2, Autosomal dominant;Colorectal cancer, somatic;Desmoid disease, hereditary, Autosomal dominant;Gardner syndrome, Autosomal dominant;Gastric cancer, somatic;Hepatoblastoma, somatic	5q22.2
case_8	MAP2K2	Nonsense_Mutation	chr19	4102403	4102403	C	A	SNP	E167*	TV	exonic	stopgain	MAP2K2:NM_030662:exon4:c.G499T:p.E167X	Cardiofaciocutaneous syndrome 4	19p13.3
case_8	ATM	Missense_Mutation	chr11	108117798	108117798	C	T	SNP	R337C	TI	exonic	nonsynonymous SNV	ATM:NM_000051:exon8:c.C1009T:p.R337C,ATM:NM_001351834:exon9:c.C1009T:p.R337C	Ataxia-telangiectasia, Autosomal recessive;Lymphoma, B-cell non-Hodgkin, somatic (3);Lymphoma, mantle cell, somatic (3);T-cell prolymphocytic leukemia, somatic (3)	11q22.3
case_8	PIK3R1	In_Frame_Ins	chr5	67591119	67591119	-	CCAGCTGAGAAAGACGAGAGACCA	INS	D578_Q579insHQLRKTRD	other	exonic	nonframeshift insertion	PIK3R1:NM_001242466:exon6:c.623_624insCCAGCTGAGAAAGACGAGAGACCA:p.D215_Q216insHQLRKTRD,PIK3R1:NM_181504:exon7:c.902_903insCCAGCTGAGAAAGACGAGAGACCA:p.D308_Q309insHQLRKTRD,PIK3R1:NM_181524:exon7:c.812_813insCCAGCTGAGAAAGACGAGAGACCA:p.D278_Q279insHQLRKTRD,PIK3R1:NM_181523:exon13:c.1712_1713insCCAGCTGAGAAAGACGAGAGACCA:p.D578_Q579insHQLRKTRD	Immunodeficiency 36, Autosomal dominant;SHORT syndrome, Autosomal dominant	5q13.1
case_8	SETD2	Missense_Mutation	chr3	47164182	47164182	A	T	SNP	S648R	TV	exonic	nonsynonymous SNV	SETD2:NM_001349370:exon2:c.T1812A:p.S604R,SETD2:NM_014159:exon3:c.T1944A:p.S648R	Luscan-Lumish syndrome, Autosomal dominant	3p21.31
case_8	FANCG	Missense_Mutation	chr9	35078617	35078617	G	A	SNP	R98W	TI	exonic	nonsynonymous SNV	FANCG:NM_004629:exon3:c.C292T:p.R98W	Fanconi anemia, complementation group G	9p13.3
case_8	ERBB4	Missense_Mutation	chr2	212252680	212252680	G	C	SNP	P1058R	TV	exonic	nonsynonymous SNV	ERBB4:NM_005235:exon26:c.C3173G:p.P1058R	Amyotrophic lateral sclerosis 19, Autosomal dominant	2q34
case_8	XPO1	Missense_Mutation	chr2	61719304	61719304	A	C	SNP	C585G	TV	exonic	nonsynonymous SNV	XPO1:NM_003400:exon16:c.T1753G:p.C585G	.	2p15
case_8	KRAS	Missense_Mutation	chr12	25378562	25378562	C	T	SNP	A146T	TI	exonic	nonsynonymous SNV	KRAS:NM_001369786:exon4:c.G436A:p.A146T,KRAS:NM_001369787:exon4:c.G436A:p.A146T,KRAS:NM_004985:exon4:c.G436A:p.A146T,KRAS:NM_033360:exon4:c.G436A:p.A146T	Bladder cancer, somatic;Breast cancer, somatic;Cardiofaciocutaneous syndrome 2;Gastric cancer, somatic;Leukemia, acute myeloid, Autosomal dominant;Lung cancer, somatic;Noonan syndrome 3;Pancreatic carcinoma, somatic;RAS-associated autoimmune leukoproliferative disorder, Autosomal dominant;Schimmelpenning-Feuerstein-Mims syndrome, somatic mosaic	12p12.1
case_9	ABL1	Missense_Mutation	chr9	133729507	133729507	G	A	SNP	A46T	TI	exonic	nonsynonymous SNV	ABL1:NM_005157:exon2:c.G136A:p.A46T,ABL1:NM_007313:exon2:c.G193A:p.A65T	Leukemia, Philadelphia chromosome-positive, resistant to imatinib (3)	9q34.12
case_9	BRCA2	Missense_Mutation	chr13	32915256	32915256	C	A	SNP	T2255K	TV	exonic	nonsynonymous SNV	BRCA2:NM_000059:exon11:c.C6764A:p.T2255K	Fanconi anemia, complementation group D1, Autosomal recessive;Wilms tumor, Autosomal dominant, Somatic mutation	13q13.1
case_9	TBX3	Missense_Mutation	chr12	115112511	115112511	G	A	SNP	P410L	TI	exonic	nonsynonymous SNV	TBX3:NM_005996:exon6:c.C1169T:p.P390L,TBX3:NM_016569:exon7:c.C1229T:p.P410L	Ulnar-mammary syndrome, Autosomal dominant	12q24.21
case_9	PTEN	Missense_Mutation	chr10	89692905	89692905	G	C	SNP	R130P	TV	exonic	nonsynonymous SNV	PTEN:NM_000314:exon5:c.G389C:p.R130P,PTEN:NM_001304717:exon6:c.G908C:p.R303P	Bannayan-Riley-Ruvalcaba syndrome, Autosomal dominant;Cowden syndrome 1, Autosomal dominant;Endometrial carcinoma, somatic;Lhermitte-Duclos syndrome, Autosomal dominant;Macrocephaly/autism syndrome, Autosomal dominant;Malignant melanoma, somatic;PTEN hamartoma tumor syndrome (3);Squamous cell carcinoma, head and neck, somatic;VATER association with macrocephaly and ventriculomegaly, Autosomal rec…	10q23.31
case_9	NTRK1	Missense_Mutation	chr1	156846336	156846336	C	T	SNP	R593W	TI	exonic	nonsynonymous SNV	NTRK1:NM_001012331:exon13:c.C1759T:p.R587W,NTRK1:NM_001007792:exon14:c.C1669T:p.R557W,NTRK1:NM_002529:exon14:c.C1777T:p.R593W	Insensitivity to pain, congenital, with anhidrosis, Autosomal recessive;Medullary thyroid carcinoma, familial, Autosomal dominant	1q23.1
case_9	CARD11	Missense_Mutation	chr7	2962848	2962848	G	A	SNP	A687V	TI	exonic	nonsynonymous SNV	CARD11:NM_032415:exon16:c.C2060T:p.A687V,CARD11:NM_001324281:exon17:c.C2060T:p.A687V	B-cell expansion with NFKB and T-cell anergy, Autosomal dominant;Immunodeficiency 11, Autosomal recessive	7p22.2
case_9	NTRK1	Frame_Shift_Del	chr1	156846219	156846219	C	-	DEL	R554fs*104	other	exonic	frameshift deletion	NTRK1:NM_001012331:exon13:c.1642delC:p.R548Gfs*104,NTRK1:NM_001007792:exon14:c.1552delC:p.R518Gfs*104,NTRK1:NM_002529:exon14:c.1660delC:p.R554Gfs*104	Insensitivity to pain, congenital, with anhidrosis, Autosomal recessive;Medullary thyroid carcinoma, familial, Autosomal dominant	1q23.1
case_9	ASXL1	Frame_Shift_Del	chr20	31022438	31022444	CGGAGGG	-	DEL	I641fs*60	other	exonic	frameshift deletion	ASXL1:NM_001363734:exon11:c.1740_1746del:p.I580Mfs*60,ASXL1:NM_015338:exon12:c.1923_1929del:p.I641Mfs*60	Bohring-Opitz syndrome, Autosomal dominant;Myelodysplastic syndrome, somatic	20q11.21
case_9	TP53	Missense_Mutation	chr17	7578534	7578534	C	A	SNP	K132N	TV	exonic	nonsynonymous SNV	TP53:NM_001126118:exon4:c.G279T:p.K93N,TP53:NM_000546:exon5:c.G396T:p.K132N,TP53:NM_001126112:exon5:c.G396T:p.K132N,TP53:NM_001126113:exon5:c.G396T:p.K132N,TP53:NM_001126114:exon5:c.G396T:p.K132N,TP53:NM_001276695:exon5:c.G279T:p.K93N,TP53:NM_001276696:exon5:c.G279T:p.K93N,TP53:NM_001276760:exon5:c.G279T:p.K93N,TP53:NM_001276761:exon5:c.G279T:p.K93N	Adrenal cortical carcinoma, Autosomal recessive;Breast cancer, Autosomal dominant;Choroid plexus papilloma, Autosomal dominant;Colorectal cancer, Autosomal dominant;Hepatocellular carcinoma, Somatic mutation;Li-Fraumeni syndrome, Autosomal dominant;Nasopharyngeal carcinoma;Osteosarcoma, Autosomal recessive;Pancreatic cancer, Autosomal dominant, Somatic mutation, Multifactorial	17p13.1
case_9	NOTCH3	Missense_Mutation	chr19	15290031	15290031	G	A	SNP	R1175W	TI	exonic	nonsynonymous SNV	NOTCH3:NM_000435:exon22:c.C3523T:p.R1175W	Cerebral arteriopathy with subcortical infarcts and leukoencephalopathy 1, Autosomal dominant;Lateral meningocele syndrome, Autosomal dominant	19p13.12
case_9	EP300	Missense_Mutation	chr22	41521911	41521911	C	T	SNP	T258I	TI	exonic	nonsynonymous SNV	EP300:NM_001362843:exon3:c.C773T:p.T258I,EP300:NM_001429:exon3:c.C773T:p.T258I	Colorectal cancer, somatic;Rubinstein-Taybi syndrome 2, Autosomal dominant	22q13.2
case_9	APC	Nonsense_Mutation	chr5	112170691	112170691	C	G	SNP	S596*	TV	exonic	stopgain	APC:NM_001127511:exon13:c.C1733G:p.S578X,APC:NM_001354897:exon14:c.C1817G:p.S606X,APC:NM_001354899:exon14:c.C1703G:p.S568X,APC:NM_001354901:exon14:c.C1610G:p.S537X,APC:NM_001354902:exon14:c.C1514G:p.S505X,APC:NM_001354905:exon14:c.C1307G:p.S436X,APC:NM_000038:exon15:c.C1787G:p.S596X,APC:NM_001354895:exon15:c.C1787G:p.S596X,APC:NM_001354898:exon15:c.C1712G:p.S571X,APC:NM_001354900:exon15:c.C1664G:…	Adenoma, periampullary, somatic (3);Adenomatous polyposis coli, Autosomal dominant;Brain tumor-polyposis syndrome 2, Autosomal dominant;Colorectal cancer, somatic;Desmoid disease, hereditary, Autosomal dominant;Gardner syndrome, Autosomal dominant;Gastric cancer, somatic;Hepatoblastoma, somatic	5q22.2
case_9	ERBB4	Missense_Mutation	chr2	212543901	212543901	C	T	SNP	G500R	TI	exonic	nonsynonymous SNV	ERBB4:NM_001042599:exon13:c.G1498A:p.G500R,ERBB4:NM_005235:exon13:c.G1498A:p.G500R	Amyotrophic lateral sclerosis 19, Autosomal dominant	2q34
case_9	DIS3	Missense_Mutation	chr13	73349426	73349426	C	T	SNP	A274T	TI	exonic	nonsynonymous SNV	DIS3:NM_001322348:exon5:c.G541A:p.A181T,DIS3:NM_001128226:exon6:c.G820A:p.A274T,DIS3:NM_014953:exon6:c.G910A:p.A304T,DIS3:NM_001322349:exon7:c.G424A:p.A142T	.	13q22.1
case_9	JAK2	Missense_Mutation	chr9	5066710	5066710	C	G	SNP	A416G	TV	exonic	nonsynonymous SNV	JAK2:NM_001322204:exon7:c.C800G:p.A267G,JAK2:NM_001322195:exon9:c.C1247G:p.A416G,JAK2:NM_001322196:exon9:c.C1247G:p.A416G,JAK2:NM_001322194:exon10:c.C1247G:p.A416G,JAK2:NM_001322198:exon10:c.C32G:p.A11G,JAK2:NM_001322199:exon10:c.C32G:p.A11G,JAK2:NM_004972:exon10:c.C1247G:p.A416G	Erythrocytosis, somatic;Leukemia, acute myeloid, somatic;Myelofibrosis, somatic;Polycythemia vera, somatic;Thrombocythemia 3, Autosomal dominant, Somatic mutation	9p24.1
case_9	APC	Nonsense_Mutation	chr5	112175490	112175490	C	A	SNP	S1400*	TV	exonic	stopgain	APC:NM_001127511:exon14:c.C4145A:p.S1382X,APC:NM_001354897:exon15:c.C4229A:p.S1410X,APC:NM_001354899:exon15:c.C4115A:p.S1372X,APC:NM_001354901:exon15:c.C4022A:p.S1341X,APC:NM_001354902:exon15:c.C3926A:p.S1309X,APC:NM_001354905:exon15:c.C3719A:p.S1240X,APC:NM_000038:exon16:c.C4199A:p.S1400X,APC:NM_001354895:exon16:c.C4199A:p.S1400X,APC:NM_001354898:exon16:c.C4124A:p.S1375X,APC:NM_001354900:exon16:…	Adenoma, periampullary, somatic (3);Adenomatous polyposis coli, Autosomal dominant;Brain tumor-polyposis syndrome 2, Autosomal dominant;Colorectal cancer, somatic;Desmoid disease, hereditary, Autosomal dominant;Gardner syndrome, Autosomal dominant;Gastric cancer, somatic;Hepatoblastoma, somatic	5q22.2
case_10	ATM	Missense_Mutation	chr11	108117798	108117798	C	G	SNP	R337G	TV	exonic	nonsynonymous SNV	ATM:NM_000051:exon8:c.C1009G:p.R337G,ATM:NM_001351834:exon9:c.C1009G:p.R337G	Ataxia-telangiectasia, Autosomal recessive;Lymphoma, B-cell non-Hodgkin, somatic (3);Lymphoma, mantle cell, somatic (3);T-cell prolymphocytic leukemia, somatic (3)	11q22.3
case_10	ATR	Missense_Mutation	chr3	142215954	142215954	G	A	SNP	S1880F	TI	exonic	nonsynonymous SNV	ATR:NM_001354579:exon32:c.C5447T:p.S1816F,ATR:NM_001184:exon33:c.C5639T:p.S1880F	Seckel syndrome 1, Autosomal recessive	3q23
case_10	BCL6	Missense_Mutation	chr3	187447438	187447438	T	C	SNP	N252S	TI	exonic	nonsynonymous SNV	BCL6:NM_001134738:exon4:c.A755G:p.N252S,BCL6:NM_001130845:exon5:c.A755G:p.N252S,BCL6:NM_001706:exon5:c.A755G:p.N252S	Lymphoma, B-cell	3q27.3
case_10	TP53	Missense_Mutation	chr17	7578502	7578502	A	G	SNP	V143A	TI	exonic	nonsynonymous SNV	TP53:NM_001126115:exon1:c.T32C:p.V11A,TP53:NM_001126116:exon1:c.T32C:p.V11A,TP53:NM_001126117:exon1:c.T32C:p.V11A,TP53:NM_001126118:exon4:c.T311C:p.V104A,TP53:NM_000546:exon5:c.T428C:p.V143A,TP53:NM_001126112:exon5:c.T428C:p.V143A,TP53:NM_001126113:exon5:c.T428C:p.V143A,TP53:NM_001126114:exon5:c.T428C:p.V143A,TP53:NM_001276695:exon5:c.T311C:p.V104A,TP53:NM_001276696:exon5:c.T311C:p.V104A,TP53:NM_…	Adrenal cortical carcinoma, Autosomal recessive;Breast cancer, Autosomal dominant;Choroid plexus papilloma, Autosomal dominant;Colorectal cancer, Autosomal dominant;Hepatocellular carcinoma, Somatic mutation;Li-Fraumeni syndrome, Autosomal dominant;Nasopharyngeal carcinoma;Osteosarcoma, Autosomal recessive;Pancreatic cancer, Autosomal dominant, Somatic mutation, Multifactorial	17p13.1
case_10	SDHD	Missense_Mutation	chr11	111965545	111965545	G	A	SNP	V111I	TI	exonic	nonsynonymous SNV	SDHD:NM_001276504:exon3:c.G214A:p.V72I,SDHD:NM_003002:exon4:c.G331A:p.V111I	Carcinoid tumors, intestinal, Autosomal dominant;Cowden syndrome 3;Merkel cell carcinoma, somatic (3);Mitochondrial complex II deficiency, Autosomal recessive;Paraganglioma and gastric stromal sarcoma;Paragangliomas 1, with or without deafness, Autosomal dominant;Pheochromocytoma, Autosomal dominant	11q23.1
case_10	PIK3C2B	Missense_Mutation	chr1	204419096	204419096	A	C	SNP	C706G	TV	exonic	nonsynonymous SNV	PIK3C2B:NM_001377334:exon13:c.T2116G:p.C706G,PIK3C2B:NM_001377335:exon15:c.T2116G:p.C706G,PIK3C2B:NM_002646:exon15:c.T2116G:p.C706G	.	1q32.1
case_10	ERBB3	Missense_Mutation	chr12	56494996	56494996	G	A	SNP	R1118Q	TI	exonic	nonsynonymous SNV	ERBB3:NM_001982:exon27:c.G3353A:p.R1118Q	Lethal congenital contractural syndrome 2, Autosomal recessive	12q13.2
case_10	AXIN1	Missense_Mutation	chr16	347209	347209	G	A	SNP	A601V	TI	exonic	nonsynonymous SNV	AXIN1:NM_003502:exon7:c.C1802T:p.A601V,AXIN1:NM_181050:exon7:c.C1802T:p.A601V	Hepatocellular carcinoma, somatic	16p13.3
case_10	PTCH1	Missense_Mutation	chr9	98231268	98231268	G	A	SNP	T672M	TI	exonic	nonsynonymous SNV	PTCH1:NM_001354918:exon13:c.C1859T:p.T620M,PTCH1:NM_000264:exon14:c.C2015T:p.T672M,PTCH1:NM_001083602:exon14:c.C1817T:p.T606M,PTCH1:NM_001083603:exon14:c.C2012T:p.T671M,PTCH1:NM_001083604:exon14:c.C1562T:p.T521M,PTCH1:NM_001083605:exon14:c.C1562T:p.T521M,PTCH1:NM_001083606:exon14:c.C1562T:p.T521M,PTCH1:NM_001083607:exon14:c.C1562T:p.T521M	Basal cell carcinoma, somatic;Basal cell nevus syndrome, Autosomal dominant;Holoprosencephaly 7, Autosomal dominant	9q22.32
case_10	APC	Splice_Site	chr5	112136975	112136975	G	C	SNP	splice site 730-1G>C	TV	splicing	.	.	Adenoma, periampullary, somatic (3);Adenomatous polyposis coli, Autosomal dominant;Brain tumor-polyposis syndrome 2, Autosomal dominant;Colorectal cancer, somatic;Desmoid disease, hereditary, Autosomal dominant;Gardner syndrome, Autosomal dominant;Gastric cancer, somatic;Hepatoblastoma, somatic	5q22.2
case_11	MAF	Missense_Mutation	chr16	79633346	79633346	C	T	SNP	G152S	TI	exonic	nonsynonymous SNV	MAF:NM_001031804:exon1:c.G454A:p.G152S,MAF:NM_005360:exon1:c.G454A:p.G152S	Ayme-Gripp syndrome, Autosomal dominant;Cataract 21, multiple types, Autosomal dominant	16q23.2
case_11	MSH3	Splice_Site	chr5	80083492	80083492	G	T	SNP	splice site 2543+1G>T	TV	splicing	.	.	Endometrial carcinoma, somatic;Familial adenomatous polyposis 4, Autosomal recessive	5q14.1
case_11	CTNNB1	Nonsense_Mutation	chr3	41280814	41280814	G	A	SNP	W776*	TI	exonic	stopgain	CTNNB1:NM_001098209:exon15:c.G2327A:p.W776X,CTNNB1:NM_001098210:exon15:c.G2327A:p.W776X,CTNNB1:NM_001904:exon15:c.G2327A:p.W776X,CTNNB1:NM_001330729:exon16:c.G2306A:p.W769X	Colorectal cancer, somatic;Hepatocellular carcinoma, somatic;Medulloblastoma, somatic;Mental retardation, autosomal dominant 19, Autosomal dominant;Ovarian cancer, somatic;Pilomatricoma, somatic	3p22.1
case_11	ERBB3	Missense_Mutation	chr12	56486584	56486584	G	A	SNP	R388Q	TI	exonic	nonsynonymous SNV	ERBB3:NM_001982:exon10:c.G1163A:p.R388Q	Lethal congenital contractural syndrome 2, Autosomal recessive	12q13.2
case_11	TP53	Missense_Mutation	chr17	7577141	7577141	C	T	SNP	G266E	TI	exonic	nonsynonymous SNV	TP53:NM_001126115:exon4:c.G401A:p.G134E,TP53:NM_001126116:exon4:c.G401A:p.G134E,TP53:NM_001126117:exon4:c.G401A:p.G134E,TP53:NM_001276697:exon4:c.G320A:p.G107E,TP53:NM_001276698:exon4:c.G320A:p.G107E,TP53:NM_001276699:exon4:c.G320A:p.G107E,TP53:NM_001126118:exon7:c.G680A:p.G227E,TP53:NM_000546:exon8:c.G797A:p.G266E,TP53:NM_001126112:exon8:c.G797A:p.G266E,TP53:NM_001126113:exon8:c.G797A:p.G266E,TP…	Adrenal cortical carcinoma, Autosomal recessive;Breast cancer, Autosomal dominant;Choroid plexus papilloma, Autosomal dominant;Colorectal cancer, Autosomal dominant;Hepatocellular carcinoma, Somatic mutation;Li-Fraumeni syndrome, Autosomal dominant;Nasopharyngeal carcinoma;Osteosarcoma, Autosomal recessive;Pancreatic cancer, Autosomal dominant, Somatic mutation, Multifactorial	17p13.1
case_11	APC	Frame_Shift_Ins	chr5	112175350	112175350	-	T	DEL	S1355fs*20	other	exonic	frameshift insertion	APC:NM_001127511:exon14:c.4006dupT:p.S1337Ffs*20,APC:NM_001354897:exon15:c.4090dupT:p.S1365Ffs*20,APC:NM_001354899:exon15:c.3976dupT:p.S1327Ffs*20,APC:NM_001354901:exon15:c.3883dupT:p.S1296Ffs*20,APC:NM_001354902:exon15:c.3787dupT:p.S1264Ffs*20,APC:NM_001354905:exon15:c.3580dupT:p.S1195Ffs*20,APC:NM_000038:exon16:c.4060dupT:p.S1355Ffs*20,APC:NM_001354895:exon16:c.4060dupT:p.S1355Ffs*20,APC:NM_001…	Adenoma, periampullary, somatic (3);Adenomatous polyposis coli, Autosomal dominant;Brain tumor-polyposis syndrome 2, Autosomal dominant;Colorectal cancer, somatic;Desmoid disease, hereditary, Autosomal dominant;Gardner syndrome, Autosomal dominant;Gastric cancer, somatic;Hepatoblastoma, somatic	5q22.2
case_11	PBRM1	Missense_Mutation	chr3	52668700	52668700	G	C	SNP	P407A	TV	exonic	nonsynonymous SNV	PBRM1:NM_001350075:exon12:c.C1219G:p.P407A,PBRM1:NM_001366076:exon12:c.C1177G:p.P393A,PBRM1:NM_018313:exon12:c.C1219G:p.P407A,PBRM1:NM_001366070:exon13:c.C1282G:p.P428A,PBRM1:NM_001366071:exon13:c.C1282G:p.P428A,PBRM1:NM_001366072:exon13:c.C1282G:p.P428A,PBRM1:NM_001366073:exon13:c.C1273G:p.P425A,PBRM1:NM_001366075:exon13:c.C1282G:p.P428A,PBRM1:NM_181042:exon13:c.C1219G:p.P407A,PBRM1:NM_001350074…	.	3p21.1
case_11	RAD51C	Missense_Mutation	chr17	56774157	56774157	G	A	SNP	V170I	TI	exonic	nonsynonymous SNV	RAD51C:NM_058216:exon3:c.G508A:p.V170I	Fanconi anemia, complementation group O, Autosomal recessive	17q22
case_11	POLD1	Missense_Mutation	chr19	50905089	50905089	T	C	SNP	V124A	TI	exonic	nonsynonymous SNV	POLD1:NM_001308632:exon3:c.T371C:p.V124A,POLD1:NM_001256849:exon4:c.T371C:p.V124A,POLD1:NM_002691:exon4:c.T371C:p.V124A	Mandibular hypoplasia, deafness, progeroid features, and lipodystrophy syndrome, Autosomal dominant	19q13.33
case_12	ARID1A	Frame_Shift_Ins	chr1	27105930	27105930	-	G	INS	D1850fs*4	other	exonic	frameshift insertion	ARID1A:NM_006015:exon20:c.5542dupG:p.D1850Gfs*4,ARID1A:NM_139135:exon20:c.4891dupG:p.D1633Gfs*4	Coffin-Siris syndrome 2, Autosomal dominant	1p36.11
case_12	KRAS	Missense_Mutation	chr12	25380275	25380275	T	A	SNP	Q61H	TV	exonic	nonsynonymous SNV	KRAS:NM_001369786:exon3:c.A183T:p.Q61H,KRAS:NM_001369787:exon3:c.A183T:p.Q61H,KRAS:NM_004985:exon3:c.A183T:p.Q61H,KRAS:NM_033360:exon3:c.A183T:p.Q61H	Bladder cancer, somatic;Breast cancer, somatic;Cardiofaciocutaneous syndrome 2;Gastric cancer, somatic;Leukemia, acute myeloid, Autosomal dominant;Lung cancer, somatic;Noonan syndrome 3;Pancreatic carcinoma, somatic;RAS-associated autoimmune leukoproliferative disorder, Autosomal dominant;Schimmelpenning-Feuerstein-Mims syndrome, somatic mosaic	12p12.1
case_12	LTK	In_Frame_Ins	chr15	41804033	41804033	-	CCCCCGCCA	INS	G213_A214insGGG	other	exonic	nonframeshift insertion	LTK:NM_001135685:exon5:c.638_639insTGGCGGGGG:p.G213_A214insGGG,LTK:NM_002344:exon5:c.638_639insTGGCGGGGG:p.G213_A214insGGG,LTK:NM_206961:exon5:c.638_639insTGGCGGGGG:p.G213_A214insGGG	.	15q15.1
case_12	MEF2B	Missense_Mutation	chr19	19256751	19256751	T	G	SNP	E321A	TV	exonic	nonsynonymous SNV	MEF2B:NM_001367282:exon8:c.A850C:p.S284R,MEF2B:NM_001145785:exon9:c.A962C:p.E321A,BORCS8-MEF2B:NM_005919:exon10:c.A850C:p.S284R	.	19p13.11
case_12	MAP2K1	In_Frame_Del	chr15	66729086	66729103	AATTCATCTGGAGATCAA	-	DEL	I99_K104del	other	exonic	nonframeshift deletion	MAP2K1:NM_002755:exon3:c.294_311del:p.I99_K104del	Cardiofaciocutaneous syndrome 3	15q22.31
case_12	NF1	Frame_Shift_Ins	chr17	29664450	29664450	-	T	INS	G2166fs*3	other	exonic	frameshift insertion	NF1:NM_000267:exon42:c.6430dupT:p.G2145Wfs*3,NF1:NM_001042492:exon43:c.6493dupT:p.G2166Wfs*3	Leukemia, juvenile myelomonocytic, Autosomal dominant, Somatic mutation;Neurofibromatosis, familial spinal, Autosomal dominant;Neurofibromatosis, type 1, Autosomal dominant;Neurofibromatosis-Noonan syndrome, Autosomal dominant;Watson syndrome, Autosomal dominant	17q11.2
case_12	CXCR4	Missense_Mutation	chr2	136873182	136873182	T	A	SNP	N110Y	TV	exonic	nonsynonymous SNV	CXCR4:NM_001008540:exon1:c.A328T:p.N110Y,CXCR4:NM_001348060:exon2:c.A271T:p.N91Y,CXCR4:NM_003467:exon2:c.A316T:p.N106Y,CXCR4:NM_001348056:exon3:c.A529T:p.N177Y,CXCR4:NM_001348059:exon3:c.A415T:p.N139Y	Myelokathexis, isolated (3);WHIM syndrome, Autosomal dominant	2q22.1
case_12	GNAS	Missense_Mutation	chr20	57430299	57430299	G	A	SNP	R660H	TI	exonic	nonsynonymous SNV	GNAS:NM_001077490:exon1:c.G1792A:p.A598T,GNAS:NM_001309883:exon1:c.G1792A:p.A598T,GNAS:NM_080425:exon1:c.G1979A:p.R660H	ACTH-independent macronodular adrenal hyperplasia, Isolated cases;Acromegaly, somatic;McCune-Albright syndrome, somatic, mosaic;Osseous heteroplasia, progressive, Autosomal dominant;Pseudohypoparathyroidism Ia, Autosomal dominant;Pseudohypoparathyroidism Ib, Autosomal dominant;Pseudohypoparathyroidism Ic, Autosomal dominant;Pseudopseudohypoparathyroidism, Autosomal dominant	20q13.32
case_12	C17orf39	Missense_Mutation	chr17	17942897	17942897	G	A	SNP	G40D	TI	exonic	nonsynonymous SNV	GID4:NM_024052:exon1:c.G119A:p.G40D	.	17p11.2
case_12	NF1	Nonsense_Mutation	chr17	29676218	29676218	A	T	SNP	R2424*	TV	exonic	stopgain	NF1:NM_000267:exon48:c.A7207T:p.R2403X,NF1:NM_001042492:exon49:c.A7270T:p.R2424X	Leukemia, juvenile myelomonocytic, Autosomal dominant, Somatic mutation;Neurofibromatosis, familial spinal, Autosomal dominant;Neurofibromatosis, type 1, Autosomal dominant;Neurofibromatosis-Noonan syndrome, Autosomal dominant;Watson syndrome, Autosomal dominant	17q11.2
case_12	CSF1R	Missense_Mutation	chr5	149439296	149439296	T	G	SNP	K700T	TV	exonic	nonsynonymous SNV	CSF1R:NM_001288705:exon14:c.A2099C:p.K700T,CSF1R:NM_001375321:exon14:c.A1655C:p.K552T,CSF1R:NM_005211:exon15:c.A2099C:p.K700T,CSF1R:NM_001349736:exon16:c.A2099C:p.K700T,CSF1R:NM_001375320:exon16:c.A2099C:p.K700T	Leukoencephalopathy, diffuse hereditary, with spheroids, Autosomal dominant	5q32
case_12	NF1	Frame_Shift_Ins	chr17	29679413	29679413	-	AACA	INS	T2534fs*3	other	exonic	frameshift insertion	NF1:NM_000267:exon50:c.7533_7534insAACA:p.T2513Kfs*3,NF1:NM_001042492:exon51:c.7596_7597insAACA:p.T2534Kfs*3	Leukemia, juvenile myelomonocytic, Autosomal dominant, Somatic mutation;Neurofibromatosis, familial spinal, Autosomal dominant;Neurofibromatosis, type 1, Autosomal dominant;Neurofibromatosis-Noonan syndrome, Autosomal dominant;Watson syndrome, Autosomal dominant	17q11.2
case_12	NRAS	Missense_Mutation	chr1	115258747	115258747	C	A	SNP	G12V	TV	exonic	nonsynonymous SNV	NRAS:NM_002524:exon2:c.G35T:p.G12V	Colorectal cancer, somatic;Epidermal nevus, somatic;Melanocytic nevus syndrome, congenital, somatic;Neurocutaneous melanosis, somatic;Noonan syndrome 6, Autosomal dominant;Schimmelpenning-Feuerstein-Mims syndrome, somatic mosaic;Thyroid carcinoma, follicular, somatic	1p13.2
case_12	APC	Nonsense_Mutation	chr5	112173917	112173917	C	T	SNP	R876*	TI	exonic	stopgain	APC:NM_001127511:exon14:c.C2572T:p.R858X,APC:NM_001354897:exon15:c.C2656T:p.R886X,APC:NM_001354899:exon15:c.C2542T:p.R848X,APC:NM_001354901:exon15:c.C2449T:p.R817X,APC:NM_001354902:exon15:c.C2353T:p.R785X,APC:NM_001354905:exon15:c.C2146T:p.R716X,APC:NM_000038:exon16:c.C2626T:p.R876X,APC:NM_001354895:exon16:c.C2626T:p.R876X,APC:NM_001354898:exon16:c.C2551T:p.R851X,APC:NM_001354900:exon16:c.C2503T:…	Adenoma, periampullary, somatic (3);Adenomatous polyposis coli, Autosomal dominant;Brain tumor-polyposis syndrome 2, Autosomal dominant;Colorectal cancer, somatic;Desmoid disease, hereditary, Autosomal dominant;Gardner syndrome, Autosomal dominant;Gastric cancer, somatic;Hepatoblastoma, somatic	5q22.2
case_12	HSD3B1	Missense_Mutation	chr1	120054248	120054248	G	A	SNP	G90S	TI	exonic	nonsynonymous SNV	HSD3B1:NM_000862:exon3:c.G268A:p.G90S,HSD3B1:NM_001328615:exon3:c.G268A:p.G90S	.	1p12
case_12	SETD2	Missense_Mutation	chr3	47161928	47161928	C	T	SNP	D1400N	TI	exonic	nonsynonymous SNV	SETD2:NM_001349370:exon2:c.G4066A:p.D1356N,SETD2:NM_014159:exon3:c.G4198A:p.D1400N	Luscan-Lumish syndrome, Autosomal dominant	3p21.31
case_12	ASXL1	Missense_Mutation	chr20	31024717	31024717	G	C	SNP	G1401A	TV	exonic	nonsynonymous SNV	ASXL1:NM_001363734:exon11:c.G4019C:p.G1340A,ASXL1:NM_015338:exon12:c.G4202C:p.G1401A	Bohring-Opitz syndrome, Autosomal dominant;Myelodysplastic syndrome, somatic	20q11.21
case_12	ATR	Missense_Mutation	chr3	142272834	142272834	G	A	SNP	L789F	TI	exonic	nonsynonymous SNV	ATR:NM_001354579:exon10:c.C2173T:p.L725F,ATR:NM_001184:exon11:c.C2365T:p.L789F	Seckel syndrome 1, Autosomal recessive	3q23
case_12	ERBB4	Missense_Mutation	chr2	212576901	212576901	G	A	SNP	A333V	TI	exonic	nonsynonymous SNV	ERBB4:NM_001042599:exon9:c.C998T:p.A333V,ERBB4:NM_005235:exon9:c.C998T:p.A333V	Amyotrophic lateral sclerosis 19, Autosomal dominant	2q34
case_12	KRAS	Missense_Mutation	chr12	25398285	25398285	C	A	SNP	G12C	TV	exonic	nonsynonymous SNV	KRAS:NM_001369786:exon2:c.G34T:p.G12C,KRAS:NM_001369787:exon2:c.G34T:p.G12C,KRAS:NM_004985:exon2:c.G34T:p.G12C,KRAS:NM_033360:exon2:c.G34T:p.G12C	Bladder cancer, somatic;Breast cancer, somatic;Cardiofaciocutaneous syndrome 2;Gastric cancer, somatic;Leukemia, acute myeloid, Autosomal dominant;Lung cancer, somatic;Noonan syndrome 3;Pancreatic carcinoma, somatic;RAS-associated autoimmune leukoproliferative disorder, Autosomal dominant;Schimmelpenning-Feuerstein-Mims syndrome, somatic mosaic	12p12.1
case_12	RARA	Frame_Shift_Ins	chr17	38506046	38506046	-	C	INS	R114fs*37	other	exonic	frameshift insertion	RARA:NM_001024809:exon3:c.324dupC:p.R109Pfs*37,RARA:NM_000964:exon4:c.339dupC:p.R114Pfs*37,RARA:NM_001145301:exon4:c.339dupC:p.R114Pfs*37	Leukemia, acute promyelocytic	17q21.2
case_12	BRD4	Missense_Mutation	chr19	15355086	15355086	C	A	SNP	S846I	TV	exonic	nonsynonymous SNV	BRD4:NM_001379291:exon13:c.G2537T:p.S846I,BRD4:NM_058243:exon13:c.G2537T:p.S846I	.	19p13.12
case_12	DNMT3A	Missense_Mutation	chr2	25466848	25466848	G	T	SNP	P619T	TV	exonic	nonsynonymous SNV	DNMT3A:NM_001320893:exon11:c.C1399A:p.P467T,DNMT3A:NM_001375819:exon11:c.C1186A:p.P396T,DNMT3A:NM_153759:exon12:c.C1288A:p.P430T,DNMT3A:NM_022552:exon16:c.C1855A:p.P619T,DNMT3A:NM_175629:exon16:c.C1855A:p.P619T	Tatton-Brown-Rahman syndrome, Autosomal dominant	2p23.3
case_12	SDHA	Missense_Mutation	chr5	256491	256491	G	C	SNP	E651Q	TV	exonic	nonsynonymous SNV	SDHA:NM_001330758:exon13:c.G1708C:p.E570Q,SDHA:NM_001294332:exon14:c.G1807C:p.E603Q,SDHA:NM_004168:exon15:c.G1951C:p.E651Q	Cardiomyopathy, dilated, 1GG;Leigh syndrome, Autosomal recessive, Mitochondrial;Mitochondrial respiratory chain complex II deficiency, Autosomal recessive;Paragangliomas 5, Autosomal dominant	5p15.33
case_12	MLL	Missense_Mutation	chr11	118366596	118366596	C	T	SNP	P1846S	TI	exonic	nonsynonymous SNV	KMT2A:NM_001197104:exon19:c.C5545T:p.P1849S,KMT2A:NM_005933:exon19:c.C5536T:p.P1846S	Leukemia, myeloid/lymphoid or mixed-lineage, Autosomal dominant;Wiedemann-Steiner syndrome, Autosomal dominant	11q23.3
case_12	CREBBP	Missense_Mutation	chr16	3823783	3823783	C	A	SNP	G811V	TV	exonic	nonsynonymous SNV	CREBBP:NM_001079846:exon12:c.G2318T:p.G773V,CREBBP:NM_004380:exon13:c.G2432T:p.G811V	Rubinstein-Taybi syndrome 1, Autosomal dominant	16p13.3
case_13	BCOR	In_Frame_Del	chrX	39933662	39933664	GCT	-	DEL	Q312del	other	exonic	nonframeshift deletion	BCOR:NM_001123383:exon4:c.935_937del:p.Q312del,BCOR:NM_001123384:exon4:c.935_937del:p.Q312del,BCOR:NM_001123385:exon4:c.935_937del:p.Q312del,BCOR:NM_017745:exon4:c.935_937del:p.Q312del	Microphthalmia, syndromic 2, X-linked dominant	Xp11.4
case_13	TP53	Missense_Mutation	chr17	7577094	7577094	G	A	SNP	R282W	TI	exonic	nonsynonymous SNV	TP53:NM_001126115:exon4:c.C448T:p.R150W,TP53:NM_001126116:exon4:c.C448T:p.R150W,TP53:NM_001126117:exon4:c.C448T:p.R150W,TP53:NM_001276697:exon4:c.C367T:p.R123W,TP53:NM_001276698:exon4:c.C367T:p.R123W,TP53:NM_001276699:exon4:c.C367T:p.R123W,TP53:NM_001126118:exon7:c.C727T:p.R243W,TP53:NM_000546:exon8:c.C844T:p.R282W,TP53:NM_001126112:exon8:c.C844T:p.R282W,TP53:NM_001126113:exon8:c.C844T:p.R282W,TP…	Adrenal cortical carcinoma, Autosomal recessive;Breast cancer, Autosomal dominant;Choroid plexus papilloma, Autosomal dominant;Colorectal cancer, Autosomal dominant;Hepatocellular carcinoma, Somatic mutation;Li-Fraumeni syndrome, Autosomal dominant;Nasopharyngeal carcinoma;Osteosarcoma, Autosomal recessive;Pancreatic cancer, Autosomal dominant, Somatic mutation, Multifactorial	17p13.1
case_13	EP300	Missense_Mutation	chr22	41513809	41513809	G	T	SNP	G238V	TV	exonic	nonsynonymous SNV	EP300:NM_001362843:exon2:c.G713T:p.G238V,EP300:NM_001429:exon2:c.G713T:p.G238V	Colorectal cancer, somatic;Rubinstein-Taybi syndrome 2, Autosomal dominant	22q13.2
case_13	KEL	Missense_Mutation	chr7	142651320	142651320	C	T	SNP	R292Q	TI	exonic	nonsynonymous SNV	KEL:NM_000420:exon8:c.G875A:p.R292Q	.	7q34
case_13	MERTK	Missense_Mutation	chr2	112755053	112755053	G	T	SNP	G535V	TV	exonic	nonsynonymous SNV	MERTK:NM_006343:exon10:c.G1604T:p.G535V	Retinitis pigmentosa 38, Autosomal recessive	2q13
case_13	GNAS	Missense_Mutation	chr20	57429312	57429312	C	T	SNP	A331V	TI	exonic	nonsynonymous SNV	GNAS:NM_001077490:exon1:c.C805T:p.R269C,GNAS:NM_001309883:exon1:c.C805T:p.R269C,GNAS:NM_080425:exon1:c.C992T:p.A331V	ACTH-independent macronodular adrenal hyperplasia, Isolated cases;Acromegaly, somatic;McCune-Albright syndrome, somatic, mosaic;Osseous heteroplasia, progressive, Autosomal dominant;Pseudohypoparathyroidism Ia, Autosomal dominant;Pseudohypoparathyroidism Ib, Autosomal dominant;Pseudohypoparathyroidism Ic, Autosomal dominant;Pseudopseudohypoparathyroidism, Autosomal dominant	20q13.32
case_13	ESR1	Missense_Mutation	chr6	152265479	152265479	C	T	SNP	T311M	TI	exonic	nonsynonymous SNV	ESR1:NM_000125:exon4:c.C932T:p.T311M,ESR1:NM_001328100:exon4:c.C413T:p.T138M,ESR1:NM_001385572:exon4:c.C932T:p.T311M,ESR1:NM_001122740:exon5:c.C932T:p.T311M,ESR1:NM_001122741:exon5:c.C932T:p.T311M,ESR1:NM_001291230:exon5:c.C938T:p.T313M,ESR1:NM_001291241:exon5:c.C929T:p.T310M,ESR1:NM_001385569:exon5:c.C932T:p.T311M,ESR1:NM_001385571:exon5:c.C932T:p.T311M,ESR1:NM_001122742:exon6:c.C932T:p.T311M,ES…	Estrogen resistance, Autosomal recessive	6q25.1
case_13	KRAS	Missense_Mutation	chr12	25398284	25398284	C	T	SNP	G12D	TI	exonic	nonsynonymous SNV	KRAS:NM_001369786:exon2:c.G35A:p.G12D,KRAS:NM_001369787:exon2:c.G35A:p.G12D,KRAS:NM_004985:exon2:c.G35A:p.G12D,KRAS:NM_033360:exon2:c.G35A:p.G12D	Bladder cancer, somatic;Breast cancer, somatic;Cardiofaciocutaneous syndrome 2;Gastric cancer, somatic;Leukemia, acute myeloid, Autosomal dominant;Lung cancer, somatic;Noonan syndrome 3;Pancreatic carcinoma, somatic;RAS-associated autoimmune leukoproliferative disorder, Autosomal dominant;Schimmelpenning-Feuerstein-Mims syndrome, somatic mosaic	12p12.1
case_13	APC	Frame_Shift_Ins	chr5	112175100	112175100	-	T	INS	S1272fs*4	other	exonic	frameshift insertion	APC:NM_001127511:exon14:c.3756dupT:p.S1254Ffs*4,APC:NM_001354897:exon15:c.3840dupT:p.S1282Ffs*4,APC:NM_001354899:exon15:c.3726dupT:p.S1244Ffs*4,APC:NM_001354901:exon15:c.3633dupT:p.S1213Ffs*4,APC:NM_001354902:exon15:c.3537dupT:p.S1181Ffs*4,APC:NM_001354905:exon15:c.3330dupT:p.S1112Ffs*4,APC:NM_000038:exon16:c.3810dupT:p.S1272Ffs*4,APC:NM_001354895:exon16:c.3810dupT:p.S1272Ffs*4,APC:NM_001354898:e…	Adenoma, periampullary, somatic (3);Adenomatous polyposis coli, Autosomal dominant;Brain tumor-polyposis syndrome 2, Autosomal dominant;Colorectal cancer, somatic;Desmoid disease, hereditary, Autosomal dominant;Gardner syndrome, Autosomal dominant;Gastric cancer, somatic;Hepatoblastoma, somatic	5q22.2
case_13	NTRK1	Missense_Mutation	chr1	156844381	156844382	GA	TT	DNP	G405V	TV	exonic	nonframeshift substitution	NTRK1:NM_001012331:exon9:c.1196_1197delinsTT:p.G399V,NTRK1:NM_001007792:exon10:c.1106_1107delinsTT:p.G369V,NTRK1:NM_002529:exon10:c.1214_1215delinsTT:p.G405V	Insensitivity to pain, congenital, with anhidrosis, Autosomal recessive;Medullary thyroid carcinoma, familial, Autosomal dominant	1q23.1
case_13	APC	Nonsense_Mutation	chr5	112175419	112175419	T	A	SNP	Y1376*	TV	exonic	stopgain	APC:NM_001127511:exon14:c.T4074A:p.Y1358X,APC:NM_001354897:exon15:c.T4158A:p.Y1386X,APC:NM_001354899:exon15:c.T4044A:p.Y1348X,APC:NM_001354901:exon15:c.T3951A:p.Y1317X,APC:NM_001354902:exon15:c.T3855A:p.Y1285X,APC:NM_001354905:exon15:c.T3648A:p.Y1216X,APC:NM_000038:exon16:c.T4128A:p.Y1376X,APC:NM_001354895:exon16:c.T4128A:p.Y1376X,APC:NM_001354898:exon16:c.T4053A:p.Y1351X,APC:NM_001354900:exon16:…	Adenoma, periampullary, somatic (3);Adenomatous polyposis coli, Autosomal dominant;Brain tumor-polyposis syndrome 2, Autosomal dominant;Colorectal cancer, somatic;Desmoid disease, hereditary, Autosomal dominant;Gardner syndrome, Autosomal dominant;Gastric cancer, somatic;Hepatoblastoma, somatic	5q22.2
case_13	PALB2	Missense_Mutation	chr16	23614935	23614935	T	C	SNP	T1136A	TI	exonic	nonsynonymous SNV	PALB2:NM_024675:exon13:c.A3406G:p.T1136A	Fanconi anemia, complementation group N	16p12.2
case_13	CTNNA1	Missense_Mutation	chr5	138160400	138160400	A	G	SNP	N257S	TI	exonic	nonsynonymous SNV	CTNNA1:NM_001290309:exon5:c.A461G:p.N154S,CTNNA1:NM_001290307:exon6:c.A770G:p.N257S,CTNNA1:NM_001290310:exon6:c.A401G:p.N134S,CTNNA1:NM_001323983:exon6:c.A770G:p.N257S,CTNNA1:NM_001323985:exon6:c.A770G:p.N257S,CTNNA1:NM_001323986:exon6:c.A770G:p.N257S,CTNNA1:NM_001903:exon6:c.A770G:p.N257S,CTNNA1:NM_001323982:exon7:c.A770G:p.N257S,CTNNA1:NM_001323984:exon7:c.A770G:p.N257S	Macular dystrophy, patterned, 2, Autosomal dominant	5q31.2
case_13	NOTCH1	Missense_Mutation	chr9	139399323	139399323	T	C	SNP	K1607R	TI	exonic	nonsynonymous SNV	NOTCH1:NM_017617:exon26:c.A4820G:p.K1607R	Adams-Oliver syndrome 5, Autosomal dominant;Aortic valve disease 1, Autosomal dominant	9q34.3
case_13	EGFR	Missense_Mutation	chr7	55266417	55266418	TG	CA	DNP	V904I	TI	exonic	nonframeshift substitution	EGFR:NM_001346941:exon17:c.1908_1909delinsCA:p.V637I,EGFR:NM_001346897:exon22:c.2574_2575delinsCA:p.V859I,EGFR:NM_001346899:exon22:c.2574_2575delinsCA:p.V859I,EGFR:NM_001346898:exon23:c.2709_2710delinsCA:p.V904I,EGFR:NM_001346900:exon23:c.2550_2551delinsCA:p.V851I,EGFR:NM_005228:exon23:c.2709_2710delinsCA:p.V904I	Adenocarcinoma of lung, response to tyrosine kinase inhibitor in, Autosomal recessive;Nonsmall cell lung cancer, response to tyrosine kinase inhibitor in, Autosomal recessive	7p11.2
case_13	RET	Missense_Mutation	chr10	43597885	43597885	G	A	SNP	V145I	TI	exonic	nonsynonymous SNV	RET:NM_020630:exon3:c.G433A:p.V145I,RET:NM_020975:exon3:c.G433A:p.V145I	Central hypoventilation syndrome, congenital, Autosomal dominant;Medullary thyroid carcinoma, Autosomal dominant;Multiple endocrine neoplasia IIA, Autosomal dominant;Multiple endocrine neoplasia IIB, Autosomal dominant;Pheochromocytoma, Autosomal dominant	10q11.21
case_14	FANCG	Missense_Mutation	chr9	35077347	35077347	G	T	SNP	P187Q	TV	exonic	nonsynonymous SNV	FANCG:NM_004629:exon5:c.C560A:p.P187Q	Fanconi anemia, complementation group G	9p13.3
case_14	FAM123B	Nonsense_Mutation	chrX	63411228	63411228	G	A	SNP	Q647*	TI	exonic	stopgain	AMER1:NM_152424:exon2:c.C1939T:p.Q647X	Osteopathia striata with cranial sclerosis, X-linked dominant	Xq11.2
case_14	APC	Nonsense_Mutation	chr5	112175729	112175729	C	T	SNP	Q1480*	TI	exonic	stopgain	APC:NM_001127511:exon14:c.C4384T:p.Q1462X,APC:NM_001354897:exon15:c.C4468T:p.Q1490X,APC:NM_001354899:exon15:c.C4354T:p.Q1452X,APC:NM_001354901:exon15:c.C4261T:p.Q1421X,APC:NM_001354902:exon15:c.C4165T:p.Q1389X,APC:NM_001354905:exon15:c.C3958T:p.Q1320X,APC:NM_000038:exon16:c.C4438T:p.Q1480X,APC:NM_001354895:exon16:c.C4438T:p.Q1480X,APC:NM_001354898:exon16:c.C4363T:p.Q1455X,APC:NM_001354900:exon16:…	Adenoma, periampullary, somatic (3);Adenomatous polyposis coli, Autosomal dominant;Brain tumor-polyposis syndrome 2, Autosomal dominant;Colorectal cancer, somatic;Desmoid disease, hereditary, Autosomal dominant;Gardner syndrome, Autosomal dominant;Gastric cancer, somatic;Hepatoblastoma, somatic	5q22.2
case_14	FUBP1	Missense_Mutation	chr1	78414965	78414965	T	C	SNP	T601A	TI	exonic	nonsynonymous SNV	FUBP1:NM_001376056:exon19:c.A1798G:p.T600A,FUBP1:NM_001376057:exon19:c.A1798G:p.T600A,FUBP1:NM_003902:exon19:c.A1801G:p.T601A,FUBP1:NM_001303433:exon20:c.A1864G:p.T622A,FUBP1:NM_001376055:exon20:c.A1861G:p.T621A	.	1p31.1
case_14	EP300	Missense_Mutation	chr22	41533700	41533700	A	G	SNP	M556V	TI	exonic	nonsynonymous SNV	EP300:NM_001362843:exon8:c.A1666G:p.M556V,EP300:NM_001429:exon8:c.A1666G:p.M556V	Colorectal cancer, somatic;Rubinstein-Taybi syndrome 2, Autosomal dominant	22q13.2
case_14	NOTCH3	Missense_Mutation	chr19	15290031	15290031	G	A	SNP	R1175W	TI	exonic	nonsynonymous SNV	NOTCH3:NM_000435:exon22:c.C3523T:p.R1175W	Cerebral arteriopathy with subcortical infarcts and leukoencephalopathy 1, Autosomal dominant;Lateral meningocele syndrome, Autosomal dominant	19p13.12
case_14	FBXW7	Nonsense_Mutation	chr4	153271267	153271267	T	A	SNP	K171*	TV	exonic	stopgain	FBXW7:NM_001013415:exon2:c.A157T:p.K53X,FBXW7:NM_018315:exon2:c.A271T:p.K91X,FBXW7:NM_033632:exon3:c.A511T:p.K171X,FBXW7:NM_001349798:exon5:c.A511T:p.K171X	.	4q31.3
case_14	FBXW7	Missense_Mutation	chr4	153245446	153245446	G	A	SNP	S582L	TI	exonic	nonsynonymous SNV	FBXW7:NM_001013415:exon10:c.C1391T:p.S464L,FBXW7:NM_018315:exon10:c.C1505T:p.S502L,FBXW7:NM_033632:exon11:c.C1745T:p.S582L,FBXW7:NM_001349798:exon13:c.C1745T:p.S582L	.	4q31.3
case_14	APC	Missense_Mutation	chr5	112179308	112179308	A	G	SNP	R2673G	TI	exonic	nonsynonymous SNV	APC:NM_001127511:exon14:c.A7963G:p.R2655G,APC:NM_001354897:exon15:c.A8047G:p.R2683G,APC:NM_001354899:exon15:c.A7933G:p.R2645G,APC:NM_001354901:exon15:c.A7840G:p.R2614G,APC:NM_001354902:exon15:c.A7744G:p.R2582G,APC:NM_001354905:exon15:c.A7537G:p.R2513G,APC:NM_000038:exon16:c.A8017G:p.R2673G,APC:NM_001354895:exon16:c.A8017G:p.R2673G,APC:NM_001354898:exon16:c.A7942G:p.R2648G,APC:NM_001354900:exon16:…	Adenoma, periampullary, somatic (3);Adenomatous polyposis coli, Autosomal dominant;Brain tumor-polyposis syndrome 2, Autosomal dominant;Colorectal cancer, somatic;Desmoid disease, hereditary, Autosomal dominant;Gardner syndrome, Autosomal dominant;Gastric cancer, somatic;Hepatoblastoma, somatic	5q22.2
case_14	SMO	Missense_Mutation	chr7	128850838	128850838	G	A	SNP	R562Q	TI	exonic	nonsynonymous SNV	SMO:NM_005631:exon10:c.G1685A:p.R562Q	Basal cell carcinoma, somatic;Curry-Jones syndrome, somatic mosaic	7q32.1
case_14	GATA4	Missense_Mutation	chr8	11566164	11566164	G	A	SNP	G115R	TI	exonic	nonsynonymous SNV	GATA4:NM_001308093:exon2:c.G343A:p.G115R,GATA4:NM_002052:exon2:c.G343A:p.G115R	Atrial septal defect 2, Autosomal dominant;Atrioventricular septal defect 4, Autosomal dominant;Tetralogy of Fallot, Autosomal dominant;Ventricular septal defect 1, Autosomal dominant	8p23.1
case_14	ERBB4	Missense_Mutation	chr2	212248744	212248744	T	C	SNP	R1175G	TI	exonic	nonsynonymous SNV	ERBB4:NM_001042599:exon27:c.A3475G:p.R1159G,ERBB4:NM_005235:exon28:c.A3523G:p.R1175G	Amyotrophic lateral sclerosis 19, Autosomal dominant	2q34
case_14	ALOX12B	Missense_Mutation	chr17	7983595	7983595	C	T	SNP	D238N	TI	exonic	nonsynonymous SNV	ALOX12B:NM_001139:exon6:c.G712A:p.D238N	Ichthyosis, congenital, autosomal recessive 2, Autosomal recessive	17p13.1
case_14	BCOR	Missense_Mutation	chrX	39931966	39931966	A	G	SNP	V878A	TI	exonic	nonsynonymous SNV	BCOR:NM_001123383:exon4:c.T2633C:p.V878A,BCOR:NM_001123384:exon4:c.T2633C:p.V878A,BCOR:NM_001123385:exon4:c.T2633C:p.V878A,BCOR:NM_017745:exon4:c.T2633C:p.V878A	Microphthalmia, syndromic 2, X-linked dominant	Xp11.4
case_14	BRAF	Missense_Mutation	chr7	140434530	140434530	T	C	SNP	K723R	TI	exonic	nonsynonymous SNV	BRAF:NM_001378470:exon17:c.A2066G:p.K689R,BRAF:NM_001378471:exon17:c.A2057G:p.K686R,BRAF:NM_001378475:exon17:c.A1904G:p.K635R,BRAF:NM_001354609:exon18:c.A2168G:p.K723R,BRAF:NM_001378467:exon18:c.A2177G:p.K726R,BRAF:NM_001378469:exon18:c.A2102G:p.K701R,BRAF:NM_001378472:exon18:c.A2012G:p.K671R,BRAF:NM_001378473:exon18:c.A2012G:p.K671R,BRAF:NM_004333:exon18:c.A2168G:p.K723R,BRAF:NM_001374244:exon19…	Adenocarcinoma of lung, somatic;Cardiofaciocutaneous syndrome, Autosomal dominant;Colorectal cancer, somatic (3);LEOPARD syndrome 3, Autosomal dominant;Melanoma, malignant, somatic (3);Nonsmall cell lung cancer, somatic (3);Noonan syndrome 7, Autosomal dominant	7q34
case_14	TP53	In_Frame_Del	chr17	7577144	7577146	AGT	-	DEL	L265del	other	exonic	nonframeshift deletion	TP53:NM_001126115:exon4:c.396_398del:p.L133del,TP53:NM_001126116:exon4:c.396_398del:p.L133del,TP53:NM_001126117:exon4:c.396_398del:p.L133del,TP53:NM_001276697:exon4:c.315_317del:p.L106del,TP53:NM_001276698:exon4:c.315_317del:p.L106del,TP53:NM_001276699:exon4:c.315_317del:p.L106del,TP53:NM_001126118:exon7:c.675_677del:p.L226del,TP53:NM_000546:exon8:c.792_794del:p.L265del,TP53:NM_001126112:exon8:c.…	Adrenal cortical carcinoma, Autosomal recessive;Breast cancer, Autosomal dominant;Choroid plexus papilloma, Autosomal dominant;Colorectal cancer, Autosomal dominant;Hepatocellular carcinoma, Somatic mutation;Li-Fraumeni syndrome, Autosomal dominant;Nasopharyngeal carcinoma;Osteosarcoma, Autosomal recessive;Pancreatic cancer, Autosomal dominant, Somatic mutation, Multifactorial	17p13.1
case_14	BRAF	Missense_Mutation	chr7	140453134	140453134	T	C	SNP	K601E	TI	exonic	nonsynonymous SNV	BRAF:NM_001378470:exon14:c.A1699G:p.K567E,BRAF:NM_001378471:exon14:c.A1690G:p.K564E,BRAF:NM_001378475:exon14:c.A1537G:p.K513E,BRAF:NM_001354609:exon15:c.A1801G:p.K601E,BRAF:NM_001378467:exon15:c.A1810G:p.K604E,BRAF:NM_001378468:exon15:c.A1801G:p.K601E,BRAF:NM_001378469:exon15:c.A1735G:p.K579E,BRAF:NM_001378472:exon15:c.A1645G:p.K549E,BRAF:NM_001378473:exon15:c.A1645G:p.K549E,BRAF:NM_001378474:exo…	Adenocarcinoma of lung, somatic;Cardiofaciocutaneous syndrome, Autosomal dominant;Colorectal cancer, somatic (3);LEOPARD syndrome 3, Autosomal dominant;Melanoma, malignant, somatic (3);Nonsmall cell lung cancer, somatic (3);Noonan syndrome 7, Autosomal dominant	7q34
case_14	APC	Frame_Shift_Del	chr5	112173894	112173894	A	-	DEL	N869fs*47	other	exonic	frameshift deletion	APC:NM_001127511:exon14:c.2549delA:p.N851Ifs*47,APC:NM_001354897:exon15:c.2633delA:p.N879Ifs*47,APC:NM_001354899:exon15:c.2519delA:p.N841Ifs*47,APC:NM_001354901:exon15:c.2426delA:p.N810Ifs*47,APC:NM_001354902:exon15:c.2330delA:p.N778Ifs*47,APC:NM_001354905:exon15:c.2123delA:p.N709Ifs*47,APC:NM_000038:exon16:c.2603delA:p.N869Ifs*47,APC:NM_001354895:exon16:c.2603delA:p.N869Ifs*47,APC:NM_001354898:e…	Adenoma, periampullary, somatic (3);Adenomatous polyposis coli, Autosomal dominant;Brain tumor-polyposis syndrome 2, Autosomal dominant;Colorectal cancer, somatic;Desmoid disease, hereditary, Autosomal dominant;Gardner syndrome, Autosomal dominant;Gastric cancer, somatic;Hepatoblastoma, somatic	5q22.2
case_14	CTNNA1	Missense_Mutation	chr5	138160400	138160400	A	G	SNP	N257S	TI	exonic	nonsynonymous SNV	CTNNA1:NM_001290309:exon5:c.A461G:p.N154S,CTNNA1:NM_001290307:exon6:c.A770G:p.N257S,CTNNA1:NM_001290310:exon6:c.A401G:p.N134S,CTNNA1:NM_001323983:exon6:c.A770G:p.N257S,CTNNA1:NM_001323985:exon6:c.A770G:p.N257S,CTNNA1:NM_001323986:exon6:c.A770G:p.N257S,CTNNA1:NM_001903:exon6:c.A770G:p.N257S,CTNNA1:NM_001323982:exon7:c.A770G:p.N257S,CTNNA1:NM_001323984:exon7:c.A770G:p.N257S	Macular dystrophy, patterned, 2, Autosomal dominant	5q31.2
case_15	LTK	In_Frame_Ins	chr15	41804033	41804033	-	CCCCCGCCA	INS	G213_A214insGGG	other	exonic	nonframeshift insertion	LTK:NM_001135685:exon5:c.638_639insTGGCGGGGG:p.G213_A214insGGG,LTK:NM_002344:exon5:c.638_639insTGGCGGGGG:p.G213_A214insGGG,LTK:NM_206961:exon5:c.638_639insTGGCGGGGG:p.G213_A214insGGG	.	15q15.1
case_15	CDK12	Missense_Mutation	chr17	37618415	37618415	A	G	SNP	N31D	TI	exonic	nonsynonymous SNV	CDK12:NM_015083:exon1:c.A91G:p.N31D,CDK12:NM_016507:exon1:c.A91G:p.N31D	.	17q12
case_15	RAD51D	Missense_Mutation	chr17	33428027	33428027	A	T	SNP	I311N	TV	exonic	nonsynonymous SNV	RAD51D:NM_133629:exon7:c.T596A:p.I199N,RAD51D:NM_001142571:exon10:c.T992A:p.I331N,RAD51D:NM_002878:exon10:c.T932A:p.I311N	.	17q12
case_15	MSH3	Missense_Mutation	chr5	80171626	80171626	A	G	SNP	Q1120R	TI	exonic	nonsynonymous SNV	MSH3:NM_002439:exon24:c.A3359G:p.Q1120R	Endometrial carcinoma, somatic;Familial adenomatous polyposis 4, Autosomal recessive	5q14.1
case_16	ALOX12B	Missense_Mutation	chr17	7979530	7979530	G	A	SNP	R499C	TI	exonic	nonsynonymous SNV	ALOX12B:NM_001139:exon11:c.C1495T:p.R499C	Ichthyosis, congenital, autosomal recessive 2, Autosomal recessive	17p13.1
case_16	TP53	Missense_Mutation	chr17	7577538	7577538	C	T	SNP	R248Q	TI	exonic	nonsynonymous SNV	TP53:NM_001126115:exon3:c.G347A:p.R116Q,TP53:NM_001126116:exon3:c.G347A:p.R116Q,TP53:NM_001126117:exon3:c.G347A:p.R116Q,TP53:NM_001276697:exon3:c.G266A:p.R89Q,TP53:NM_001276698:exon3:c.G266A:p.R89Q,TP53:NM_001276699:exon3:c.G266A:p.R89Q,TP53:NM_001126118:exon6:c.G626A:p.R209Q,TP53:NM_000546:exon7:c.G743A:p.R248Q,TP53:NM_001126112:exon7:c.G743A:p.R248Q,TP53:NM_001126113:exon7:c.G743A:p.R248Q,TP53:…	Adrenal cortical carcinoma, Autosomal recessive;Breast cancer, Autosomal dominant;Choroid plexus papilloma, Autosomal dominant;Colorectal cancer, Autosomal dominant;Hepatocellular carcinoma, Somatic mutation;Li-Fraumeni syndrome, Autosomal dominant;Nasopharyngeal carcinoma;Osteosarcoma, Autosomal recessive;Pancreatic cancer, Autosomal dominant, Somatic mutation, Multifactorial	17p13.1
case_16	APC	Frame_Shift_Del	chr5	112173394	112173394	G	-	DEL	A703fs*15	other	exonic	frameshift deletion	APC:NM_001127511:exon14:c.2049delG:p.A685Qfs*15,APC:NM_001354897:exon15:c.2133delG:p.A713Qfs*15,APC:NM_001354899:exon15:c.2019delG:p.A675Qfs*15,APC:NM_001354901:exon15:c.1926delG:p.A644Qfs*15,APC:NM_001354902:exon15:c.1830delG:p.A612Qfs*15,APC:NM_001354905:exon15:c.1623delG:p.A543Qfs*15,APC:NM_000038:exon16:c.2103delG:p.A703Qfs*15,APC:NM_001354895:exon16:c.2103delG:p.A703Qfs*15,APC:NM_001354898:e…	Adenoma, periampullary, somatic (3);Adenomatous polyposis coli, Autosomal dominant;Brain tumor-polyposis syndrome 2, Autosomal dominant;Colorectal cancer, somatic;Desmoid disease, hereditary, Autosomal dominant;Gardner syndrome, Autosomal dominant;Gastric cancer, somatic;Hepatoblastoma, somatic	5q22.2
case_16	APC	Nonsense_Mutation	chr5	112175348	112175348	G	T	SNP	E1353*	TV	exonic	stopgain	APC:NM_001127511:exon14:c.G4003T:p.E1335X,APC:NM_001354897:exon15:c.G4087T:p.E1363X,APC:NM_001354899:exon15:c.G3973T:p.E1325X,APC:NM_001354901:exon15:c.G3880T:p.E1294X,APC:NM_001354902:exon15:c.G3784T:p.E1262X,APC:NM_001354905:exon15:c.G3577T:p.E1193X,APC:NM_000038:exon16:c.G4057T:p.E1353X,APC:NM_001354895:exon16:c.G4057T:p.E1353X,APC:NM_001354898:exon16:c.G3982T:p.E1328X,APC:NM_001354900:exon16:…	Adenoma, periampullary, somatic (3);Adenomatous polyposis coli, Autosomal dominant;Brain tumor-polyposis syndrome 2, Autosomal dominant;Colorectal cancer, somatic;Desmoid disease, hereditary, Autosomal dominant;Gardner syndrome, Autosomal dominant;Gastric cancer, somatic;Hepatoblastoma, somatic	5q22.2
case_16	RAD51C	Missense_Mutation	chr17	56774055	56774055	A	T	SNP	M136L	TV	exonic	nonsynonymous SNV	RAD51C:NM_058216:exon3:c.A406T:p.M136L	Fanconi anemia, complementation group O, Autosomal recessive	17q22
case_16	MAP3K1	Missense_Mutation	chr5	56155725	56155725	A	G	SNP	R273G	TI	exonic	nonsynonymous SNV	MAP3K1:NM_005921:exon3:c.A817G:p.R273G	46XY sex reversal 6, Autosomal dominant	5q11.2
case_16	PIK3CA	Missense_Mutation	chr3	178936093	178936093	G	C	SNP	E545D	TV	exonic	nonsynonymous SNV	PIK3CA:NM_006218:exon10:c.G1635C:p.E545D	Breast cancer, somatic;CLOVE syndrome, somatic;Colorectal cancer, somatic;Cowden syndrome 5;Gastric cancer, somatic;Hepatocellular carcinoma, somatic;Keratosis, seborrheic, somatic;Megalencephaly-capillary malformation-polymicrogyria syndrome, somatic;Nevus, epidermal, somatic;Nonsmall cell lung cancer, somatic;Ovarian cancer, somatic	3q26.32
case_16	JUN	Frame_Shift_Ins	chr1	59247976	59247976	-	CC	INS	E256fs*6	other	exonic	frameshift insertion	JUN:NM_002228:exon1:c.766_767insGG:p.E256Gfs*6	.	1p32.1
case_16	KRAS	Missense_Mutation	chr12	25398284	25398284	C	T	SNP	G12D	TI	exonic	nonsynonymous SNV	KRAS:NM_001369786:exon2:c.G35A:p.G12D,KRAS:NM_001369787:exon2:c.G35A:p.G12D,KRAS:NM_004985:exon2:c.G35A:p.G12D,KRAS:NM_033360:exon2:c.G35A:p.G12D	Bladder cancer, somatic;Breast cancer, somatic;Cardiofaciocutaneous syndrome 2;Gastric cancer, somatic;Leukemia, acute myeloid, Autosomal dominant;Lung cancer, somatic;Noonan syndrome 3;Pancreatic carcinoma, somatic;RAS-associated autoimmune leukoproliferative disorder, Autosomal dominant;Schimmelpenning-Feuerstein-Mims syndrome, somatic mosaic	12p12.1
case_16	NOTCH1	Missense_Mutation	chr9	139391403	139391403	C	T	SNP	R2263Q	TI	exonic	nonsynonymous SNV	NOTCH1:NM_017617:exon34:c.G6788A:p.R2263Q	Adams-Oliver syndrome 5, Autosomal dominant;Aortic valve disease 1, Autosomal dominant	9q34.3
case_16	CBL	Missense_Mutation	chr11	119148978	119148978	A	G	SNP	M400V	TI	exonic	nonsynonymous SNV	CBL:NM_005188:exon8:c.A1198G:p.M400V	Noonan syndrome-like disorder with or without juvenile myelomonocytic leukemia, Autosomal dominant	11q23.3
case_17	MSH2	Missense_Mutation	chr2	47705413	47705413	C	T	SNP	S738F	TI	exonic	nonsynonymous SNV	MSH2:NM_000251:exon14:c.C2213T:p.S738F,MSH2:NM_001258281:exon15:c.C2015T:p.S672F	Colorectal cancer, hereditary nonpolyposis, type 1, Autosomal dominant;Mismatch repair cancer syndrome, Autosomal recessive;Muir-Torre syndrome, Autosomal dominant	2p21
case_17	PIK3CA	Missense_Mutation	chr3	178952072	178952072	A	G	SNP	M1043V	TI	exonic	nonsynonymous SNV	PIK3CA:NM_006218:exon21:c.A3127G:p.M1043V	Breast cancer, somatic;CLOVE syndrome, somatic;Colorectal cancer, somatic;Cowden syndrome 5;Gastric cancer, somatic;Hepatocellular carcinoma, somatic;Keratosis, seborrheic, somatic;Megalencephaly-capillary malformation-polymicrogyria syndrome, somatic;Nevus, epidermal, somatic;Nonsmall cell lung cancer, somatic;Ovarian cancer, somatic	3q26.32
case_17	ERBB2	Missense_Mutation	chr17	37884113	37884113	A	C	SNP	E1195A	TV	exonic	nonsynonymous SNV	ERBB2:NM_001382806:exon19:c.A2546C:p.E849A,ERBB2:NM_001382805:exon20:c.A2633C:p.E878A,ERBB2:NM_001382804:exon21:c.A2756C:p.E919A,ERBB2:NM_001382801:exon25:c.A3380C:p.E1127A,ERBB2:NM_001382802:exon25:c.A3326C:p.E1109A,ERBB2:NM_001382795:exon26:c.A3536C:p.E1179A,ERBB2:NM_001382797:exon26:c.A3485C:p.E1162A,ERBB2:NM_001382798:exon26:c.A3428C:p.E1143A,ERBB2:NM_001382799:exon26:c.A3404C:p.E1135A,ERBB2:…	Adenocarcinoma of lung, somatic;Gastric cancer, somatic;Glioblastoma, somatic;Ovarian cancer, somatic (3)	17q12
case_17	U2AF1	Missense_Mutation	chr21	44515611	44515611	T	G	SNP	E95D	TV	exonic	nonsynonymous SNV	U2AF1:NM_001025203:exon5:c.A285C:p.E95D,U2AF1L5:NM_001320646:exon5:c.A285C:p.E95D,U2AF1L5:NM_001320648:exon5:c.A285C:p.E95D,U2AF1L5:NM_001320650:exon5:c.A171C:p.E57D,U2AF1:NM_006758:exon5:c.A285C:p.E95D,U2AF1:NM_001025204:exon6:c.A66C:p.E22D,U2AF1L5:NM_001320651:exon6:c.A66C:p.E22D	.	21q22.3
case_17	SMAD4	Splice_Site	chr18	48593387	48593387	A	C	SNP	splice site 1140-2A>C	TV	splicing	.	.	Juvenile polyposis/hereditary hemorrhagic telangiectasia syndrome, Autosomal dominant;Myhre syndrome, Autosomal dominant;Pancreatic cancer, somatic;Polyposis, juvenile intestinal, Autosomal dominant	18q21.2
case_17	FANCC	Missense_Mutation	chr9	97912322	97912322	A	C	SNP	L190R	TV	exonic	nonsynonymous SNV	FANCC:NM_000136:exon7:c.T569G:p.L190R,FANCC:NM_001243743:exon7:c.T569G:p.L190R,FANCC:NM_001243744:exon7:c.T569G:p.L190R	Fanconi anemia, complementation group C, Autosomal recessive	9q22.32
case_17	SMAD4	Missense_Mutation	chr18	48604655	48604655	G	A	SNP	D493N	TI	exonic	nonsynonymous SNV	SMAD4:NM_005359:exon12:c.G1477A:p.D493N	Juvenile polyposis/hereditary hemorrhagic telangiectasia syndrome, Autosomal dominant;Myhre syndrome, Autosomal dominant;Pancreatic cancer, somatic;Polyposis, juvenile intestinal, Autosomal dominant	18q21.2
case_17	CHEK2	Missense_Mutation	chr22	29121003	29121003	T	C	SNP	N185S	TI	exonic	nonsynonymous SNV	CHEK2:NM_007194:exon4:c.A554G:p.N185S,CHEK2:NM_145862:exon4:c.A554G:p.N185S,CHEK2:NM_001005735:exon5:c.A683G:p.N228S	Li-Fraumeni syndrome;Osteosarcoma, somatic	22q12.1
case_17	APC	Nonsense_Mutation	chr5	112175303	112175303	C	T	SNP	Q1338*	TI	exonic	stopgain	APC:NM_001127511:exon14:c.C3958T:p.Q1320X,APC:NM_001354897:exon15:c.C4042T:p.Q1348X,APC:NM_001354899:exon15:c.C3928T:p.Q1310X,APC:NM_001354901:exon15:c.C3835T:p.Q1279X,APC:NM_001354902:exon15:c.C3739T:p.Q1247X,APC:NM_001354905:exon15:c.C3532T:p.Q1178X,APC:NM_000038:exon16:c.C4012T:p.Q1338X,APC:NM_001354895:exon16:c.C4012T:p.Q1338X,APC:NM_001354898:exon16:c.C3937T:p.Q1313X,APC:NM_001354900:exon16:…	Adenoma, periampullary, somatic (3);Adenomatous polyposis coli, Autosomal dominant;Brain tumor-polyposis syndrome 2, Autosomal dominant;Colorectal cancer, somatic;Desmoid disease, hereditary, Autosomal dominant;Gardner syndrome, Autosomal dominant;Gastric cancer, somatic;Hepatoblastoma, somatic	5q22.2
case_17	AR	Missense_Mutation	chrX	66931371	66931371	G	T	SNP	Q671H	TV	exonic	nonsynonymous SNV	AR:NM_000044:exon4:c.G2013T:p.Q671H,AR:NM_001011645:exon5:c.G417T:p.Q139H	Androgen insensitivity, X-linked recessive;Androgen insensitivity, partial, with or without breast cancer, X-linked recessive;Hypospadias 1, X-linked, X-linked recessive;Spinal and bulbar muscular atrophy of Kennedy, X-linked recessive	Xq12
case_17	MLL2	Missense_Mutation	chr12	49426413	49426414	TT	AC	DNP	E4025G	TV	exonic	nonframeshift substitution	KMT2D:NM_003482:exon40:c.12074_12075delinsGT:p.E4025G	Kabuki syndrome 1, Autosomal dominant	12q13.12
case_17	ROS1	Missense_Mutation	chr6	117665377	117665377	A	C	SNP	L1457R	TV	exonic	nonsynonymous SNV	ROS1:NM_002944:exon27:c.T4370G:p.L1457R,ROS1:NM_001378891:exon28:c.T4358G:p.L1453R,ROS1:NM_001378902:exon28:c.T4352G:p.L1451R	.	6q22.1
case_17	APC	Missense_Mutation	chr5	112174707	112174707	A	C	SNP	K1139T	TV	exonic	nonsynonymous SNV	APC:NM_001127511:exon14:c.A3362C:p.K1121T,APC:NM_001354897:exon15:c.A3446C:p.K1149T,APC:NM_001354899:exon15:c.A3332C:p.K1111T,APC:NM_001354901:exon15:c.A3239C:p.K1080T,APC:NM_001354902:exon15:c.A3143C:p.K1048T,APC:NM_001354905:exon15:c.A2936C:p.K979T,APC:NM_000038:exon16:c.A3416C:p.K1139T,APC:NM_001354895:exon16:c.A3416C:p.K1139T,APC:NM_001354898:exon16:c.A3341C:p.K1114T,APC:NM_001354900:exon16:c…	Adenoma, periampullary, somatic (3);Adenomatous polyposis coli, Autosomal dominant;Brain tumor-polyposis syndrome 2, Autosomal dominant;Colorectal cancer, somatic;Desmoid disease, hereditary, Autosomal dominant;Gardner syndrome, Autosomal dominant;Gastric cancer, somatic;Hepatoblastoma, somatic	5q22.2
case_17	TP53	Frame_Shift_Del	chr17	7579448	7579448	G	-	DEL	P80fs*43	other	exonic	frameshift deletion	TP53:NM_001126118:exon3:c.122delC:p.P41Lfs*43,TP53:NM_000546:exon4:c.239delC:p.P80Lfs*43,TP53:NM_001126112:exon4:c.239delC:p.P80Lfs*43,TP53:NM_001126113:exon4:c.239delC:p.P80Lfs*43,TP53:NM_001126114:exon4:c.239delC:p.P80Lfs*43,TP53:NM_001276695:exon4:c.122delC:p.P41Lfs*43,TP53:NM_001276696:exon4:c.122delC:p.P41Lfs*43,TP53:NM_001276760:exon4:c.122delC:p.P41Lfs*43,TP53:NM_001276761:exon4:c.122delC:…	Adrenal cortical carcinoma, Autosomal recessive;Breast cancer, Autosomal dominant;Choroid plexus papilloma, Autosomal dominant;Colorectal cancer, Autosomal dominant;Hepatocellular carcinoma, Somatic mutation;Li-Fraumeni syndrome, Autosomal dominant;Nasopharyngeal carcinoma;Osteosarcoma, Autosomal recessive;Pancreatic cancer, Autosomal dominant, Somatic mutation, Multifactorial	17p13.1
case_17	ARID1A	Missense_Mutation	chr1	27092743	27092743	G	A	SNP	G922S	TI	exonic	nonsynonymous SNV	ARID1A:NM_006015:exon9:c.G2764A:p.G922S,ARID1A:NM_139135:exon9:c.G2764A:p.G922S	Coffin-Siris syndrome 2, Autosomal dominant	1p36.11
case_17	JAK3	Missense_Mutation	chr19	17953321	17953321	C	T	SNP	R222H	TI	exonic	nonsynonymous SNV	JAK3:NM_000215:exon6:c.G665A:p.R222H	SCID, autosomal recessive, T-negative/B-positive type, Autosomal recessive	19p13.11
case_17	SMAD4	Nonsense_Mutation	chr18	48584575	48584575	C	T	SNP	Q250*	TI	exonic	stopgain	SMAD4:NM_005359:exon6:c.C748T:p.Q250X	Juvenile polyposis/hereditary hemorrhagic telangiectasia syndrome, Autosomal dominant;Myhre syndrome, Autosomal dominant;Pancreatic cancer, somatic;Polyposis, juvenile intestinal, Autosomal dominant	18q21.2
case_17	BCOR	Missense_Mutation	chrX	39934385	39934385	T	G	SNP	M72L	TV	exonic	nonsynonymous SNV	BCOR:NM_001123383:exon4:c.A214C:p.M72L,BCOR:NM_001123384:exon4:c.A214C:p.M72L,BCOR:NM_001123385:exon4:c.A214C:p.M72L,BCOR:NM_017745:exon4:c.A214C:p.M72L	Microphthalmia, syndromic 2, X-linked dominant	Xp11.4
case_17	APC	Missense_Mutation	chr5	112116551	112116551	C	T	SNP	A199V	TI	exonic	nonsynonymous SNV	APC:NM_001127511:exon5:c.C626T:p.A209V,APC:NM_001354897:exon5:c.C626T:p.A209V,APC:NM_001354900:exon5:c.C419T:p.A140V,APC:NM_001354901:exon5:c.C419T:p.A140V,APC:NM_001354902:exon5:c.C626T:p.A209V,APC:NM_001354905:exon5:c.C419T:p.A140V,APC:NM_000038:exon6:c.C596T:p.A199V,APC:NM_001354895:exon6:c.C596T:p.A199V,APC:NM_001354896:exon6:c.C596T:p.A199V,APC:NM_001354898:exon6:c.C521T:p.A174V,APC:NM_00135…	Adenoma, periampullary, somatic (3);Adenomatous polyposis coli, Autosomal dominant;Brain tumor-polyposis syndrome 2, Autosomal dominant;Colorectal cancer, somatic;Desmoid disease, hereditary, Autosomal dominant;Gardner syndrome, Autosomal dominant;Gastric cancer, somatic;Hepatoblastoma, somatic	5q22.2
case_17	PIK3R1	In_Frame_Del	chr5	67591096	67591134	GAACAGCATTAAACCAGACCTTATCCAGCTGAGAAAGAC	-	DEL	N564_T576del	other	exonic	nonframeshift deletion	PIK3R1:NM_001242466:exon6:c.600_638del:p.N201_T213del,PIK3R1:NM_181504:exon7:c.879_917del:p.N294_T306del,PIK3R1:NM_181524:exon7:c.789_827del:p.N264_T276del,PIK3R1:NM_181523:exon13:c.1689_1727del:p.N564_T576del	Immunodeficiency 36, Autosomal dominant;SHORT syndrome, Autosomal dominant	5q13.1
case_17	SMAD4	Frame_Shift_Del	chr18	48593499	48593499	A	-	DEL	A418fs*18	other	exonic	frameshift deletion	SMAD4:NM_005359:exon10:c.1250delA:p.A418Lfs*18	Juvenile polyposis/hereditary hemorrhagic telangiectasia syndrome, Autosomal dominant;Myhre syndrome, Autosomal dominant;Pancreatic cancer, somatic;Polyposis, juvenile intestinal, Autosomal dominant	18q21.2
case_18	NBN	Missense_Mutation	chr8	90955501	90955501	A	G	SNP	W722R	TI	exonic	nonsynonymous SNV	NBN:NM_002485:exon14:c.T2164C:p.W722R,NBN:NM_001024688:exon15:c.T1918C:p.W640R	Aplastic anemia;Leukemia, acute lymphoblastic;Nijmegen breakage syndrome, Autosomal recessive	8q21.3
case_18	DNMT3A	Missense_Mutation	chr2	25457242	25457242	C	T	SNP	R882H	TI	exonic	nonsynonymous SNV	DNMT3A:NM_001320893:exon18:c.G2189A:p.R730H,DNMT3A:NM_001375819:exon18:c.G1976A:p.R659H,DNMT3A:NM_153759:exon19:c.G2078A:p.R693H,DNMT3A:NM_022552:exon23:c.G2645A:p.R882H,DNMT3A:NM_175629:exon23:c.G2645A:p.R882H	Tatton-Brown-Rahman syndrome, Autosomal dominant	2p23.3
case_18	AXL	Missense_Mutation	chr19	41727824	41727824	T	C	SNP	V150A	TI	exonic	nonsynonymous SNV	AXL:NM_001699:exon4:c.T449C:p.V150A,AXL:NM_021913:exon4:c.T449C:p.V150A	.	19q13.2
case_18	RPTOR	Missense_Mutation	chr17	78935205	78935205	C	T	SNP	T1206M	TI	exonic	nonsynonymous SNV	RPTOR:NM_001163034:exon27:c.C3143T:p.T1048M,RPTOR:NM_020761:exon31:c.C3617T:p.T1206M	.	17q25.3
case_18	CSF1R	Missense_Mutation	chr5	149457719	149457719	C	T	SNP	V229I	TI	exonic	nonsynonymous SNV	CSF1R:NM_001288705:exon4:c.G685A:p.V229I,CSF1R:NM_001375321:exon4:c.G241A:p.V81I,CSF1R:NM_005211:exon5:c.G685A:p.V229I,CSF1R:NM_001349736:exon6:c.G685A:p.V229I,CSF1R:NM_001375320:exon6:c.G685A:p.V229I	Leukoencephalopathy, diffuse hereditary, with spheroids, Autosomal dominant	5q32
case_18	PIK3CA	Missense_Mutation	chr3	178936082	178936082	G	A	SNP	E542K	TI	exonic	nonsynonymous SNV	PIK3CA:NM_006218:exon10:c.G1624A:p.E542K	Breast cancer, somatic;CLOVE syndrome, somatic;Colorectal cancer, somatic;Cowden syndrome 5;Gastric cancer, somatic;Hepatocellular carcinoma, somatic;Keratosis, seborrheic, somatic;Megalencephaly-capillary malformation-polymicrogyria syndrome, somatic;Nevus, epidermal, somatic;Nonsmall cell lung cancer, somatic;Ovarian cancer, somatic	3q26.32
case_18	KDM5A	Missense_Mutation	chr12	427320	427320	G	T	SNP	T950K	TV	exonic	nonsynonymous SNV	KDM5A:NM_001042603:exon19:c.C2849A:p.T950K	.	12p13.33
case_18	FGF3	Missense_Mutation	chr11	69625435	69625435	G	A	SNP	R120W	TI	exonic	nonsynonymous SNV	FGF3:NM_005247:exon3:c.C358T:p.R120W	Deafness, congenital with inner ear agenesis, microtia, and microdontia, Autosomal recessive	11q13.3
case_18	NOTCH2	Missense_Mutation	chr1	120483320	120483320	G	C	SNP	P1014R	TV	exonic	nonsynonymous SNV	NOTCH2:NM_001200001:exon19:c.C3041G:p.P1014R,NOTCH2:NM_024408:exon19:c.C3041G:p.P1014R	Alagille syndrome 2, Autosomal dominant;Hajdu-Cheney syndrome, Autosomal dominant	1p12
case_18	MSH6	Missense_Mutation	chr2	48010605	48010605	G	A	SNP	R78K	TI	exonic	nonsynonymous SNV	MSH6:NM_000179:exon1:c.G233A:p.R78K,MSH6:NM_001281492:exon1:c.G233A:p.R78K	Colorectal cancer, hereditary nonpolyposis, type 5, Autosomal dominant;Endometrial cancer, familial;Mismatch repair cancer syndrome, Autosomal recessive	2p16.3
case_18	FGF6	Missense_Mutation	chr12	4553321	4553321	C	T	SNP	S143N	TI	exonic	nonsynonymous SNV	FGF6:NM_020996:exon2:c.G428A:p.S143N	.	12p13.32
case_18	KRAS	Missense_Mutation	chr12	25398284	25398284	C	A	SNP	G12V	TV	exonic	nonsynonymous SNV	KRAS:NM_001369786:exon2:c.G35T:p.G12V,KRAS:NM_001369787:exon2:c.G35T:p.G12V,KRAS:NM_004985:exon2:c.G35T:p.G12V,KRAS:NM_033360:exon2:c.G35T:p.G12V	Bladder cancer, somatic;Breast cancer, somatic;Cardiofaciocutaneous syndrome 2;Gastric cancer, somatic;Leukemia, acute myeloid, Autosomal dominant;Lung cancer, somatic;Noonan syndrome 3;Pancreatic carcinoma, somatic;RAS-associated autoimmune leukoproliferative disorder, Autosomal dominant;Schimmelpenning-Feuerstein-Mims syndrome, somatic mosaic	12p12.1
case_18	APC	Nonsense_Mutation	chr5	112175171	112175171	C	T	SNP	Q1294*	TI	exonic	stopgain	APC:NM_001127511:exon14:c.C3826T:p.Q1276X,APC:NM_001354897:exon15:c.C3910T:p.Q1304X,APC:NM_001354899:exon15:c.C3796T:p.Q1266X,APC:NM_001354901:exon15:c.C3703T:p.Q1235X,APC:NM_001354902:exon15:c.C3607T:p.Q1203X,APC:NM_001354905:exon15:c.C3400T:p.Q1134X,APC:NM_000038:exon16:c.C3880T:p.Q1294X,APC:NM_001354895:exon16:c.C3880T:p.Q1294X,APC:NM_001354898:exon16:c.C3805T:p.Q1269X,APC:NM_001354900:exon16:…	Adenoma, periampullary, somatic (3);Adenomatous polyposis coli, Autosomal dominant;Brain tumor-polyposis syndrome 2, Autosomal dominant;Colorectal cancer, somatic;Desmoid disease, hereditary, Autosomal dominant;Gardner syndrome, Autosomal dominant;Gastric cancer, somatic;Hepatoblastoma, somatic	5q22.2
case_19	TSC1	Missense_Mutation	chr9	135772927	135772927	G	C	SNP	T899S	TV	exonic	nonsynonymous SNV	TSC1:NM_001162427:exon20:c.C2543G:p.T848S,TSC1:NM_001362177:exon20:c.C2333G:p.T778S,TSC1:NM_000368:exon21:c.C2696G:p.T899S,TSC1:NM_001162426:exon21:c.C2693G:p.T898S	Lymphangioleiomyomatosis;Tuberous sclerosis-1, Autosomal dominant	9q34.13
case_19	SMAD4	Missense_Mutation	chr18	48604673	48604673	T	C	SNP	C499R	TI	exonic	nonsynonymous SNV	SMAD4:NM_005359:exon12:c.T1495C:p.C499R	Juvenile polyposis/hereditary hemorrhagic telangiectasia syndrome, Autosomal dominant;Myhre syndrome, Autosomal dominant;Pancreatic cancer, somatic;Polyposis, juvenile intestinal, Autosomal dominant	18q21.2
case_19	DNMT3A	Nonsense_Mutation	chr2	25469139	25469139	C	T	SNP	W440*	TI	exonic	stopgain	DNMT3A:NM_001320893:exon6:c.G863A:p.W288X,DNMT3A:NM_001375819:exon6:c.G650A:p.W217X,DNMT3A:NM_153759:exon7:c.G752A:p.W251X,DNMT3A:NM_022552:exon11:c.G1319A:p.W440X,DNMT3A:NM_175629:exon11:c.G1319A:p.W440X	Tatton-Brown-Rahman syndrome, Autosomal dominant	2p23.3
case_19	CARD11	Missense_Mutation	chr7	2963925	2963925	G	T	SNP	L628M	TV	exonic	nonsynonymous SNV	CARD11:NM_032415:exon15:c.C1882A:p.L628M,CARD11:NM_001324281:exon16:c.C1882A:p.L628M	B-cell expansion with NFKB and T-cell anergy, Autosomal dominant;Immunodeficiency 11, Autosomal recessive	7p22.2
case_19	ALK	Missense_Mutation	chr2	29416301	29416301	G	A	SNP	P1551L	TI	exonic	nonsynonymous SNV	ALK:NM_001353765:exon10:c.C1448T:p.P483L,ALK:NM_004304:exon29:c.C4652T:p.P1551L	.	2p23.2
case_19	TET2	Nonsense_Mutation	chr4	106194055	106194059	GCCAG	-	DEL	Q1507fs*1	other	exonic	stopgain	TET2:NM_001127208:exon10:c.4517_4521del:p.Q1507*	Myelodysplastic syndrome, somatic	4q24
case_19	ATM	Nonsense_Mutation	chr11	108127040	108127040	T	-	DEL	Y741fs*1	other	exonic	stopgain	ATM:NM_000051:exon14:c.2223delT:p.Y741*,ATM:NM_001351834:exon15:c.2223delT:p.Y741*	Ataxia-telangiectasia, Autosomal recessive;Lymphoma, B-cell non-Hodgkin, somatic (3);Lymphoma, mantle cell, somatic (3);T-cell prolymphocytic leukemia, somatic (3)	11q22.3
case_19	CTNNA1	Missense_Mutation	chr5	138160400	138160400	A	G	SNP	N257S	TI	exonic	nonsynonymous SNV	CTNNA1:NM_001290309:exon5:c.A461G:p.N154S,CTNNA1:NM_001290307:exon6:c.A770G:p.N257S,CTNNA1:NM_001290310:exon6:c.A401G:p.N134S,CTNNA1:NM_001323983:exon6:c.A770G:p.N257S,CTNNA1:NM_001323985:exon6:c.A770G:p.N257S,CTNNA1:NM_001323986:exon6:c.A770G:p.N257S,CTNNA1:NM_001903:exon6:c.A770G:p.N257S,CTNNA1:NM_001323982:exon7:c.A770G:p.N257S,CTNNA1:NM_001323984:exon7:c.A770G:p.N257S	Macular dystrophy, patterned, 2, Autosomal dominant	5q31.2
case_19	MST1R	Missense_Mutation	chr3	49934990	49934990	A	C	SNP	V670G	TV	exonic	nonsynonymous SNV	MST1R:NM_001318913:exon4:c.T1691G:p.V564G,MST1R:NM_001244937:exon6:c.T2009G:p.V670G,MST1R:NM_002447:exon6:c.T2009G:p.V670G	.	3p21.31
case_19	DNMT3A	Missense_Mutation	chr2	25457165	25457165	A	T	SNP	Y908N	TV	exonic	nonsynonymous SNV	DNMT3A:NM_001320893:exon18:c.T2266A:p.Y756N,DNMT3A:NM_001375819:exon18:c.T2053A:p.Y685N,DNMT3A:NM_153759:exon19:c.T2155A:p.Y719N,DNMT3A:NM_022552:exon23:c.T2722A:p.Y908N,DNMT3A:NM_175629:exon23:c.T2722A:p.Y908N	Tatton-Brown-Rahman syndrome, Autosomal dominant	2p23.3
case_19	LTK	Nonsense_Mutation	chr15	41796971	41796971	C	T	SNP	W707*	TI	exonic	stopgain	LTK:NM_001135685:exon15:c.G1730A:p.W577X,LTK:NM_206961:exon16:c.G1937A:p.W646X,LTK:NM_002344:exon17:c.G2120A:p.W707X	.	15q15.1
case_19	CDC73	Missense_Mutation	chr1	193104533	193104533	G	C	SNP	S107T	TV	exonic	nonsynonymous SNV	CDC73:NM_024529:exon4:c.G320C:p.S107T	Hyperparathyroidism, familial primary, Autosomal dominant;Hyperparathyroidism-jaw tumor syndrome, Autosomal dominant;Parathyroid adenoma with cystic changes, Autosomal dominant;Parathyroid carcinoma	1q31.2
case_19	RNF43	Missense_Mutation	chr17	56435312	56435312	G	A	SNP	R609W	TI	exonic	nonsynonymous SNV	RNF43:NM_001305545:exon8:c.C1444T:p.R482W,RNF43:NM_001305544:exon9:c.C1825T:p.R609W,RNF43:NM_017763:exon9:c.C1825T:p.R609W	Sessile serrated polyposis cancer syndrome, Autosomal dominant	17q22
case_20	MSH3	Missense_Mutation	chr5	79974821	79974821	C	T	SNP	R417W	TI	exonic	nonsynonymous SNV	MSH3:NM_002439:exon8:c.C1249T:p.R417W	Endometrial carcinoma, somatic;Familial adenomatous polyposis 4, Autosomal recessive	5q14.1
case_20	PBRM1	Nonsense_Mutation	chr3	52620674	52620674	G	A	SNP	R1027*	TI	exonic	stopgain	PBRM1:NM_001350075:exon21:c.C3154T:p.R1052X,PBRM1:NM_018313:exon21:c.C3079T:p.R1027X,PBRM1:NM_001366071:exon22:c.C3217T:p.R1073X,PBRM1:NM_001366072:exon22:c.C3217T:p.R1073X,PBRM1:NM_001366073:exon22:c.C3208T:p.R1070X,PBRM1:NM_001366076:exon22:c.C3157T:p.R1053X,PBRM1:NM_181042:exon22:c.C3154T:p.R1052X,PBRM1:NM_001350079:exon23:c.C3142T:p.R1048X,PBRM1:NM_001366070:exon23:c.C3262T:p.R1088X,PBRM1:NM_…	.	3p21.1
case_20	APC	Frame_Shift_Ins	chr5	112175594	112175594	-	GAAGTAAAACACCTCCACCACCTCCTCAAACAGCTCAAACCAAGCGAGAAGTACCTAAAAATAAAGCACCTACTGCTGAAAAGAGAGAGAGT	INS	G1466fs*38	other	exonic	frameshift insertion	APC:NM_001127511:exon14:c.4249_4250insGAAGTAAAACACCTCCACCACCTCCTCAAACAGCTCAAACCAAGCGAGAAGTACCTAAAAATAAAGCACCTACTGCTGAAAAGAGAGAGAGT:p.G1448Efs*38,APC:NM_001354897:exon15:c.4333_4334insGAAGTAAAACACCTCCACCACCTCCTCAAACAGCTCAAACCAAGCGAGAAGTACCTAAAAATAAAGCACCTACTGCTGAAAAGAGAGAGAGT:p.G1476Efs*38,APC:NM_001354899:exon15:c.4219_4220insGAAGTAAAACACCTCCACCACCTCCTCAAACAGCTCAAACCAAGCGAGAAGTACCTAAAAATAAAGCACCT…	Adenoma, periampullary, somatic (3);Adenomatous polyposis coli, Autosomal dominant;Brain tumor-polyposis syndrome 2, Autosomal dominant;Colorectal cancer, somatic;Desmoid disease, hereditary, Autosomal dominant;Gardner syndrome, Autosomal dominant;Gastric cancer, somatic;Hepatoblastoma, somatic	5q22.2
case_20	KRAS	Missense_Mutation	chr12	25398281	25398281	C	T	SNP	G13D	TI	exonic	nonsynonymous SNV	KRAS:NM_001369786:exon2:c.G38A:p.G13D,KRAS:NM_001369787:exon2:c.G38A:p.G13D,KRAS:NM_004985:exon2:c.G38A:p.G13D,KRAS:NM_033360:exon2:c.G38A:p.G13D	Bladder cancer, somatic;Breast cancer, somatic;Cardiofaciocutaneous syndrome 2;Gastric cancer, somatic;Leukemia, acute myeloid, Autosomal dominant;Lung cancer, somatic;Noonan syndrome 3;Pancreatic carcinoma, somatic;RAS-associated autoimmune leukoproliferative disorder, Autosomal dominant;Schimmelpenning-Feuerstein-Mims syndrome, somatic mosaic	12p12.1
case_20	BRCA2	Frame_Shift_Del	chr13	32913836	32913836	C	-	DEL	Q1782fs*9	other	exonic	frameshift deletion	BRCA2:NM_000059:exon11:c.5344delC:p.Q1782Kfs*9	Fanconi anemia, complementation group D1, Autosomal recessive;Wilms tumor, Autosomal dominant, Somatic mutation	13q13.1
case_20	TP53	Nonsense_Mutation	chr17	7574003	7574003	G	A	SNP	R342*	TI	exonic	stopgain	TP53:NM_001126115:exon6:c.C628T:p.R210X,TP53:NM_001276697:exon6:c.C547T:p.R183X,TP53:NM_001126118:exon9:c.C907T:p.R303X,TP53:NM_000546:exon10:c.C1024T:p.R342X,TP53:NM_001126112:exon10:c.C1024T:p.R342X,TP53:NM_001276760:exon10:c.C907T:p.R303X,TP53:NM_001276761:exon10:c.C907T:p.R303X	Adrenal cortical carcinoma, Autosomal recessive;Breast cancer, Autosomal dominant;Choroid plexus papilloma, Autosomal dominant;Colorectal cancer, Autosomal dominant;Hepatocellular carcinoma, Somatic mutation;Li-Fraumeni syndrome, Autosomal dominant;Nasopharyngeal carcinoma;Osteosarcoma, Autosomal recessive;Pancreatic cancer, Autosomal dominant, Somatic mutation, Multifactorial	17p13.1
case_20	BRCA1	Frame_Shift_Del	chr17	41244068	41244071	CTTT	-	DEL	I1159fs*50	other	exonic	frameshift deletion	BRCA1:NM_007297:exon9:c.3336_3339del:p.I1112Mfs*50,BRCA1:NM_007294:exon10:c.3477_3480del:p.I1159Mfs*50,BRCA1:NM_007300:exon10:c.3477_3480del:p.I1159Mfs*50	.	17q21.31
case_20	PALB2	Frame_Shift_Del	chr16	23641370	23641373	ATGG	-	DEL	S701fs*7	other	exonic	frameshift deletion	PALB2:NM_024675:exon5:c.2102_2105del:p.S701Yfs*7	Fanconi anemia, complementation group N	16p12.2
case_20	PTEN	Missense_Mutation	chr10	89692869	89692869	A	C	SNP	H118P	TV	exonic	nonsynonymous SNV	PTEN:NM_000314:exon5:c.A353C:p.H118P,PTEN:NM_001304717:exon6:c.A872C:p.H291P	Bannayan-Riley-Ruvalcaba syndrome, Autosomal dominant;Cowden syndrome 1, Autosomal dominant;Endometrial carcinoma, somatic;Lhermitte-Duclos syndrome, Autosomal dominant;Macrocephaly/autism syndrome, Autosomal dominant;Malignant melanoma, somatic;PTEN hamartoma tumor syndrome (3);Squamous cell carcinoma, head and neck, somatic;VATER association with macrocephaly and ventriculomegaly, Autosomal rec…	10q23.31
case_21	ATM	Missense_Mutation	chr11	108141831	108141831	C	A	SNP	P960H	TV	exonic	nonsynonymous SNV	ATM:NM_000051:exon19:c.C2879A:p.P960H,ATM:NM_001351834:exon20:c.C2879A:p.P960H	Ataxia-telangiectasia, Autosomal recessive;Lymphoma, B-cell non-Hodgkin, somatic (3);Lymphoma, mantle cell, somatic (3);T-cell prolymphocytic leukemia, somatic (3)	11q22.3
case_21	FBXW7	Missense_Mutation	chr4	153253770	153253770	C	G	SNP	W321C	TV	exonic	nonsynonymous SNV	FBXW7:NM_001013415:exon5:c.G609C:p.W203C,FBXW7:NM_018315:exon5:c.G723C:p.W241C,FBXW7:NM_033632:exon6:c.G963C:p.W321C,FBXW7:NM_001349798:exon8:c.G963C:p.W321C	.	4q31.3
case_21	APC	Frame_Shift_Del	chr5	112174909	112174909	T	-	DEL	S1206fs*59	other	exonic	frameshift deletion	APC:NM_001127511:exon14:c.3564delT:p.S1188Rfs*59,APC:NM_001354897:exon15:c.3648delT:p.S1216Rfs*59,APC:NM_001354899:exon15:c.3534delT:p.S1178Rfs*59,APC:NM_001354901:exon15:c.3441delT:p.S1147Rfs*59,APC:NM_001354902:exon15:c.3345delT:p.S1115Rfs*59,APC:NM_001354905:exon15:c.3138delT:p.S1046Rfs*59,APC:NM_000038:exon16:c.3618delT:p.S1206Rfs*59,APC:NM_001354895:exon16:c.3618delT:p.S1206Rfs*59,APC:NM_001…	Adenoma, periampullary, somatic (3);Adenomatous polyposis coli, Autosomal dominant;Brain tumor-polyposis syndrome 2, Autosomal dominant;Colorectal cancer, somatic;Desmoid disease, hereditary, Autosomal dominant;Gardner syndrome, Autosomal dominant;Gastric cancer, somatic;Hepatoblastoma, somatic	5q22.2
case_21	BARD1	Missense_Mutation	chr2	215646042	215646042	T	C	SNP	S186G	TI	exonic	nonsynonymous SNV	BARD1:NM_001282543:exon3:c.A499G:p.S167G,BARD1:NM_000465:exon4:c.A556G:p.S186G	.	2q35
case_21	APC	Nonsense_Mutation	chr5	112164586	112164586	C	T	SNP	R554*	TI	exonic	stopgain	APC:NM_001127511:exon12:c.C1606T:p.R536X,APC:NM_001354897:exon13:c.C1690T:p.R564X,APC:NM_001354899:exon13:c.C1576T:p.R526X,APC:NM_001354901:exon13:c.C1483T:p.R495X,APC:NM_001354902:exon13:c.C1387T:p.R463X,APC:NM_001354905:exon13:c.C1180T:p.R394X,APC:NM_000038:exon14:c.C1660T:p.R554X,APC:NM_001354895:exon14:c.C1660T:p.R554X,APC:NM_001354898:exon14:c.C1585T:p.R529X,APC:NM_001354900:exon14:c.C1537T:…	Adenoma, periampullary, somatic (3);Adenomatous polyposis coli, Autosomal dominant;Brain tumor-polyposis syndrome 2, Autosomal dominant;Colorectal cancer, somatic;Desmoid disease, hereditary, Autosomal dominant;Gardner syndrome, Autosomal dominant;Gastric cancer, somatic;Hepatoblastoma, somatic	5q22.2
case_21	ATR	Missense_Mutation	chr3	142297530	142297530	A	G	SNP	L6P	TI	exonic	nonsynonymous SNV	ATR:NM_001184:exon1:c.T17C:p.L6P,ATR:NM_001354579:exon1:c.T17C:p.L6P	Seckel syndrome 1, Autosomal recessive	3q23
case_21	TP53	Missense_Mutation	chr17	7577105	7577105	G	T	SNP	P278H	TV	exonic	nonsynonymous SNV	TP53:NM_001126115:exon4:c.C437A:p.P146H,TP53:NM_001126116:exon4:c.C437A:p.P146H,TP53:NM_001126117:exon4:c.C437A:p.P146H,TP53:NM_001276697:exon4:c.C356A:p.P119H,TP53:NM_001276698:exon4:c.C356A:p.P119H,TP53:NM_001276699:exon4:c.C356A:p.P119H,TP53:NM_001126118:exon7:c.C716A:p.P239H,TP53:NM_000546:exon8:c.C833A:p.P278H,TP53:NM_001126112:exon8:c.C833A:p.P278H,TP53:NM_001126113:exon8:c.C833A:p.P278H,TP…	Adrenal cortical carcinoma, Autosomal recessive;Breast cancer, Autosomal dominant;Choroid plexus papilloma, Autosomal dominant;Colorectal cancer, Autosomal dominant;Hepatocellular carcinoma, Somatic mutation;Li-Fraumeni syndrome, Autosomal dominant;Nasopharyngeal carcinoma;Osteosarcoma, Autosomal recessive;Pancreatic cancer, Autosomal dominant, Somatic mutation, Multifactorial	17p13.1
case_21	STK11	Missense_Mutation	chr19	1223125	1223125	C	G	SNP	F354L	TV	exonic	nonsynonymous SNV	STK11:NM_000455:exon8:c.C1062G:p.F354L	Melanoma, malignant, somatic (3);Pancreatic cancer, Autosomal dominant, Somatic mutation, Multifactorial;Peutz-Jeghers syndrome, Autosomal dominant;Testicular tumor, somatic	19p13.3
case_21	PTPRO	Missense_Mutation	chr12	15713183	15713183	A	T	SNP	Y895F	TV	exonic	nonsynonymous SNV	PTPRO:NM_030669:exon5:c.A251T:p.Y84F,PTPRO:NM_030671:exon5:c.A251T:p.Y84F,PTPRO:NM_030667:exon17:c.A2684T:p.Y895F	Nephrotic syndrome, type 6, Autosomal recessive	12p12.3
case_21	FGFR3	Missense_Mutation	chr4	1803138	1803138	C	G	SNP	L164V	TV	exonic	nonsynonymous SNV	FGFR3:NM_000142:exon5:c.C490G:p.L164V,FGFR3:NM_001163213:exon5:c.C490G:p.L164V,FGFR3:NM_001354809:exon5:c.C490G:p.L164V,FGFR3:NM_001354810:exon5:c.C490G:p.L164V,FGFR3:NM_022965:exon5:c.C490G:p.L164V	Achondroplasia, Autosomal dominant;Bladder cancer, somatic;CATSHL syndrome, Autosomal recessive, Autosomal dominant;Cervical cancer, somatic;Colorectal cancer, somatic;Crouzon syndrome with acanthosis nigricans, Autosomal dominant;Hypochondroplasia, Autosomal dominant;LADD syndrome, Autosomal dominant;Muenke syndrome, Autosomal dominant;Nevus, epidermal, somatic;SADDAN, Autosomal dominant;Spermat…	4p16.3
case_21	NOTCH3	Missense_Mutation	chr19	15292577	15292577	C	T	SNP	V868M	TI	exonic	nonsynonymous SNV	NOTCH3:NM_000435:exon17:c.G2602A:p.V868M	Cerebral arteriopathy with subcortical infarcts and leukoencephalopathy 1, Autosomal dominant;Lateral meningocele syndrome, Autosomal dominant	19p13.12
case_21	BRIP1	Missense_Mutation	chr17	59793364	59793364	G	A	SNP	R814C	TV	exonic	nonsynonymous SNV	BRIP1:NM_032043:exon17:c.C2440T:p.R814C	Breast cancer, early-onset, Autosomal dominant;Fanconi anemia, complementation group J	17q23.2
case_21	AURKB	Missense_Mutation	chr17	8111121	8111121	A	G	SNP	L29P	TI	exonic	nonsynonymous SNV	AURKB:NM_001284526:exon3:c.T86C:p.L29P,AURKB:NM_001313950:exon3:c.T86C:p.L29P,AURKB:NM_001313953:exon3:c.T86C:p.L29P,AURKB:NM_004217:exon3:c.T86C:p.L29P	.	17p13.1
case_21	KRAS	Missense_Mutation	chr12	25398284	25398284	C	A	SNP	G12V	TV	exonic	nonsynonymous SNV	KRAS:NM_001369786:exon2:c.G35T:p.G12V,KRAS:NM_001369787:exon2:c.G35T:p.G12V,KRAS:NM_004985:exon2:c.G35T:p.G12V,KRAS:NM_033360:exon2:c.G35T:p.G12V	Bladder cancer, somatic;Breast cancer, somatic;Cardiofaciocutaneous syndrome 2;Gastric cancer, somatic;Leukemia, acute myeloid, Autosomal dominant;Lung cancer, somatic;Noonan syndrome 3;Pancreatic carcinoma, somatic;RAS-associated autoimmune leukoproliferative disorder, Autosomal dominant;Schimmelpenning-Feuerstein-Mims syndrome, somatic mosaic	12p12.1
case_21	PIK3R1	Nonsense_Mutation	chr5	67591121	67591121	C	T	SNP	Q572*	TI	exonic	stopgain	PIK3R1:NM_001242466:exon6:c.C625T:p.Q209X,PIK3R1:NM_181504:exon7:c.C904T:p.Q302X,PIK3R1:NM_181524:exon7:c.C814T:p.Q272X,PIK3R1:NM_181523:exon13:c.C1714T:p.Q572X	Immunodeficiency 36, Autosomal dominant;SHORT syndrome, Autosomal dominant	5q13.1
case_21	KEL	Missense_Mutation	chr7	142641803	142641803	C	T	SNP	R447Q	TI	exonic	nonsynonymous SNV	KEL:NM_000420:exon12:c.G1340A:p.R447Q	.	7q34
case_21	ACVR1B	Nonsense_Mutation	chr12	52379131	52379131	C	T	SNP	R420*	TI	exonic	stopgain	ACVR1B:NM_004302:exon6:c.C1135T:p.R379X,ACVR1B:NM_020327:exon6:c.C979T:p.R327X,ACVR1B:NM_020328:exon7:c.C1258T:p.R420X	Pancreatic cancer, somatic (3)	12q13.13
case_22	BRCA1	Missense_Mutation	chr17	41223202	41223202	A	G	SNP	S1577P	TI	exonic	nonsynonymous SNV	BRCA1:NM_007297:exon14:c.T4588C:p.S1530P,BRCA1:NM_007298:exon14:c.T1417C:p.S473P,BRCA1:NM_007294:exon15:c.T4729C:p.S1577P,BRCA1:NM_007299:exon15:c.T1417C:p.S473P,BRCA1:NM_007300:exon16:c.T4792C:p.S1598P	.	17q21.31
case_22	KEL	Missense_Mutation	chr7	142651320	142651320	C	T	SNP	R292Q	TI	exonic	nonsynonymous SNV	KEL:NM_000420:exon8:c.G875A:p.R292Q	.	7q34
case_22	DIS3	Missense_Mutation	chr13	73334764	73334764	G	C	SNP	T869R	TV	exonic	nonsynonymous SNV	DIS3:NM_001322348:exon19:c.C2327G:p.T776R,DIS3:NM_001128226:exon20:c.C2606G:p.T869R,DIS3:NM_014953:exon20:c.C2696G:p.T899R,DIS3:NM_001322349:exon21:c.C2210G:p.T737R	.	13q22.1
case_22	SMAD4	Missense_Mutation	chr18	48591855	48591855	A	C	SNP	K340Q	TV	exonic	nonsynonymous SNV	SMAD4:NM_005359:exon9:c.A1018C:p.K340Q	Juvenile polyposis/hereditary hemorrhagic telangiectasia syndrome, Autosomal dominant;Myhre syndrome, Autosomal dominant;Pancreatic cancer, somatic;Polyposis, juvenile intestinal, Autosomal dominant	18q21.2
case_22	DNMT3A	Missense_Mutation	chr2	25466788	25466788	G	A	SNP	L639F	TI	exonic	nonsynonymous SNV	DNMT3A:NM_001320893:exon11:c.C1459T:p.L487F,DNMT3A:NM_001375819:exon11:c.C1246T:p.L416F,DNMT3A:NM_153759:exon12:c.C1348T:p.L450F,DNMT3A:NM_022552:exon16:c.C1915T:p.L639F,DNMT3A:NM_175629:exon16:c.C1915T:p.L639F	Tatton-Brown-Rahman syndrome, Autosomal dominant	2p23.3
case_22	PARP1	Missense_Mutation	chr1	226564919	226564919	T	C	SNP	I611V	TI	exonic	nonsynonymous SNV	PARP1:NM_001618:exon13:c.A1831G:p.I611V	.	1q42.12
case_22	BRCA2	Missense_Mutation	chr13	32907359	32907359	A	C	SNP	T582P	TV	exonic	nonsynonymous SNV	BRCA2:NM_000059:exon10:c.A1744C:p.T582P	Fanconi anemia, complementation group D1, Autosomal recessive;Wilms tumor, Autosomal dominant, Somatic mutation	13q13.1
case_22	DNMT3A	Splice_Site	chr2	25463508	25463508	C	T	SNP	splice site 2173+1G>A	TI	splicing	.	.	Tatton-Brown-Rahman syndrome, Autosomal dominant	2p23.3
case_22	MST1R	Missense_Mutation	chr3	49934990	49934990	A	C	SNP	V670G	TV	exonic	nonsynonymous SNV	MST1R:NM_001318913:exon4:c.T1691G:p.V564G,MST1R:NM_001244937:exon6:c.T2009G:p.V670G,MST1R:NM_002447:exon6:c.T2009G:p.V670G	.	3p21.31
case_22	EPHB4	Splice_Site	chr7	100410716	100410716	C	T	SNP	splice site 1870+1G>A	TI	splicing	.	.	.	7q22.1
case_22	CARD11	Missense_Mutation	chr7	2977554	2977554	C	T	SNP	R377Q	TI	exonic	nonsynonymous SNV	CARD11:NM_032415:exon8:c.G1130A:p.R377Q,CARD11:NM_001324281:exon9:c.G1130A:p.R377Q	B-cell expansion with NFKB and T-cell anergy, Autosomal dominant;Immunodeficiency 11, Autosomal recessive	7p22.2
case_22	ERBB2	Missense_Mutation	chr17	37883246	37883246	C	T	SNP	S1050L	TI	exonic	nonsynonymous SNV	ERBB2:NM_001382806:exon17:c.C2111T:p.S704L,ERBB2:NM_001382804:exon19:c.C2321T:p.S774L,ERBB2:NM_001382801:exon23:c.C2945T:p.S982L,ERBB2:NM_001382802:exon23:c.C2891T:p.S964L,ERBB2:NM_001382795:exon24:c.C3101T:p.S1034L,ERBB2:NM_001382797:exon24:c.C3050T:p.S1017L,ERBB2:NM_001382798:exon24:c.C2993T:p.S998L,ERBB2:NM_001382799:exon24:c.C2969T:p.S990L,ERBB2:NM_001382800:exon24:c.C2963T:p.S988L,ERBB2:NM_0…	Adenocarcinoma of lung, somatic;Gastric cancer, somatic;Glioblastoma, somatic;Ovarian cancer, somatic (3)	17q12
case_22	ATM	Missense_Mutation	chr11	108196794	108196794	A	T	SNP	R2273W	TV	exonic	nonsynonymous SNV	ATM:NM_000051:exon47:c.A6817T:p.R2273W,ATM:NM_001351834:exon48:c.A6817T:p.R2273W	Ataxia-telangiectasia, Autosomal recessive;Lymphoma, B-cell non-Hodgkin, somatic (3);Lymphoma, mantle cell, somatic (3);T-cell prolymphocytic leukemia, somatic (3)	11q22.3
case_22	MAF	Missense_Mutation	chr16	79633345	79633345	C	A	SNP	G152V	TV	exonic	nonsynonymous SNV	MAF:NM_001031804:exon1:c.G455T:p.G152V,MAF:NM_005360:exon1:c.G455T:p.G152V	Ayme-Gripp syndrome, Autosomal dominant;Cataract 21, multiple types, Autosomal dominant	16q23.2
case_22	KRAS	Missense_Mutation	chr12	25398284	25398284	C	G	SNP	G12A	TV	exonic	nonsynonymous SNV	KRAS:NM_001369786:exon2:c.G35C:p.G12A,KRAS:NM_001369787:exon2:c.G35C:p.G12A,KRAS:NM_004985:exon2:c.G35C:p.G12A,KRAS:NM_033360:exon2:c.G35C:p.G12A	Bladder cancer, somatic;Breast cancer, somatic;Cardiofaciocutaneous syndrome 2;Gastric cancer, somatic;Leukemia, acute myeloid, Autosomal dominant;Lung cancer, somatic;Noonan syndrome 3;Pancreatic carcinoma, somatic;RAS-associated autoimmune leukoproliferative disorder, Autosomal dominant;Schimmelpenning-Feuerstein-Mims syndrome, somatic mosaic	12p12.1
case_22	SOX9	Frame_Shift_Ins	chr17	70120351	70120351	-	TA	INS	S453fs*18	other	exonic	frameshift insertion	SOX9:NM_000346:exon3:c.1353_1354insTA:p.S453Tfs*18	Acampomelic campomelic dysplasia, Autosomal dominant;Campomelic dysplasia, Autosomal dominant;Campomelic dysplasia with autosomal sex reversal, Autosomal dominant	17q24.3
case_22	TSC2	Missense_Mutation	chr16	2124249	2124249	A	G	SNP	S802G	TI	exonic	nonsynonymous SNV	TSC2:NM_001318831:exon19:c.A1804G:p.S602G,TSC2:NM_001318827:exon21:c.A2293G:p.S765G,TSC2:NM_001318829:exon21:c.A2257G:p.S753G,TSC2:NM_000548:exon22:c.A2404G:p.S802G,TSC2:NM_001077183:exon22:c.A2404G:p.S802G,TSC2:NM_001114382:exon22:c.A2404G:p.S802G,TSC2:NM_001318832:exon22:c.A2437G:p.S813G,TSC2:NM_001363528:exon22:c.A2404G:p.S802G,TSC2:NM_001370404:exon22:c.A2404G:p.S802G,TSC2:NM_001370405:exon22…	Lymphangioleiomyomatosis, somatic;Tuberous sclerosis-2, Autosomal dominant	16p13.3
case_22	MAF	Nonsense_Mutation	chr16	79632866	79632866	G	A	SNP	Q312*	TI	exonic	stopgain	MAF:NM_001031804:exon1:c.C934T:p.Q312X,MAF:NM_005360:exon1:c.C934T:p.Q312X	Ayme-Gripp syndrome, Autosomal dominant;Cataract 21, multiple types, Autosomal dominant	16q23.2
case_22	APC	Nonsense_Mutation	chr5	112175198	112175198	C	T	SNP	Q1303*	TI	exonic	stopgain	APC:NM_001127511:exon14:c.C3853T:p.Q1285X,APC:NM_001354897:exon15:c.C3937T:p.Q1313X,APC:NM_001354899:exon15:c.C3823T:p.Q1275X,APC:NM_001354901:exon15:c.C3730T:p.Q1244X,APC:NM_001354902:exon15:c.C3634T:p.Q1212X,APC:NM_001354905:exon15:c.C3427T:p.Q1143X,APC:NM_000038:exon16:c.C3907T:p.Q1303X,APC:NM_001354895:exon16:c.C3907T:p.Q1303X,APC:NM_001354898:exon16:c.C3832T:p.Q1278X,APC:NM_001354900:exon16:…	Adenoma, periampullary, somatic (3);Adenomatous polyposis coli, Autosomal dominant;Brain tumor-polyposis syndrome 2, Autosomal dominant;Colorectal cancer, somatic;Desmoid disease, hereditary, Autosomal dominant;Gardner syndrome, Autosomal dominant;Gastric cancer, somatic;Hepatoblastoma, somatic	5q22.2
case_22	GRM3	Missense_Mutation	chr7	86394563	86394563	A	T	SNP	K34N	TV	exonic	nonsynonymous SNV	GRM3:NM_000840:exon2:c.A102T:p.K34N,GRM3:NM_001363522:exon2:c.A102T:p.K34N	.	7q21.11
case_22	TP53	Missense_Mutation	chr17	7577094	7577094	G	A	SNP	R282W	TI	exonic	nonsynonymous SNV	TP53:NM_001126115:exon4:c.C448T:p.R150W,TP53:NM_001126116:exon4:c.C448T:p.R150W,TP53:NM_001126117:exon4:c.C448T:p.R150W,TP53:NM_001276697:exon4:c.C367T:p.R123W,TP53:NM_001276698:exon4:c.C367T:p.R123W,TP53:NM_001276699:exon4:c.C367T:p.R123W,TP53:NM_001126118:exon7:c.C727T:p.R243W,TP53:NM_000546:exon8:c.C844T:p.R282W,TP53:NM_001126112:exon8:c.C844T:p.R282W,TP53:NM_001126113:exon8:c.C844T:p.R282W,TP…	Adrenal cortical carcinoma, Autosomal recessive;Breast cancer, Autosomal dominant;Choroid plexus papilloma, Autosomal dominant;Colorectal cancer, Autosomal dominant;Hepatocellular carcinoma, Somatic mutation;Li-Fraumeni syndrome, Autosomal dominant;Nasopharyngeal carcinoma;Osteosarcoma, Autosomal recessive;Pancreatic cancer, Autosomal dominant, Somatic mutation, Multifactorial	17p13.1
case_22	DNMT3A	Frame_Shift_Del	chr2	25466829	25466829	G	-	DEL	P625fs*26	other	exonic	frameshift deletion	DNMT3A:NM_001320893:exon11:c.1418delC:p.P473Lfs*26,DNMT3A:NM_001375819:exon11:c.1205delC:p.P402Lfs*26,DNMT3A:NM_153759:exon12:c.1307delC:p.P436Lfs*26,DNMT3A:NM_022552:exon16:c.1874delC:p.P625Lfs*26,DNMT3A:NM_175629:exon16:c.1874delC:p.P625Lfs*26	Tatton-Brown-Rahman syndrome, Autosomal dominant	2p23.3
case_22	DNMT3A	Missense_Mutation	chr2	25470498	25470498	G	C	SNP	R326G	TV	exonic	nonsynonymous SNV	DNMT3A:NM_001320893:exon3:c.C520G:p.R174G,DNMT3A:NM_001375819:exon3:c.C307G:p.R103G,DNMT3A:NM_153759:exon4:c.C409G:p.R137G,DNMT3A:NM_022552:exon8:c.C976G:p.R326G,DNMT3A:NM_175629:exon8:c.C976G:p.R326G	Tatton-Brown-Rahman syndrome, Autosomal dominant	2p23.3
case_22	GNAS	Missense_Mutation	chr20	57429159	57429159	C	T	SNP	A280V	TI	exonic	nonsynonymous SNV	GNAS:NM_001077490:exon1:c.C652T:p.P218S,GNAS:NM_001309883:exon1:c.C652T:p.P218S,GNAS:NM_080425:exon1:c.C839T:p.A280V	ACTH-independent macronodular adrenal hyperplasia, Isolated cases;Acromegaly, somatic;McCune-Albright syndrome, somatic, mosaic;Osseous heteroplasia, progressive, Autosomal dominant;Pseudohypoparathyroidism Ia, Autosomal dominant;Pseudohypoparathyroidism Ib, Autosomal dominant;Pseudohypoparathyroidism Ic, Autosomal dominant;Pseudopseudohypoparathyroidism, Autosomal dominant	20q13.32
case_23	KRAS	Missense_Mutation	chr12	25380275	25380275	T	G	SNP	Q61H	TV	exonic	nonsynonymous SNV	KRAS:NM_001369786:exon3:c.A183C:p.Q61H,KRAS:NM_001369787:exon3:c.A183C:p.Q61H,KRAS:NM_004985:exon3:c.A183C:p.Q61H,KRAS:NM_033360:exon3:c.A183C:p.Q61H	Bladder cancer, somatic;Breast cancer, somatic;Cardiofaciocutaneous syndrome 2;Gastric cancer, somatic;Leukemia, acute myeloid, Autosomal dominant;Lung cancer, somatic;Noonan syndrome 3;Pancreatic carcinoma, somatic;RAS-associated autoimmune leukoproliferative disorder, Autosomal dominant;Schimmelpenning-Feuerstein-Mims syndrome, somatic mosaic	12p12.1
case_23	SPEN	Missense_Mutation	chr1	16254983	16254983	G	T	SNP	D750Y	TV	exonic	nonsynonymous SNV	SPEN:NM_015001:exon11:c.G2248T:p.D750Y	.	1p36.13
case_23	BARD1	Missense_Mutation	chr2	215645289	215645289	T	C	SNP	I437V	TI	exonic	nonsynonymous SNV	BARD1:NM_001282543:exon3:c.A1252G:p.I418V,BARD1:NM_000465:exon4:c.A1309G:p.I437V	.	2q35
case_23	GATA3	Missense_Mutation	chr10	8115837	8115837	G	A	SNP	A396T	TI	exonic	nonsynonymous SNV	GATA3:NM_001002295:exon6:c.G1186A:p.A396T,GATA3:NM_002051:exon6:c.G1183A:p.A395T	Hypoparathyroidism, sensorineural deafness, and renal dysplasia, Autosomal dominant	10p14
case_23	TP53	Missense_Mutation	chr17	7578190	7578190	T	C	SNP	Y220C	TI	exonic	nonsynonymous SNV	TP53:NM_001126115:exon2:c.A263G:p.Y88C,TP53:NM_001126116:exon2:c.A263G:p.Y88C,TP53:NM_001126117:exon2:c.A263G:p.Y88C,TP53:NM_001276697:exon2:c.A182G:p.Y61C,TP53:NM_001276698:exon2:c.A182G:p.Y61C,TP53:NM_001276699:exon2:c.A182G:p.Y61C,TP53:NM_001126118:exon5:c.A542G:p.Y181C,TP53:NM_000546:exon6:c.A659G:p.Y220C,TP53:NM_001126112:exon6:c.A659G:p.Y220C,TP53:NM_001126113:exon6:c.A659G:p.Y220C,TP53:NM_…	Adrenal cortical carcinoma, Autosomal recessive;Breast cancer, Autosomal dominant;Choroid plexus papilloma, Autosomal dominant;Colorectal cancer, Autosomal dominant;Hepatocellular carcinoma, Somatic mutation;Li-Fraumeni syndrome, Autosomal dominant;Nasopharyngeal carcinoma;Osteosarcoma, Autosomal recessive;Pancreatic cancer, Autosomal dominant, Somatic mutation, Multifactorial	17p13.1
case_23	BRAF	Missense_Mutation	chr7	140624440	140624440	C	T	SNP	D22N	TI	exonic	nonsynonymous SNV	BRAF:NM_001354609:exon1:c.G64A:p.D22N,BRAF:NM_001374244:exon1:c.G64A:p.D22N,BRAF:NM_001374258:exon1:c.G64A:p.D22N,BRAF:NM_001378467:exon1:c.G64A:p.D22N,BRAF:NM_001378468:exon1:c.G64A:p.D22N,BRAF:NM_001378469:exon1:c.G64A:p.D22N,BRAF:NM_001378470:exon1:c.G64A:p.D22N,BRAF:NM_001378471:exon1:c.G64A:p.D22N,BRAF:NM_001378474:exon1:c.G64A:p.D22N,BRAF:NM_001378475:exon1:c.G64A:p.D22N,BRAF:NM_004333:exon…	Adenocarcinoma of lung, somatic;Cardiofaciocutaneous syndrome, Autosomal dominant;Colorectal cancer, somatic (3);LEOPARD syndrome 3, Autosomal dominant;Melanoma, malignant, somatic (3);Nonsmall cell lung cancer, somatic (3);Noonan syndrome 7, Autosomal dominant	7q34
case_23	APC	Frame_Shift_Del	chr5	112175212	112175216	AAAAG	-	DEL	E1309fs*4	other	exonic	frameshift deletion	APC:NM_001127511:exon14:c.3867_3871del:p.E1291Dfs*4,APC:NM_001354897:exon15:c.3951_3955del:p.E1319Dfs*4,APC:NM_001354899:exon15:c.3837_3841del:p.E1281Dfs*4,APC:NM_001354901:exon15:c.3744_3748del:p.E1250Dfs*4,APC:NM_001354902:exon15:c.3648_3652del:p.E1218Dfs*4,APC:NM_001354905:exon15:c.3441_3445del:p.E1149Dfs*4,APC:NM_000038:exon16:c.3921_3925del:p.E1309Dfs*4,APC:NM_001354895:exon16:c.3921_3925del…	Adenoma, periampullary, somatic (3);Adenomatous polyposis coli, Autosomal dominant;Brain tumor-polyposis syndrome 2, Autosomal dominant;Colorectal cancer, somatic;Desmoid disease, hereditary, Autosomal dominant;Gardner syndrome, Autosomal dominant;Gastric cancer, somatic;Hepatoblastoma, somatic	5q22.2
case_23	SMAD4	Missense_Mutation	chr18	48604789	48604789	C	G	SNP	D537E	TV	exonic	nonsynonymous SNV	SMAD4:NM_005359:exon12:c.C1611G:p.D537E	Juvenile polyposis/hereditary hemorrhagic telangiectasia syndrome, Autosomal dominant;Myhre syndrome, Autosomal dominant;Pancreatic cancer, somatic;Polyposis, juvenile intestinal, Autosomal dominant	18q21.2
case_23	EMSY	In_Frame_Del	chr11	76256853	76256855	ATT	-	DEL	I1097del	other	exonic	nonframeshift deletion	EMSY:NM_001300943:exon20:c.3289_3291del:p.I1098del,EMSY:NM_001300944:exon20:c.3289_3291del:p.I1098del,EMSY:NM_020193:exon20:c.3286_3288del:p.I1097del,EMSY:NM_001300942:exon21:c.3331_3333del:p.I1112del	.	11q13.5
case_24	APC	Frame_Shift_Ins	chr5	112175760	112175760	-	T	INS	A1492fs*22	other	exonic	frameshift insertion	APC:NM_001127511:exon14:c.4416dupT:p.A1474Cfs*22,APC:NM_001354897:exon15:c.4500dupT:p.A1502Cfs*22,APC:NM_001354899:exon15:c.4386dupT:p.A1464Cfs*22,APC:NM_001354901:exon15:c.4293dupT:p.A1433Cfs*22,APC:NM_001354902:exon15:c.4197dupT:p.A1401Cfs*22,APC:NM_001354905:exon15:c.3990dupT:p.A1332Cfs*22,APC:NM_000038:exon16:c.4470dupT:p.A1492Cfs*22,APC:NM_001354895:exon16:c.4470dupT:p.A1492Cfs*22,APC:NM_001…	Adenoma, periampullary, somatic (3);Adenomatous polyposis coli, Autosomal dominant;Brain tumor-polyposis syndrome 2, Autosomal dominant;Colorectal cancer, somatic;Desmoid disease, hereditary, Autosomal dominant;Gardner syndrome, Autosomal dominant;Gastric cancer, somatic;Hepatoblastoma, somatic	5q22.2
case_24	BRCA1	Missense_Mutation	chr17	41215366	41215366	C	A	SNP	R1726I	TV	exonic	nonsynonymous SNV	BRCA1:NM_007297:exon17:c.G5036T:p.R1679I,BRCA1:NM_007298:exon17:c.G1865T:p.R622I,BRCA1:NM_007294:exon18:c.G5177T:p.R1726I,BRCA1:NM_007299:exon18:c.G1865T:p.R622I,BRCA1:NM_007300:exon19:c.G5240T:p.R1747I	.	17q21.31
case_24	APC	Nonsense_Mutation	chr5	112164616	112164616	C	T	SNP	R564*	TI	exonic	stopgain	APC:NM_001127511:exon12:c.C1636T:p.R546X,APC:NM_001354897:exon13:c.C1720T:p.R574X,APC:NM_001354899:exon13:c.C1606T:p.R536X,APC:NM_001354901:exon13:c.C1513T:p.R505X,APC:NM_001354902:exon13:c.C1417T:p.R473X,APC:NM_001354905:exon13:c.C1210T:p.R404X,APC:NM_000038:exon14:c.C1690T:p.R564X,APC:NM_001354895:exon14:c.C1690T:p.R564X,APC:NM_001354898:exon14:c.C1615T:p.R539X,APC:NM_001354900:exon14:c.C1567T:…	Adenoma, periampullary, somatic (3);Adenomatous polyposis coli, Autosomal dominant;Brain tumor-polyposis syndrome 2, Autosomal dominant;Colorectal cancer, somatic;Desmoid disease, hereditary, Autosomal dominant;Gardner syndrome, Autosomal dominant;Gastric cancer, somatic;Hepatoblastoma, somatic	5q22.2
case_24	PIK3C2G	Missense_Mutation	chr12	18719887	18719887	C	A	SNP	P1262T	TV	exonic	nonsynonymous SNV	PIK3C2G:NM_004570:exon28:c.C3784A:p.P1262T,PIK3C2G:NM_001288772:exon29:c.C3907A:p.P1303T,PIK3C2G:NM_001288774:exon29:c.C3241A:p.P1081T	.	12p12.3
case_24	KRAS	Missense_Mutation	chr12	25380275	25380275	T	G	SNP	Q61H	TV	exonic	nonsynonymous SNV	KRAS:NM_001369786:exon3:c.A183C:p.Q61H,KRAS:NM_001369787:exon3:c.A183C:p.Q61H,KRAS:NM_004985:exon3:c.A183C:p.Q61H,KRAS:NM_033360:exon3:c.A183C:p.Q61H	Bladder cancer, somatic;Breast cancer, somatic;Cardiofaciocutaneous syndrome 2;Gastric cancer, somatic;Leukemia, acute myeloid, Autosomal dominant;Lung cancer, somatic;Noonan syndrome 3;Pancreatic carcinoma, somatic;RAS-associated autoimmune leukoproliferative disorder, Autosomal dominant;Schimmelpenning-Feuerstein-Mims syndrome, somatic mosaic	12p12.1
case_24	MLL2	Missense_Mutation	chr12	49421648	49421648	C	T	SNP	D4861N	TI	exonic	nonsynonymous SNV	KMT2D:NM_003482:exon48:c.G14581A:p.D4861N	Kabuki syndrome 1, Autosomal dominant	12q13.12
case_24	FANCA	Missense_Mutation	chr16	89811368	89811368	C	T	SNP	D1209N	TI	exonic	nonsynonymous SNV	FANCA:NM_000135:exon36:c.G3625A:p.D1209N,FANCA:NM_001286167:exon36:c.G3625A:p.D1209N	Fanconi anemia, complementation group A, Autosomal recessive	16q24.3
case_24	TP53	Missense_Mutation	chr17	7577141	7577141	C	T	SNP	G266E	TI	exonic	nonsynonymous SNV	TP53:NM_001126115:exon4:c.G401A:p.G134E,TP53:NM_001126116:exon4:c.G401A:p.G134E,TP53:NM_001126117:exon4:c.G401A:p.G134E,TP53:NM_001276697:exon4:c.G320A:p.G107E,TP53:NM_001276698:exon4:c.G320A:p.G107E,TP53:NM_001276699:exon4:c.G320A:p.G107E,TP53:NM_001126118:exon7:c.G680A:p.G227E,TP53:NM_000546:exon8:c.G797A:p.G266E,TP53:NM_001126112:exon8:c.G797A:p.G266E,TP53:NM_001126113:exon8:c.G797A:p.G266E,TP…	Adrenal cortical carcinoma, Autosomal recessive;Breast cancer, Autosomal dominant;Choroid plexus papilloma, Autosomal dominant;Colorectal cancer, Autosomal dominant;Hepatocellular carcinoma, Somatic mutation;Li-Fraumeni syndrome, Autosomal dominant;Nasopharyngeal carcinoma;Osteosarcoma, Autosomal recessive;Pancreatic cancer, Autosomal dominant, Somatic mutation, Multifactorial	17p13.1
case_25	DNMT3A	Frame_Shift_Del	chr2	25457275	25457275	G	-	DEL	P871fs*10	other	exonic	frameshift deletion	DNMT3A:NM_001320893:exon18:c.2156delC:p.P719Qfs*10,DNMT3A:NM_001375819:exon18:c.1943delC:p.P648Qfs*10,DNMT3A:NM_153759:exon19:c.2045delC:p.P682Qfs*10,DNMT3A:NM_022552:exon23:c.2612delC:p.P871Qfs*10,DNMT3A:NM_175629:exon23:c.2612delC:p.P871Qfs*10	Tatton-Brown-Rahman syndrome, Autosomal dominant	2p23.3
case_25	PDGFRB	Missense_Mutation	chr5	149513542	149513542	C	T	SNP	V221M	TI	exonic	nonsynonymous SNV	PDGFRB:NM_001355016:exon4:c.G469A:p.V157M,PDGFRB:NM_001355017:exon5:c.G178A:p.V60M,PDGFRB:NM_002609:exon5:c.G661A:p.V221M	Basal ganglia calcification, idiopathic, 4, Autosomal dominant;Kosaki overgrowth syndrome, Autosomal dominant;Myeloproliferative disorder with eosinophilia, Autosomal dominant;Myofibromatosis, infantile, 1, Autosomal dominant;Premature aging syndrome, Penttinen type, Autosomal dominant	5q32
case_25	GNAS	Missense_Mutation	chr20	57429800	57429800	G	A	SNP	A494T	TI	exonic	nonsynonymous SNV	GNAS:NM_080425:exon1:c.G1480A:p.A494T	ACTH-independent macronodular adrenal hyperplasia, Isolated cases;Acromegaly, somatic;McCune-Albright syndrome, somatic, mosaic;Osseous heteroplasia, progressive, Autosomal dominant;Pseudohypoparathyroidism Ia, Autosomal dominant;Pseudohypoparathyroidism Ib, Autosomal dominant;Pseudohypoparathyroidism Ic, Autosomal dominant;Pseudopseudohypoparathyroidism, Autosomal dominant	20q13.32
case_25	TP53	Missense_Mutation	chr17	7577538	7577538	C	T	SNP	R248Q	TI	exonic	nonsynonymous SNV	TP53:NM_001126115:exon3:c.G347A:p.R116Q,TP53:NM_001126116:exon3:c.G347A:p.R116Q,TP53:NM_001126117:exon3:c.G347A:p.R116Q,TP53:NM_001276697:exon3:c.G266A:p.R89Q,TP53:NM_001276698:exon3:c.G266A:p.R89Q,TP53:NM_001276699:exon3:c.G266A:p.R89Q,TP53:NM_001126118:exon6:c.G626A:p.R209Q,TP53:NM_000546:exon7:c.G743A:p.R248Q,TP53:NM_001126112:exon7:c.G743A:p.R248Q,TP53:NM_001126113:exon7:c.G743A:p.R248Q,TP53:…	Adrenal cortical carcinoma, Autosomal recessive;Breast cancer, Autosomal dominant;Choroid plexus papilloma, Autosomal dominant;Colorectal cancer, Autosomal dominant;Hepatocellular carcinoma, Somatic mutation;Li-Fraumeni syndrome, Autosomal dominant;Nasopharyngeal carcinoma;Osteosarcoma, Autosomal recessive;Pancreatic cancer, Autosomal dominant, Somatic mutation, Multifactorial	17p13.1
case_25	TSC1	Missense_Mutation	chr9	135785971	135785971	G	A	SNP	T417I	TI	exonic	nonsynonymous SNV	TSC1:NM_001162427:exon11:c.C1097T:p.T366I,TSC1:NM_001362177:exon11:c.C887T:p.T296I,TSC1:NM_000368:exon12:c.C1250T:p.T417I,TSC1:NM_001162426:exon12:c.C1247T:p.T416I	Lymphangioleiomyomatosis;Tuberous sclerosis-1, Autosomal dominant	9q34.13
case_25	KRAS	Missense_Mutation	chr12	25380275	25380275	T	G	SNP	Q61H	TV	exonic	nonsynonymous SNV	KRAS:NM_001369786:exon3:c.A183C:p.Q61H,KRAS:NM_001369787:exon3:c.A183C:p.Q61H,KRAS:NM_004985:exon3:c.A183C:p.Q61H,KRAS:NM_033360:exon3:c.A183C:p.Q61H	Bladder cancer, somatic;Breast cancer, somatic;Cardiofaciocutaneous syndrome 2;Gastric cancer, somatic;Leukemia, acute myeloid, Autosomal dominant;Lung cancer, somatic;Noonan syndrome 3;Pancreatic carcinoma, somatic;RAS-associated autoimmune leukoproliferative disorder, Autosomal dominant;Schimmelpenning-Feuerstein-Mims syndrome, somatic mosaic	12p12.1
case_25	APC	Nonsense_Mutation	chr5	112175390	112175390	C	T	SNP	Q1367*	TI	exonic	stopgain	APC:NM_001127511:exon14:c.C4045T:p.Q1349X,APC:NM_001354897:exon15:c.C4129T:p.Q1377X,APC:NM_001354899:exon15:c.C4015T:p.Q1339X,APC:NM_001354901:exon15:c.C3922T:p.Q1308X,APC:NM_001354902:exon15:c.C3826T:p.Q1276X,APC:NM_001354905:exon15:c.C3619T:p.Q1207X,APC:NM_000038:exon16:c.C4099T:p.Q1367X,APC:NM_001354895:exon16:c.C4099T:p.Q1367X,APC:NM_001354898:exon16:c.C4024T:p.Q1342X,APC:NM_001354900:exon16:…	Adenoma, periampullary, somatic (3);Adenomatous polyposis coli, Autosomal dominant;Brain tumor-polyposis syndrome 2, Autosomal dominant;Colorectal cancer, somatic;Desmoid disease, hereditary, Autosomal dominant;Gardner syndrome, Autosomal dominant;Gastric cancer, somatic;Hepatoblastoma, somatic	5q22.2
case_25	DNMT3A	Missense_Mutation	chr2	25469055	25469055	T	C	SNP	K468R	TI	exonic	nonsynonymous SNV	DNMT3A:NM_001320893:exon6:c.A947G:p.K316R,DNMT3A:NM_001375819:exon6:c.A734G:p.K245R,DNMT3A:NM_153759:exon7:c.A836G:p.K279R,DNMT3A:NM_022552:exon11:c.A1403G:p.K468R,DNMT3A:NM_175629:exon11:c.A1403G:p.K468R	Tatton-Brown-Rahman syndrome, Autosomal dominant	2p23.3
case_25	ABL1	Missense_Mutation	chr9	133730221	133730221	A	G	SNP	N96S	TI	exonic	nonsynonymous SNV	ABL1:NM_005157:exon3:c.A287G:p.N96S,ABL1:NM_007313:exon3:c.A344G:p.N115S	Leukemia, Philadelphia chromosome-positive, resistant to imatinib (3)	9q34.12
case_25	TP53	Missense_Mutation	chr17	7578395	7578395	G	T	SNP	H179N	TV	exonic	nonsynonymous SNV	TP53:NM_001126115:exon1:c.C139A:p.H47N,TP53:NM_001126116:exon1:c.C139A:p.H47N,TP53:NM_001126117:exon1:c.C139A:p.H47N,TP53:NM_001276697:exon1:c.C58A:p.H20N,TP53:NM_001276698:exon1:c.C58A:p.H20N,TP53:NM_001276699:exon1:c.C58A:p.H20N,TP53:NM_001126118:exon4:c.C418A:p.H140N,TP53:NM_000546:exon5:c.C535A:p.H179N,TP53:NM_001126112:exon5:c.C535A:p.H179N,TP53:NM_001126113:exon5:c.C535A:p.H179N,TP53:NM_001…	Adrenal cortical carcinoma, Autosomal recessive;Breast cancer, Autosomal dominant;Choroid plexus papilloma, Autosomal dominant;Colorectal cancer, Autosomal dominant;Hepatocellular carcinoma, Somatic mutation;Li-Fraumeni syndrome, Autosomal dominant;Nasopharyngeal carcinoma;Osteosarcoma, Autosomal recessive;Pancreatic cancer, Autosomal dominant, Somatic mutation, Multifactorial	17p13.1
case_25	APC	Nonsense_Mutation	chr5	112174163	112174163	A	T	SNP	R958*	TV	exonic	stopgain	APC:NM_001127511:exon14:c.A2818T:p.R940X,APC:NM_001354897:exon15:c.A2902T:p.R968X,APC:NM_001354899:exon15:c.A2788T:p.R930X,APC:NM_001354901:exon15:c.A2695T:p.R899X,APC:NM_001354902:exon15:c.A2599T:p.R867X,APC:NM_001354905:exon15:c.A2392T:p.R798X,APC:NM_000038:exon16:c.A2872T:p.R958X,APC:NM_001354895:exon16:c.A2872T:p.R958X,APC:NM_001354898:exon16:c.A2797T:p.R933X,APC:NM_001354900:exon16:c.A2749T:…	Adenoma, periampullary, somatic (3);Adenomatous polyposis coli, Autosomal dominant;Brain tumor-polyposis syndrome 2, Autosomal dominant;Colorectal cancer, somatic;Desmoid disease, hereditary, Autosomal dominant;Gardner syndrome, Autosomal dominant;Gastric cancer, somatic;Hepatoblastoma, somatic	5q22.2
case_25	PDCD1	Missense_Mutation	chr2	242794923	242794923	G	A	SNP	R96C	TI	exonic	nonsynonymous SNV	PDCD1:NM_005018:exon2:c.C286T:p.R96C	.	2q37.3
case_25	ABL1	Missense_Mutation	chr9	133760303	133760303	A	G	SNP	R876G	TI	exonic	nonsynonymous SNV	ABL1:NM_005157:exon11:c.A2626G:p.R876G,ABL1:NM_007313:exon11:c.A2683G:p.R895G	Leukemia, Philadelphia chromosome-positive, resistant to imatinib (3)	9q34.12
case_25	TSC1	Missense_Mutation	chr9	135781337	135781337	A	G	SNP	L543P	TI	exonic	nonsynonymous SNV	TSC1:NM_001162427:exon14:c.T1475C:p.L492P,TSC1:NM_001362177:exon14:c.T1265C:p.L422P,TSC1:NM_000368:exon15:c.T1628C:p.L543P,TSC1:NM_001162426:exon15:c.T1625C:p.L542P	Lymphangioleiomyomatosis;Tuberous sclerosis-1, Autosomal dominant	9q34.13
case_26	DOT1L	Missense_Mutation	chr19	2216421	2216421	C	T	SNP	R689W	TI	exonic	nonsynonymous SNV	DOT1L:NM_032482:exon20:c.C2065T:p.R689W	.	19p13.3
case_26	FAM123B	Missense_Mutation	chrX	63412548	63412548	G	T	SNP	H207N	TV	exonic	nonsynonymous SNV	AMER1:NM_152424:exon2:c.C619A:p.H207N	Osteopathia striata with cranial sclerosis, X-linked dominant	Xq11.2
case_26	MDM4	Missense_Mutation	chr1	204518473	204518473	A	G	SNP	K379R	TI	exonic	nonsynonymous SNV	MDM4:NM_001204172:exon3:c.A158G:p.K53R,MDM4:NM_001278519:exon5:c.A467G:p.K156R,MDM4:NM_001278517:exon8:c.A842G:p.K281R,MDM4:NM_001204171:exon10:c.A986G:p.K329R,MDM4:NM_002393:exon11:c.A1136G:p.K379R	.	1q32.1
case_26	CBL	Missense_Mutation	chr11	119169206	119169206	G	T	SNP	S797I	TV	exonic	nonsynonymous SNV	CBL:NM_005188:exon15:c.G2390T:p.S797I	Noonan syndrome-like disorder with or without juvenile myelomonocytic leukemia, Autosomal dominant	11q23.3
case_26	APC	Frame_Shift_Del	chr5	112175139	112175139	C	-	DEL	A1283fs*5	other	exonic	frameshift deletion	APC:NM_001127511:exon14:c.3794delC:p.A1265Vfs*5,APC:NM_001354897:exon15:c.3878delC:p.A1293Vfs*5,APC:NM_001354899:exon15:c.3764delC:p.A1255Vfs*5,APC:NM_001354901:exon15:c.3671delC:p.A1224Vfs*5,APC:NM_001354902:exon15:c.3575delC:p.A1192Vfs*5,APC:NM_001354905:exon15:c.3368delC:p.A1123Vfs*5,APC:NM_000038:exon16:c.3848delC:p.A1283Vfs*5,APC:NM_001354895:exon16:c.3848delC:p.A1283Vfs*5,APC:NM_001354898:e…	Adenoma, periampullary, somatic (3);Adenomatous polyposis coli, Autosomal dominant;Brain tumor-polyposis syndrome 2, Autosomal dominant;Colorectal cancer, somatic;Desmoid disease, hereditary, Autosomal dominant;Gardner syndrome, Autosomal dominant;Gastric cancer, somatic;Hepatoblastoma, somatic	5q22.2
case_26	RARA	Splice_Site	chr17	38510553	38510553	G	T	SNP	splice site 808-1G>T	TV	splicing	.	.	Leukemia, acute promyelocytic	17q21.2
case_26	TP53	Missense_Mutation	chr17	7578406	7578406	C	T	SNP	R175H	TI	exonic	nonsynonymous SNV	TP53:NM_001126115:exon1:c.G128A:p.R43H,TP53:NM_001126116:exon1:c.G128A:p.R43H,TP53:NM_001126117:exon1:c.G128A:p.R43H,TP53:NM_001276697:exon1:c.G47A:p.R16H,TP53:NM_001276698:exon1:c.G47A:p.R16H,TP53:NM_001276699:exon1:c.G47A:p.R16H,TP53:NM_001126118:exon4:c.G407A:p.R136H,TP53:NM_000546:exon5:c.G524A:p.R175H,TP53:NM_001126112:exon5:c.G524A:p.R175H,TP53:NM_001126113:exon5:c.G524A:p.R175H,TP53:NM_001…	Adrenal cortical carcinoma, Autosomal recessive;Breast cancer, Autosomal dominant;Choroid plexus papilloma, Autosomal dominant;Colorectal cancer, Autosomal dominant;Hepatocellular carcinoma, Somatic mutation;Li-Fraumeni syndrome, Autosomal dominant;Nasopharyngeal carcinoma;Osteosarcoma, Autosomal recessive;Pancreatic cancer, Autosomal dominant, Somatic mutation, Multifactorial	17p13.1
case_26	MLL	Missense_Mutation	chr11	118307445	118307445	G	A	SNP	G73E	TI	exonic	nonsynonymous SNV	KMT2A:NM_001197104:exon1:c.G218A:p.G73E,KMT2A:NM_005933:exon1:c.G218A:p.G73E	Leukemia, myeloid/lymphoid or mixed-lineage, Autosomal dominant;Wiedemann-Steiner syndrome, Autosomal dominant	11q23.3
case_26	PIK3CA	Missense_Mutation	chr3	178921553	178921553	T	A	SNP	N345K	TV	exonic	nonsynonymous SNV	PIK3CA:NM_006218:exon5:c.T1035A:p.N345K	Breast cancer, somatic;CLOVE syndrome, somatic;Colorectal cancer, somatic;Cowden syndrome 5;Gastric cancer, somatic;Hepatocellular carcinoma, somatic;Keratosis, seborrheic, somatic;Megalencephaly-capillary malformation-polymicrogyria syndrome, somatic;Nevus, epidermal, somatic;Nonsmall cell lung cancer, somatic;Ovarian cancer, somatic	3q26.32
case_26	BRAF	Missense_Mutation	chr7	140507789	140507789	C	G	SNP	E228Q	TV	exonic	nonsynonymous SNV	BRAF:NM_001378470:exon4:c.G580C:p.E194Q,BRAF:NM_001378475:exon4:c.G418C:p.E140Q,BRAF:NM_001354609:exon5:c.G682C:p.E228Q,BRAF:NM_001374244:exon5:c.G682C:p.E228Q,BRAF:NM_001374258:exon5:c.G682C:p.E228Q,BRAF:NM_001378467:exon5:c.G691C:p.E231Q,BRAF:NM_001378468:exon5:c.G682C:p.E228Q,BRAF:NM_001378469:exon5:c.G682C:p.E228Q,BRAF:NM_001378471:exon5:c.G682C:p.E228Q,BRAF:NM_001378472:exon5:c.G526C:p.E176Q…	Adenocarcinoma of lung, somatic;Cardiofaciocutaneous syndrome, Autosomal dominant;Colorectal cancer, somatic (3);LEOPARD syndrome 3, Autosomal dominant;Melanoma, malignant, somatic (3);Nonsmall cell lung cancer, somatic (3);Noonan syndrome 7, Autosomal dominant	7q34
case_26	GNAS	Missense_Mutation	chr20	57430037	57430037	G	A	SNP	D573N	TI	exonic	nonsynonymous SNV	GNAS:NM_080425:exon1:c.G1717A:p.D573N	ACTH-independent macronodular adrenal hyperplasia, Isolated cases;Acromegaly, somatic;McCune-Albright syndrome, somatic, mosaic;Osseous heteroplasia, progressive, Autosomal dominant;Pseudohypoparathyroidism Ia, Autosomal dominant;Pseudohypoparathyroidism Ib, Autosomal dominant;Pseudohypoparathyroidism Ic, Autosomal dominant;Pseudopseudohypoparathyroidism, Autosomal dominant	20q13.32
case_27	RICTOR	Missense_Mutation	chr5	38947407	38947407	T	C	SNP	I1425V	TI	exonic	nonsynonymous SNV	RICTOR:NM_001285440:exon32:c.A3418G:p.I1140V,RICTOR:NM_152756:exon32:c.A4273G:p.I1425V,RICTOR:NM_001285439:exon33:c.A4345G:p.I1449V	.	5p13.1
case_27	NOTCH3	Missense_Mutation	chr19	15290093	15290093	C	T	SNP	G1154E	TI	exonic	nonsynonymous SNV	NOTCH3:NM_000435:exon22:c.G3461A:p.G1154E	Cerebral arteriopathy with subcortical infarcts and leukoencephalopathy 1, Autosomal dominant;Lateral meningocele syndrome, Autosomal dominant	19p13.12
case_27	NOTCH1	Missense_Mutation	chr9	139399264	139399264	G	A	SNP	R1627C	TI	exonic	nonsynonymous SNV	NOTCH1:NM_017617:exon26:c.C4879T:p.R1627C	Adams-Oliver syndrome 5, Autosomal dominant;Aortic valve disease 1, Autosomal dominant	9q34.3
case_27	FUBP1	Missense_Mutation	chr1	78414965	78414965	T	C	SNP	T601A	TI	exonic	nonsynonymous SNV	FUBP1:NM_001376056:exon19:c.A1798G:p.T600A,FUBP1:NM_001376057:exon19:c.A1798G:p.T600A,FUBP1:NM_003902:exon19:c.A1801G:p.T601A,FUBP1:NM_001303433:exon20:c.A1864G:p.T622A,FUBP1:NM_001376055:exon20:c.A1861G:p.T621A	.	1p31.1
case_27	BRCA2	Nonsense_Mutation	chr13	32915270	32915270	G	T	SNP	E2260*	TV	exonic	stopgain	BRCA2:NM_000059:exon11:c.G6778T:p.E2260X	Fanconi anemia, complementation group D1, Autosomal recessive;Wilms tumor, Autosomal dominant, Somatic mutation	13q13.1
case_27	KEL	Missense_Mutation	chr7	142641412	142641412	C	T	SNP	D497N	TI	exonic	nonsynonymous SNV	KEL:NM_000420:exon13:c.G1489A:p.D497N	.	7q34
case_27	MSH6	Missense_Mutation	chr2	48027112	48027112	T	G	SNP	S664A	TV	exonic	nonsynonymous SNV	MSH6:NM_001281492:exon2:c.T1600G:p.S534A,MSH6:NM_001281493:exon3:c.T1084G:p.S362A,MSH6:NM_000179:exon4:c.T1990G:p.S664A,MSH6:NM_001281494:exon4:c.T1084G:p.S362A	Colorectal cancer, hereditary nonpolyposis, type 5, Autosomal dominant;Endometrial cancer, familial;Mismatch repair cancer syndrome, Autosomal recessive	2p16.3
case_27	TP53	Nonsense_Mutation	chr17	7578263	7578263	G	A	SNP	R196*	TI	exonic	stopgain	TP53:NM_001126115:exon2:c.C190T:p.R64X,TP53:NM_001126116:exon2:c.C190T:p.R64X,TP53:NM_001126117:exon2:c.C190T:p.R64X,TP53:NM_001276697:exon2:c.C109T:p.R37X,TP53:NM_001276698:exon2:c.C109T:p.R37X,TP53:NM_001276699:exon2:c.C109T:p.R37X,TP53:NM_001126118:exon5:c.C469T:p.R157X,TP53:NM_000546:exon6:c.C586T:p.R196X,TP53:NM_001126112:exon6:c.C586T:p.R196X,TP53:NM_001126113:exon6:c.C586T:p.R196X,TP53:NM_…	Adrenal cortical carcinoma, Autosomal recessive;Breast cancer, Autosomal dominant;Choroid plexus papilloma, Autosomal dominant;Colorectal cancer, Autosomal dominant;Hepatocellular carcinoma, Somatic mutation;Li-Fraumeni syndrome, Autosomal dominant;Nasopharyngeal carcinoma;Osteosarcoma, Autosomal recessive;Pancreatic cancer, Autosomal dominant, Somatic mutation, Multifactorial	17p13.1
case_27	APC	Nonsense_Mutation	chr5	112174631	112174631	C	T	SNP	R1114*	TI	exonic	stopgain	APC:NM_001127511:exon14:c.C3286T:p.R1096X,APC:NM_001354897:exon15:c.C3370T:p.R1124X,APC:NM_001354899:exon15:c.C3256T:p.R1086X,APC:NM_001354901:exon15:c.C3163T:p.R1055X,APC:NM_001354902:exon15:c.C3067T:p.R1023X,APC:NM_001354905:exon15:c.C2860T:p.R954X,APC:NM_000038:exon16:c.C3340T:p.R1114X,APC:NM_001354895:exon16:c.C3340T:p.R1114X,APC:NM_001354898:exon16:c.C3265T:p.R1089X,APC:NM_001354900:exon16:c…	Adenoma, periampullary, somatic (3);Adenomatous polyposis coli, Autosomal dominant;Brain tumor-polyposis syndrome 2, Autosomal dominant;Colorectal cancer, somatic;Desmoid disease, hereditary, Autosomal dominant;Gardner syndrome, Autosomal dominant;Gastric cancer, somatic;Hepatoblastoma, somatic	5q22.2
case_28	BRAF	Missense_Mutation	chr7	140453136	140453136	A	T	SNP	V600E	TV	exonic	nonsynonymous SNV	BRAF:NM_001378470:exon14:c.T1697A:p.V566E,BRAF:NM_001378471:exon14:c.T1688A:p.V563E,BRAF:NM_001378475:exon14:c.T1535A:p.V512E,BRAF:NM_001354609:exon15:c.T1799A:p.V600E,BRAF:NM_001378467:exon15:c.T1808A:p.V603E,BRAF:NM_001378468:exon15:c.T1799A:p.V600E,BRAF:NM_001378469:exon15:c.T1733A:p.V578E,BRAF:NM_001378472:exon15:c.T1643A:p.V548E,BRAF:NM_001378473:exon15:c.T1643A:p.V548E,BRAF:NM_001378474:exo…	Adenocarcinoma of lung, somatic;Cardiofaciocutaneous syndrome, Autosomal dominant;Colorectal cancer, somatic (3);LEOPARD syndrome 3, Autosomal dominant;Melanoma, malignant, somatic (3);Nonsmall cell lung cancer, somatic (3);Noonan syndrome 7, Autosomal dominant	7q34
case_28	FGFR2	Missense_Mutation	chr10	123274657	123274657	G	A	SNP	R421C	TI	exonic	nonsynonymous SNV	FGFR2:NM_001144914:exon6:c.C925T:p.R309C,FGFR2:NM_001144916:exon6:c.C916T:p.R306C,FGFR2:NM_001144918:exon7:c.C916T:p.R306C,FGFR2:NM_023029:exon7:c.C994T:p.R332C,FGFR2:NM_001144913:exon8:c.C1264T:p.R422C,FGFR2:NM_001144915:exon8:c.C994T:p.R332C,FGFR2:NM_001144919:exon8:c.C997T:p.R333C,FGFR2:NM_001320654:exon8:c.C577T:p.R193C,FGFR2:NM_000141:exon9:c.C1261T:p.R421C,FGFR2:NM_001320658:exon9:c.C1261T:…	Antley-Bixler syndrome without genital anomalies or disordered steroidogenesis, Autosomal recessive;Apert syndrome, Autosomal dominant;Beare-Stevenson cutis gyrata syndrome, Autosomal dominant;Bent bone dysplasia syndrome, Autosomal dominant;Craniofacial-skeletal-dermatologic dysplasia, Autosomal dominant;Craniosynostosis, nonspecific (3);Crouzon syndrome, Autosomal dominant;Gastric cancer, somat…	10q26.13
case_28	TBX3	Missense_Mutation	chr12	115112055	115112055	G	A	SNP	A562V	TI	exonic	nonsynonymous SNV	TBX3:NM_005996:exon6:c.C1625T:p.A542V,TBX3:NM_016569:exon7:c.C1685T:p.A562V	Ulnar-mammary syndrome, Autosomal dominant	12q24.21
case_28	SMO	Missense_Mutation	chr7	128845101	128845101	C	T	SNP	R199W	TI	exonic	nonsynonymous SNV	SMO:NM_005631:exon3:c.C595T:p.R199W	Basal cell carcinoma, somatic;Curry-Jones syndrome, somatic mosaic	7q32.1
case_28	TP53	Splice_Site	chr17	7577498	7577498	C	T	SNP	splice site 782+1G>A	TI	splicing	.	.	Adrenal cortical carcinoma, Autosomal recessive;Breast cancer, Autosomal dominant;Choroid plexus papilloma, Autosomal dominant;Colorectal cancer, Autosomal dominant;Hepatocellular carcinoma, Somatic mutation;Li-Fraumeni syndrome, Autosomal dominant;Nasopharyngeal carcinoma;Osteosarcoma, Autosomal recessive;Pancreatic cancer, Autosomal dominant, Somatic mutation, Multifactorial	17p13.1
case_28	MSH3	Missense_Mutation	chr5	80071577	80071577	G	C	SNP	S773T	TV	exonic	nonsynonymous SNV	MSH3:NM_002439:exon16:c.G2318C:p.S773T	Endometrial carcinoma, somatic;Familial adenomatous polyposis 4, Autosomal recessive	5q14.1
case_28	STK11	Missense_Mutation	chr19	1223125	1223125	C	G	SNP	F354L	TV	exonic	nonsynonymous SNV	STK11:NM_000455:exon8:c.C1062G:p.F354L	Melanoma, malignant, somatic (3);Pancreatic cancer, Autosomal dominant, Somatic mutation, Multifactorial;Peutz-Jeghers syndrome, Autosomal dominant;Testicular tumor, somatic	19p13.3
case_28	EP300	Missense_Mutation	chr22	41527475	41527475	G	A	SNP	V456I	TI	exonic	nonsynonymous SNV	EP300:NM_001362843:exon6:c.G1366A:p.V456I,EP300:NM_001429:exon6:c.G1366A:p.V456I	Colorectal cancer, somatic;Rubinstein-Taybi syndrome 2, Autosomal dominant	22q13.2
case_28	RNF43	Splice_Site	chr17	56440886	56440886	C	T	SNP	splice site 450+1G>A	TI	splicing	.	.	Sessile serrated polyposis cancer syndrome, Autosomal dominant	17q22
case_28	TET2	Missense_Mutation	chr4	106157165	106157165	C	G	SNP	S689C	TV	exonic	nonsynonymous SNV	TET2:NM_001127208:exon3:c.C2066G:p.S689C,TET2:NM_017628:exon3:c.C2066G:p.S689C	Myelodysplastic syndrome, somatic	4q24
case_28	EP300	Missense_Mutation	chr22	41523549	41523549	G	C	SNP	G322A	TV	exonic	nonsynonymous SNV	EP300:NM_001362843:exon4:c.G965C:p.G322A,EP300:NM_001429:exon4:c.G965C:p.G322A	Colorectal cancer, somatic;Rubinstein-Taybi syndrome 2, Autosomal dominant	22q13.2
case_28	MERTK	Missense_Mutation	chr2	112765966	112765966	A	G	SNP	N625S	TI	exonic	nonsynonymous SNV	MERTK:NM_006343:exon14:c.A1874G:p.N625S	Retinitis pigmentosa 38, Autosomal recessive	2q13
case_29	APC	Frame_Shift_Del	chr5	112175212	112175216	AAAAG	-	DEL	E1309fs*4	other	exonic	frameshift deletion	APC:NM_001127511:exon14:c.3867_3871del:p.E1291Dfs*4,APC:NM_001354897:exon15:c.3951_3955del:p.E1319Dfs*4,APC:NM_001354899:exon15:c.3837_3841del:p.E1281Dfs*4,APC:NM_001354901:exon15:c.3744_3748del:p.E1250Dfs*4,APC:NM_001354902:exon15:c.3648_3652del:p.E1218Dfs*4,APC:NM_001354905:exon15:c.3441_3445del:p.E1149Dfs*4,APC:NM_000038:exon16:c.3921_3925del:p.E1309Dfs*4,APC:NM_001354895:exon16:c.3921_3925del…	Adenoma, periampullary, somatic (3);Adenomatous polyposis coli, Autosomal dominant;Brain tumor-polyposis syndrome 2, Autosomal dominant;Colorectal cancer, somatic;Desmoid disease, hereditary, Autosomal dominant;Gardner syndrome, Autosomal dominant;Gastric cancer, somatic;Hepatoblastoma, somatic	5q22.2
case_29	PIK3C2G	Missense_Mutation	chr12	18658305	18658305	A	T	SNP	D1037V	TV	exonic	nonsynonymous SNV	PIK3C2G:NM_004570:exon23:c.A3110T:p.D1037V,PIK3C2G:NM_001288772:exon24:c.A3233T:p.D1078V,PIK3C2G:NM_001288774:exon24:c.A2567T:p.D856V	.	12p12.3
case_29	EP300	Missense_Mutation	chr22	41489017	41489017	G	C	SNP	E3D	TV	exonic	nonsynonymous SNV	EP300:NM_001362843:exon1:c.G9C:p.E3D,EP300:NM_001429:exon1:c.G9C:p.E3D	Colorectal cancer, somatic;Rubinstein-Taybi syndrome 2, Autosomal dominant	22q13.2
case_29	KRAS	Missense_Mutation	chr12	25398281	25398281	C	T	SNP	G13D	TI	exonic	nonsynonymous SNV	KRAS:NM_001369786:exon2:c.G38A:p.G13D,KRAS:NM_001369787:exon2:c.G38A:p.G13D,KRAS:NM_004985:exon2:c.G38A:p.G13D,KRAS:NM_033360:exon2:c.G38A:p.G13D	Bladder cancer, somatic;Breast cancer, somatic;Cardiofaciocutaneous syndrome 2;Gastric cancer, somatic;Leukemia, acute myeloid, Autosomal dominant;Lung cancer, somatic;Noonan syndrome 3;Pancreatic carcinoma, somatic;RAS-associated autoimmune leukoproliferative disorder, Autosomal dominant;Schimmelpenning-Feuerstein-Mims syndrome, somatic mosaic	12p12.1
case_29	EPHB1	Missense_Mutation	chr3	134884896	134884896	G	A	SNP	A558T	TI	exonic	nonsynonymous SNV	EPHB1:NM_004441:exon8:c.G1672A:p.A558T	.	3q22.2
case_29	TP53	Missense_Mutation	chr17	7577538	7577538	C	T	SNP	R248Q	TI	exonic	nonsynonymous SNV	TP53:NM_001126115:exon3:c.G347A:p.R116Q,TP53:NM_001126116:exon3:c.G347A:p.R116Q,TP53:NM_001126117:exon3:c.G347A:p.R116Q,TP53:NM_001276697:exon3:c.G266A:p.R89Q,TP53:NM_001276698:exon3:c.G266A:p.R89Q,TP53:NM_001276699:exon3:c.G266A:p.R89Q,TP53:NM_001126118:exon6:c.G626A:p.R209Q,TP53:NM_000546:exon7:c.G743A:p.R248Q,TP53:NM_001126112:exon7:c.G743A:p.R248Q,TP53:NM_001126113:exon7:c.G743A:p.R248Q,TP53:…	Adrenal cortical carcinoma, Autosomal recessive;Breast cancer, Autosomal dominant;Choroid plexus papilloma, Autosomal dominant;Colorectal cancer, Autosomal dominant;Hepatocellular carcinoma, Somatic mutation;Li-Fraumeni syndrome, Autosomal dominant;Nasopharyngeal carcinoma;Osteosarcoma, Autosomal recessive;Pancreatic cancer, Autosomal dominant, Somatic mutation, Multifactorial	17p13.1
case_29	LTK	Missense_Mutation	chr15	41800377	41800377	T	C	SNP	N380S	TI	exonic	nonsynonymous SNV	LTK:NM_001135685:exon8:c.A956G:p.N319S,LTK:NM_206961:exon8:c.A956G:p.N319S,LTK:NM_002344:exon9:c.A1139G:p.N380S	.	15q15.1
case_29	RICTOR	Missense_Mutation	chr5	38945616	38945616	A	C	SNP	L1537R	TV	exonic	nonsynonymous SNV	RICTOR:NM_001285440:exon34:c.T3641G:p.L1214R,RICTOR:NM_152756:exon34:c.T4610G:p.L1537R,RICTOR:NM_001285439:exon35:c.T4682G:p.L1561R	.	5p13.1
case_29	APC	Frame_Shift_Ins	chr5	112116586	112116586	-	A	INS	R213fs*39	other	exonic	frameshift insertion	APC:NM_001127511:exon5:c.662dupA:p.R223Tfs*11,APC:NM_001354897:exon5:c.662dupA:p.R223Tfs*39,APC:NM_001354900:exon5:c.455dupA:p.R154Tfs*39,APC:NM_001354901:exon5:c.455dupA:p.R154Tfs*39,APC:NM_001354902:exon5:c.662dupA:p.R223Tfs*39,APC:NM_001354905:exon5:c.455dupA:p.R154Tfs*39,APC:NM_000038:exon6:c.632dupA:p.R213Tfs*39,APC:NM_001354895:exon6:c.632dupA:p.R213Tfs*39,APC:NM_001354896:exon6:c.632dupA:p…	Adenoma, periampullary, somatic (3);Adenomatous polyposis coli, Autosomal dominant;Brain tumor-polyposis syndrome 2, Autosomal dominant;Colorectal cancer, somatic;Desmoid disease, hereditary, Autosomal dominant;Gardner syndrome, Autosomal dominant;Gastric cancer, somatic;Hepatoblastoma, somatic	5q22.2
case_29	CSF1R	Missense_Mutation	chr5	149456847	149456847	C	T	SNP	R294Q	TI	exonic	nonsynonymous SNV	CSF1R:NM_001288705:exon5:c.G881A:p.R294Q,CSF1R:NM_001375321:exon5:c.G437A:p.R146Q,CSF1R:NM_005211:exon6:c.G881A:p.R294Q,CSF1R:NM_001349736:exon7:c.G881A:p.R294Q,CSF1R:NM_001375320:exon7:c.G881A:p.R294Q	Leukoencephalopathy, diffuse hereditary, with spheroids, Autosomal dominant	5q32
case_30	KIT	Missense_Mutation	chr4	55561861	55561861	C	T	SNP	T84M	TI	exonic	nonsynonymous SNV	KIT:NM_000222:exon2:c.C251T:p.T84M,KIT:NM_001093772:exon2:c.C251T:p.T84M,KIT:NM_001385284:exon2:c.C251T:p.T84M,KIT:NM_001385285:exon2:c.C251T:p.T84M,KIT:NM_001385286:exon2:c.C251T:p.T84M,KIT:NM_001385288:exon2:c.C251T:p.T84M,KIT:NM_001385290:exon2:c.C251T:p.T84M,KIT:NM_001385292:exon2:c.C251T:p.T84M	Gastrointestinal stromal tumor, familial, Autosomal dominant, Isolated cases;Germ cell tumors, Somatic mutation;Leukemia, acute myeloid, Autosomal dominant;Mast cell disease, Autosomal dominant;Piebaldism, Autosomal dominant	4q12
case_30	DNMT3A	Nonsense_Mutation	chr2	25458637	25458637	G	A	SNP	Q846*	TI	exonic	stopgain	DNMT3A:NM_001320893:exon17:c.C2080T:p.Q694X,DNMT3A:NM_001375819:exon17:c.C1867T:p.Q623X,DNMT3A:NM_153759:exon18:c.C1969T:p.Q657X,DNMT3A:NM_022552:exon22:c.C2536T:p.Q846X,DNMT3A:NM_175629:exon22:c.C2536T:p.Q846X	Tatton-Brown-Rahman syndrome, Autosomal dominant	2p23.3
case_30	TP53	Missense_Mutation	chr17	7577570	7577570	C	T	SNP	M237I	TI	exonic	nonsynonymous SNV	TP53:NM_001126115:exon3:c.G315A:p.M105I,TP53:NM_001126116:exon3:c.G315A:p.M105I,TP53:NM_001126117:exon3:c.G315A:p.M105I,TP53:NM_001276697:exon3:c.G234A:p.M78I,TP53:NM_001276698:exon3:c.G234A:p.M78I,TP53:NM_001276699:exon3:c.G234A:p.M78I,TP53:NM_001126118:exon6:c.G594A:p.M198I,TP53:NM_000546:exon7:c.G711A:p.M237I,TP53:NM_001126112:exon7:c.G711A:p.M237I,TP53:NM_001126113:exon7:c.G711A:p.M237I,TP53:…	Adrenal cortical carcinoma, Autosomal recessive;Breast cancer, Autosomal dominant;Choroid plexus papilloma, Autosomal dominant;Colorectal cancer, Autosomal dominant;Hepatocellular carcinoma, Somatic mutation;Li-Fraumeni syndrome, Autosomal dominant;Nasopharyngeal carcinoma;Osteosarcoma, Autosomal recessive;Pancreatic cancer, Autosomal dominant, Somatic mutation, Multifactorial	17p13.1
case_30	SPEN	Missense_Mutation	chr1	16257830	16257830	C	G	SNP	Q1699E	TV	exonic	nonsynonymous SNV	SPEN:NM_015001:exon11:c.C5095G:p.Q1699E	.	1p36.13
case_30	TSC2	Missense_Mutation	chr16	2124249	2124249	A	G	SNP	S802G	TI	exonic	nonsynonymous SNV	TSC2:NM_001318831:exon19:c.A1804G:p.S602G,TSC2:NM_001318827:exon21:c.A2293G:p.S765G,TSC2:NM_001318829:exon21:c.A2257G:p.S753G,TSC2:NM_000548:exon22:c.A2404G:p.S802G,TSC2:NM_001077183:exon22:c.A2404G:p.S802G,TSC2:NM_001114382:exon22:c.A2404G:p.S802G,TSC2:NM_001318832:exon22:c.A2437G:p.S813G,TSC2:NM_001363528:exon22:c.A2404G:p.S802G,TSC2:NM_001370404:exon22:c.A2404G:p.S802G,TSC2:NM_001370405:exon22…	Lymphangioleiomyomatosis, somatic;Tuberous sclerosis-2, Autosomal dominant	16p13.3
case_30	SDHD	Missense_Mutation	chr11	111965545	111965545	G	A	SNP	V111I	TI	exonic	nonsynonymous SNV	SDHD:NM_001276504:exon3:c.G214A:p.V72I,SDHD:NM_003002:exon4:c.G331A:p.V111I	Carcinoid tumors, intestinal, Autosomal dominant;Cowden syndrome 3;Merkel cell carcinoma, somatic (3);Mitochondrial complex II deficiency, Autosomal recessive;Paraganglioma and gastric stromal sarcoma;Paragangliomas 1, with or without deafness, Autosomal dominant;Pheochromocytoma, Autosomal dominant	11q23.1
case_30	MKNK1	Missense_Mutation	chr1	47024305	47024305	C	T	SNP	R447K	TI	exonic	nonsynonymous SNV	MKNK1:NM_001135553:exon13:c.G1181A:p.R394K,MKNK1:NM_001377373:exon13:c.G1181A:p.R394K,MKNK1:NM_001377337:exon14:c.G1199A:p.R400K,MKNK1:NM_001377338:exon14:c.G1199A:p.R400K,MKNK1:NM_003684:exon14:c.G1304A:p.R435K	.	1p33
case_30	PPARG	Missense_Mutation	chr3	12421319	12421319	A	G	SNP	T67A	TI	exonic	nonsynonymous SNV	PPARG:NM_001354667:exon2:c.A109G:p.T37A,PPARG:NM_001354668:exon2:c.A199G:p.T67A,PPARG:NM_001374265:exon2:c.A199G:p.T67A,PPARG:NM_005037:exon2:c.A109G:p.T37A,PPARG:NM_015869:exon2:c.A199G:p.T67A,PPARG:NM_001330615:exon3:c.A109G:p.T37A,PPARG:NM_001354666:exon3:c.A109G:p.T37A,PPARG:NM_001354670:exon3:c.A115G:p.T39A,PPARG:NM_001374261:exon3:c.A109G:p.T37A,PPARG:NM_001374263:exon3:c.A109G:p.T37A,PPARG…	Carotid intimal medial thickness 1;Insulin resistance, severe, digenic, Autosomal dominant;Lipodystrophy, familial partial, type 3, Autosomal dominant;Obesity, severe, Autosomal recessive, Autosomal dominant, Multifactorial	3p25.2
case_30	GNAS	Missense_Mutation	chr20	57428633	57428633	G	A	SNP	E105K	TI	exonic	nonsynonymous SNV	GNAS:NM_080425:exon1:c.G313A:p.E105K	ACTH-independent macronodular adrenal hyperplasia, Isolated cases;Acromegaly, somatic;McCune-Albright syndrome, somatic, mosaic;Osseous heteroplasia, progressive, Autosomal dominant;Pseudohypoparathyroidism Ia, Autosomal dominant;Pseudohypoparathyroidism Ib, Autosomal dominant;Pseudohypoparathyroidism Ic, Autosomal dominant;Pseudopseudohypoparathyroidism, Autosomal dominant	20q13.32
case_31	MAP3K1	Missense_Mutation	chr5	56178424	56178424	G	C	SNP	E1133Q	TV	exonic	nonsynonymous SNV	MAP3K1:NM_005921:exon14:c.G3397C:p.E1133Q	46XY sex reversal 6, Autosomal dominant	5q11.2
case_31	BCOR	In_Frame_Del	chrX	39933662	39933664	GCT	-	DEL	Q312del	other	exonic	nonframeshift deletion	BCOR:NM_001123383:exon4:c.935_937del:p.Q312del,BCOR:NM_001123384:exon4:c.935_937del:p.Q312del,BCOR:NM_001123385:exon4:c.935_937del:p.Q312del,BCOR:NM_017745:exon4:c.935_937del:p.Q312del	Microphthalmia, syndromic 2, X-linked dominant	Xp11.4
case_31	MSH6	Missense_Mutation	chr2	48026312	48026312	A	G	SNP	Y397C	TI	exonic	nonsynonymous SNV	MSH6:NM_001281492:exon2:c.A800G:p.Y267C,MSH6:NM_001281493:exon3:c.A284G:p.Y95C,MSH6:NM_000179:exon4:c.A1190G:p.Y397C,MSH6:NM_001281494:exon4:c.A284G:p.Y95C	Colorectal cancer, hereditary nonpolyposis, type 5, Autosomal dominant;Endometrial cancer, familial;Mismatch repair cancer syndrome, Autosomal recessive	2p16.3
case_31	SMAD4	Missense_Mutation	chr18	48593406	48593406	G	T	SNP	G386V	TV	exonic	nonsynonymous SNV	SMAD4:NM_005359:exon10:c.G1157T:p.G386V	Juvenile polyposis/hereditary hemorrhagic telangiectasia syndrome, Autosomal dominant;Myhre syndrome, Autosomal dominant;Pancreatic cancer, somatic;Polyposis, juvenile intestinal, Autosomal dominant	18q21.2
case_31	CTNNA1	Missense_Mutation	chr5	138160400	138160400	A	G	SNP	N257S	TI	exonic	nonsynonymous SNV	CTNNA1:NM_001290309:exon5:c.A461G:p.N154S,CTNNA1:NM_001290307:exon6:c.A770G:p.N257S,CTNNA1:NM_001290310:exon6:c.A401G:p.N134S,CTNNA1:NM_001323983:exon6:c.A770G:p.N257S,CTNNA1:NM_001323985:exon6:c.A770G:p.N257S,CTNNA1:NM_001323986:exon6:c.A770G:p.N257S,CTNNA1:NM_001903:exon6:c.A770G:p.N257S,CTNNA1:NM_001323982:exon7:c.A770G:p.N257S,CTNNA1:NM_001323984:exon7:c.A770G:p.N257S	Macular dystrophy, patterned, 2, Autosomal dominant	5q31.2
case_31	PRKCI	Missense_Mutation	chr3	170011253	170011253	C	G	SNP	S458R	TV	exonic	nonsynonymous SNV	PRKCI:NM_002740:exon14:c.C1374G:p.S458R	.	3q26.2
case_31	APC	Frame_Shift_Del	chr5	112175537	112175537	G	-	DEL	G1416fs*3	other	exonic	frameshift deletion	APC:NM_001127511:exon14:c.4192delG:p.G1398Afs*3,APC:NM_001354897:exon15:c.4276delG:p.G1426Afs*3,APC:NM_001354899:exon15:c.4162delG:p.G1388Afs*3,APC:NM_001354901:exon15:c.4069delG:p.G1357Afs*3,APC:NM_001354902:exon15:c.3973delG:p.G1325Afs*3,APC:NM_001354905:exon15:c.3766delG:p.G1256Afs*3,APC:NM_000038:exon16:c.4246delG:p.G1416Afs*3,APC:NM_001354895:exon16:c.4246delG:p.G1416Afs*3,APC:NM_001354898:e…	Adenoma, periampullary, somatic (3);Adenomatous polyposis coli, Autosomal dominant;Brain tumor-polyposis syndrome 2, Autosomal dominant;Colorectal cancer, somatic;Desmoid disease, hereditary, Autosomal dominant;Gardner syndrome, Autosomal dominant;Gastric cancer, somatic;Hepatoblastoma, somatic	5q22.2
case_31	DDR1	Missense_Mutation	chr6	30864593	30864593	G	A	SNP	R570Q	TI	exonic	nonsynonymous SNV	DDR1:NM_001202523:exon12:c.G1763A:p.R588Q,DDR1:NM_001297652:exon12:c.G1709A:p.R570Q,DDR1:NM_001297653:exon12:c.G1709A:p.R570Q,DDR1:NM_013994:exon12:c.G1820A:p.R607Q,DDR1:NM_001297654:exon13:c.G1820A:p.R607Q,DDR1:NM_001954:exon14:c.G1709A:p.R570Q,DDR1:NM_013993:exon14:c.G1820A:p.R607Q	.	6p21.33
case_31	APC	Nonsense_Mutation	chr5	112151261	112151261	C	T	SNP	R302*	TI	exonic	stopgain	APC:NM_001127511:exon7:c.C850T:p.R284X,APC:NM_001354897:exon8:c.C934T:p.R312X,APC:NM_001354899:exon8:c.C820T:p.R274X,APC:NM_001354900:exon8:c.C727T:p.R243X,APC:NM_001354901:exon8:c.C727T:p.R243X,APC:NM_001354902:exon8:c.C934T:p.R312X,APC:NM_001354905:exon8:c.C727T:p.R243X,APC:NM_000038:exon9:c.C904T:p.R302X,APC:NM_001354895:exon9:c.C904T:p.R302X,APC:NM_001354896:exon9:c.C904T:p.R302X,APC:NM_00135…	Adenoma, periampullary, somatic (3);Adenomatous polyposis coli, Autosomal dominant;Brain tumor-polyposis syndrome 2, Autosomal dominant;Colorectal cancer, somatic;Desmoid disease, hereditary, Autosomal dominant;Gardner syndrome, Autosomal dominant;Gastric cancer, somatic;Hepatoblastoma, somatic	5q22.2
case_31	CHEK2	Missense_Mutation	chr22	29107899	29107899	C	A	SNP	A264S	TV	exonic	nonsynonymous SNV	CHEK2:NM_001349956:exon5:c.G589T:p.A197S,CHEK2:NM_007194:exon6:c.G790T:p.A264S,CHEK2:NM_145862:exon6:c.G790T:p.A264S,CHEK2:NM_001005735:exon7:c.G919T:p.A307S,CHEK2:NM_001257387:exon7:c.G127T:p.A43S	Li-Fraumeni syndrome;Osteosarcoma, somatic	22q12.1
case_31	KRAS	Missense_Mutation	chr12	25398284	25398284	C	T	SNP	G12D	TI	exonic	nonsynonymous SNV	KRAS:NM_001369786:exon2:c.G35A:p.G12D,KRAS:NM_001369787:exon2:c.G35A:p.G12D,KRAS:NM_004985:exon2:c.G35A:p.G12D,KRAS:NM_033360:exon2:c.G35A:p.G12D	Bladder cancer, somatic;Breast cancer, somatic;Cardiofaciocutaneous syndrome 2;Gastric cancer, somatic;Leukemia, acute myeloid, Autosomal dominant;Lung cancer, somatic;Noonan syndrome 3;Pancreatic carcinoma, somatic;RAS-associated autoimmune leukoproliferative disorder, Autosomal dominant;Schimmelpenning-Feuerstein-Mims syndrome, somatic mosaic	12p12.1
case_31	SOX9	Missense_Mutation	chr17	70118942	70118942	T	A	SNP	Y172N	TV	exonic	nonsynonymous SNV	SOX9:NM_000346:exon2:c.T514A:p.Y172N	Acampomelic campomelic dysplasia, Autosomal dominant;Campomelic dysplasia, Autosomal dominant;Campomelic dysplasia with autosomal sex reversal, Autosomal dominant	17q24.3
case_31	TSC1	Missense_Mutation	chr9	135779171	135779171	C	T	SNP	R692Q	TI	exonic	nonsynonymous SNV	TSC1:NM_001162427:exon16:c.G1922A:p.R641Q,TSC1:NM_001362177:exon16:c.G1712A:p.R571Q,TSC1:NM_000368:exon17:c.G2075A:p.R692Q,TSC1:NM_001162426:exon17:c.G2072A:p.R691Q	Lymphangioleiomyomatosis;Tuberous sclerosis-1, Autosomal dominant	9q34.13
case_31	HSD3B1	Missense_Mutation	chr1	120054278	120054278	G	A	SNP	V100I	TI	exonic	nonsynonymous SNV	HSD3B1:NM_000862:exon3:c.G298A:p.V100I,HSD3B1:NM_001328615:exon3:c.G298A:p.V100I	.	1p12
case_31	TP53	Missense_Mutation	chr17	7577085	7577085	C	T	SNP	E285K	TI	exonic	nonsynonymous SNV	TP53:NM_001126115:exon4:c.G457A:p.E153K,TP53:NM_001126116:exon4:c.G457A:p.E153K,TP53:NM_001126117:exon4:c.G457A:p.E153K,TP53:NM_001276697:exon4:c.G376A:p.E126K,TP53:NM_001276698:exon4:c.G376A:p.E126K,TP53:NM_001276699:exon4:c.G376A:p.E126K,TP53:NM_001126118:exon7:c.G736A:p.E246K,TP53:NM_000546:exon8:c.G853A:p.E285K,TP53:NM_001126112:exon8:c.G853A:p.E285K,TP53:NM_001126113:exon8:c.G853A:p.E285K,TP…	Adrenal cortical carcinoma, Autosomal recessive;Breast cancer, Autosomal dominant;Choroid plexus papilloma, Autosomal dominant;Colorectal cancer, Autosomal dominant;Hepatocellular carcinoma, Somatic mutation;Li-Fraumeni syndrome, Autosomal dominant;Nasopharyngeal carcinoma;Osteosarcoma, Autosomal recessive;Pancreatic cancer, Autosomal dominant, Somatic mutation, Multifactorial	17p13.1
case_31	MSH2	Missense_Mutation	chr2	47707885	47707885	C	T	SNP	P837S	TI	exonic	nonsynonymous SNV	MSH2:NM_000251:exon15:c.C2509T:p.P837S,MSH2:NM_001258281:exon16:c.C2311T:p.P771S	Colorectal cancer, hereditary nonpolyposis, type 1, Autosomal dominant;Mismatch repair cancer syndrome, Autosomal recessive;Muir-Torre syndrome, Autosomal dominant	2p21
case_32	IKZF1	Missense_Mutation	chr7	50450238	50450238	G	A	SNP	G141E	TI	exonic	nonsynonymous SNV	IKZF1:NM_001220767:exon3:c.G161A:p.G54E,IKZF1:NM_001220770:exon3:c.G161A:p.G54E,IKZF1:NM_001220768:exon4:c.G422A:p.G141E,IKZF1:NM_001291838:exon4:c.G161A:p.G54E,IKZF1:NM_001291839:exon4:c.G161A:p.G54E,IKZF1:NM_001220765:exon5:c.G422A:p.G141E,IKZF1:NM_001291837:exon5:c.G422A:p.G141E,IKZF1:NM_006060:exon5:c.G422A:p.G141E	Immunodeficiency, common variable, 13, Autosomal dominant	7p12.2
case_32	PDGFRB	Missense_Mutation	chr5	149513542	149513542	C	T	SNP	V221M	TI	exonic	nonsynonymous SNV	PDGFRB:NM_001355016:exon4:c.G469A:p.V157M,PDGFRB:NM_001355017:exon5:c.G178A:p.V60M,PDGFRB:NM_002609:exon5:c.G661A:p.V221M	Basal ganglia calcification, idiopathic, 4, Autosomal dominant;Kosaki overgrowth syndrome, Autosomal dominant;Myeloproliferative disorder with eosinophilia, Autosomal dominant;Myofibromatosis, infantile, 1, Autosomal dominant;Premature aging syndrome, Penttinen type, Autosomal dominant	5q32
case_32	KRAS	Missense_Mutation	chr12	25398282	25398282	C	A	SNP	G13C	TV	exonic	nonsynonymous SNV	KRAS:NM_001369786:exon2:c.G37T:p.G13C,KRAS:NM_001369787:exon2:c.G37T:p.G13C,KRAS:NM_004985:exon2:c.G37T:p.G13C,KRAS:NM_033360:exon2:c.G37T:p.G13C	Bladder cancer, somatic;Breast cancer, somatic;Cardiofaciocutaneous syndrome 2;Gastric cancer, somatic;Leukemia, acute myeloid, Autosomal dominant;Lung cancer, somatic;Noonan syndrome 3;Pancreatic carcinoma, somatic;RAS-associated autoimmune leukoproliferative disorder, Autosomal dominant;Schimmelpenning-Feuerstein-Mims syndrome, somatic mosaic	12p12.1
case_32	APC	Frame_Shift_Ins	chr5	112173830	112173830	-	A	INS	D849fs*2	other	exonic	frameshift insertion	APC:NM_001127511:exon14:c.2486dupA:p.D831Rfs*2,APC:NM_001354897:exon15:c.2570dupA:p.D859Rfs*2,APC:NM_001354899:exon15:c.2456dupA:p.D821Rfs*2,APC:NM_001354901:exon15:c.2363dupA:p.D790Rfs*2,APC:NM_001354902:exon15:c.2267dupA:p.D758Rfs*2,APC:NM_001354905:exon15:c.2060dupA:p.D689Rfs*2,APC:NM_000038:exon16:c.2540dupA:p.D849Rfs*2,APC:NM_001354895:exon16:c.2540dupA:p.D849Rfs*2,APC:NM_001354898:exon16:c.…	Adenoma, periampullary, somatic (3);Adenomatous polyposis coli, Autosomal dominant;Brain tumor-polyposis syndrome 2, Autosomal dominant;Colorectal cancer, somatic;Desmoid disease, hereditary, Autosomal dominant;Gardner syndrome, Autosomal dominant;Gastric cancer, somatic;Hepatoblastoma, somatic	5q22.2
case_32	TP53	Missense_Mutation	chr17	7578406	7578406	C	T	SNP	R175H	TI	exonic	nonsynonymous SNV	TP53:NM_001126115:exon1:c.G128A:p.R43H,TP53:NM_001126116:exon1:c.G128A:p.R43H,TP53:NM_001126117:exon1:c.G128A:p.R43H,TP53:NM_001276697:exon1:c.G47A:p.R16H,TP53:NM_001276698:exon1:c.G47A:p.R16H,TP53:NM_001276699:exon1:c.G47A:p.R16H,TP53:NM_001126118:exon4:c.G407A:p.R136H,TP53:NM_000546:exon5:c.G524A:p.R175H,TP53:NM_001126112:exon5:c.G524A:p.R175H,TP53:NM_001126113:exon5:c.G524A:p.R175H,TP53:NM_001…	Adrenal cortical carcinoma, Autosomal recessive;Breast cancer, Autosomal dominant;Choroid plexus papilloma, Autosomal dominant;Colorectal cancer, Autosomal dominant;Hepatocellular carcinoma, Somatic mutation;Li-Fraumeni syndrome, Autosomal dominant;Nasopharyngeal carcinoma;Osteosarcoma, Autosomal recessive;Pancreatic cancer, Autosomal dominant, Somatic mutation, Multifactorial	17p13.1
case_32	APC	Nonsense_Mutation	chr5	112175639	112175639	C	T	SNP	R1450*	TI	exonic	stopgain	APC:NM_001127511:exon14:c.C4294T:p.R1432X,APC:NM_001354897:exon15:c.C4378T:p.R1460X,APC:NM_001354899:exon15:c.C4264T:p.R1422X,APC:NM_001354901:exon15:c.C4171T:p.R1391X,APC:NM_001354902:exon15:c.C4075T:p.R1359X,APC:NM_001354905:exon15:c.C3868T:p.R1290X,APC:NM_000038:exon16:c.C4348T:p.R1450X,APC:NM_001354895:exon16:c.C4348T:p.R1450X,APC:NM_001354898:exon16:c.C4273T:p.R1425X,APC:NM_001354900:exon16:…	Adenoma, periampullary, somatic (3);Adenomatous polyposis coli, Autosomal dominant;Brain tumor-polyposis syndrome 2, Autosomal dominant;Colorectal cancer, somatic;Desmoid disease, hereditary, Autosomal dominant;Gardner syndrome, Autosomal dominant;Gastric cancer, somatic;Hepatoblastoma, somatic	5q22.2
case_32	GATA6	Frame_Shift_Ins	chr18	19751347	19751347	-	TTCCTACGCTT	INS	S85fs*56	other	exonic	frameshift insertion	GATA6:NM_005257:exon2:c.242_243insTTCCTACGCTT:p.S85Ffs*56	Atrial septal defect 9, Autosomal dominant;Atrioventricular septal defect 5, Autosomal dominant;Pancreatic agenesis and congenital heart defects, Autosomal dominant;Persistent truncus arteriosus;Tetralogy of Fallot, Autosomal dominant	18q11.2
case_32	GATA6	Frame_Shift_Del	chr18	19757049	19757112	CAGCCGGCCCCTCATCAAGCCGCAGAAGCGCGTGGTGAGTGTGACCCGCCCTGCCCCTGGCTCG	-	DEL	splice site 1270_1302+31del64	other	exonic	frameshift deletion	GATA6:NM_005257:exon3:c.1269_1302del:p.S424Lfs*38	Atrial septal defect 9, Autosomal dominant;Atrioventricular septal defect 5, Autosomal dominant;Pancreatic agenesis and congenital heart defects, Autosomal dominant;Persistent truncus arteriosus;Tetralogy of Fallot, Autosomal dominant	18q11.2
case_33	CDH1	Missense_Mutation	chr16	68849596	68849596	G	A	SNP	G500D	TI	exonic	nonsynonymous SNV	CDH1:NM_001317184:exon9:c.G1316A:p.G439D,CDH1:NM_004360:exon10:c.G1499A:p.G500D	Endometrial carcinoma, somatic;Gastric cancer, familial diffuse, with or without cleft lip and/or palate, Autosomal dominant;Ovarian carcinoma, somatic	16q22.1
case_33	MLL2	In_Frame_Del	chr12	49445352	49445378	GAGTCCTCAGGTGGTGGGGATGTGGGG	-	DEL	T698_P706del	other	exonic	nonframeshift deletion	KMT2D:NM_003482:exon11:c.2088_2114del:p.T698_P706del	Kabuki syndrome 1, Autosomal dominant	12q13.12
case_33	BRCA2	Missense_Mutation	chr13	32912237	32912237	G	A	SNP	E1249K	TI	exonic	nonsynonymous SNV	BRCA2:NM_000059:exon11:c.G3745A:p.E1249K	Fanconi anemia, complementation group D1, Autosomal recessive;Wilms tumor, Autosomal dominant, Somatic mutation	13q13.1
case_33	IKBKE	Missense_Mutation	chr1	206666645	206666645	G	A	SNP	G660E	TI	exonic	nonsynonymous SNV	IKBKE:NM_001193321:exon19:c.G1724A:p.G575E,IKBKE:NM_014002:exon20:c.G1979A:p.G660E	.	1q32.1
case_33	MET	Missense_Mutation	chr7	116414971	116414971	G	A	SNP	R1022Q	TI	exonic	nonsynonymous SNV	MET:NM_001324402:exon14:c.G1775A:p.R592Q,MET:NM_000245:exon15:c.G3065A:p.R1022Q,MET:NM_001127500:exon15:c.G3119A:p.R1040Q	Hepatocellular carcinoma, childhood type, somatic;Renal cell carcinoma, papillary, 1, familial and somatic	7q31.2
case_33	ATM	Missense_Mutation	chr11	108106483	108106483	G	A	SNP	D140N	TI	exonic	nonsynonymous SNV	ATM:NM_000051:exon5:c.G418A:p.D140N,ATM:NM_001351834:exon6:c.G418A:p.D140N	Ataxia-telangiectasia, Autosomal recessive;Lymphoma, B-cell non-Hodgkin, somatic (3);Lymphoma, mantle cell, somatic (3);T-cell prolymphocytic leukemia, somatic (3)	11q22.3
case_33	EZH2	Missense_Mutation	chr7	148516713	148516713	C	T	SNP	C325Y	TI	exonic	nonsynonymous SNV	EZH2:NM_152998:exon8:c.G842A:p.C281Y,EZH2:NM_001203247:exon9:c.G959A:p.C320Y,EZH2:NM_001203248:exon9:c.G932A:p.C311Y,EZH2:NM_001203249:exon9:c.G932A:p.C311Y,EZH2:NM_004456:exon9:c.G974A:p.C325Y	Weaver syndrome, Autosomal dominant	7q36.1
case_33	CDKN1A	Missense_Mutation	chr6	36651928	36651928	C	T	SNP	A17V	TI	exonic	nonsynonymous SNV	CDKN1A:NM_000389:exon2:c.C50T:p.A17V,CDKN1A:NM_001220777:exon2:c.C50T:p.A17V,CDKN1A:NM_001220778:exon2:c.C50T:p.A17V,CDKN1A:NM_001374510:exon2:c.C89T:p.A30V,CDKN1A:NM_001374511:exon2:c.C50T:p.A17V,CDKN1A:NM_001374512:exon2:c.C50T:p.A17V,CDKN1A:NM_001374513:exon2:c.C50T:p.A17V,CDKN1A:NM_001291549:exon3:c.C152T:p.A51V,CDKN1A:NM_001374509:exon3:c.C152T:p.A51V,CDKN1A:NM_078467:exon3:c.C50T:p.A17V	.	6p21.2
case_33	TP53	Missense_Mutation	chr17	7578469	7578469	C	A	SNP	G154V	TV	exonic	nonsynonymous SNV	TP53:NM_001126115:exon1:c.G65T:p.G22V,TP53:NM_001126116:exon1:c.G65T:p.G22V,TP53:NM_001126117:exon1:c.G65T:p.G22V,TP53:NM_001126118:exon4:c.G344T:p.G115V,TP53:NM_000546:exon5:c.G461T:p.G154V,TP53:NM_001126112:exon5:c.G461T:p.G154V,TP53:NM_001126113:exon5:c.G461T:p.G154V,TP53:NM_001126114:exon5:c.G461T:p.G154V,TP53:NM_001276695:exon5:c.G344T:p.G115V,TP53:NM_001276696:exon5:c.G344T:p.G115V,TP53:NM_…	Adrenal cortical carcinoma, Autosomal recessive;Breast cancer, Autosomal dominant;Choroid plexus papilloma, Autosomal dominant;Colorectal cancer, Autosomal dominant;Hepatocellular carcinoma, Somatic mutation;Li-Fraumeni syndrome, Autosomal dominant;Nasopharyngeal carcinoma;Osteosarcoma, Autosomal recessive;Pancreatic cancer, Autosomal dominant, Somatic mutation, Multifactorial	17p13.1
case_33	RNF43	Missense_Mutation	chr17	56438212	56438212	C	G	SNP	D261H	TV	exonic	nonsynonymous SNV	RNF43:NM_001305545:exon6:c.G400C:p.D134H,RNF43:NM_001305544:exon7:c.G781C:p.D261H,RNF43:NM_017763:exon7:c.G781C:p.D261H	Sessile serrated polyposis cancer syndrome, Autosomal dominant	17q22
case_33	ATRX	In_Frame_Del	chrX	76937115	76937126	ATCATCTTCTAT	-	DEL	I1208_D1211del	other	exonic	nonframeshift deletion	ATRX:NM_138270:exon8:c.3508_3519del:p.I1170_D1173del,ATRX:NM_000489:exon9:c.3622_3633del:p.I1208_D1211del	Alpha-thalassemia myelodysplasia syndrome, somatic;Alpha-thalassemia/mental retardation syndrome, X-linked dominant;Mental retardation-hypotonic facies syndrome, X-linked, X-linked recessive	Xq21.1
case_33	WHSC1	Missense_Mutation	chr4	1940256	1940256	G	A	SNP	A585T	TI	exonic	nonsynonymous SNV	NSD2:NM_133334:exon7:c.G1753A:p.A585T,NSD2:NM_001042424:exon8:c.G1753A:p.A585T,NSD2:NM_133335:exon8:c.G1753A:p.A585T,NSD2:NM_133331:exon9:c.G1753A:p.A585T,NSD2:NM_007331:exon10:c.G1753A:p.A585T,NSD2:NM_133330:exon10:c.G1753A:p.A585T	.	4p16.3
case_33	APC	Intron	chr5	112151184	112151184	A	G	SNP	splice site 835-8A>G	TI	intronic	.	.	Adenoma, periampullary, somatic (3);Adenomatous polyposis coli, Autosomal dominant;Brain tumor-polyposis syndrome 2, Autosomal dominant;Colorectal cancer, somatic;Desmoid disease, hereditary, Autosomal dominant;Gardner syndrome, Autosomal dominant;Gastric cancer, somatic;Hepatoblastoma, somatic	5q22.2
case_33	MLL2	Missense_Mutation	chr12	49436891	49436891	A	C	SNP	L1871R	TV	exonic	nonsynonymous SNV	KMT2D:NM_003482:exon26:c.T5612G:p.L1871R	Kabuki syndrome 1, Autosomal dominant	12q13.12
case_33	NRAS	Missense_Mutation	chr1	115256528	115256528	T	G	SNP	Q61H	TV	exonic	nonsynonymous SNV	NRAS:NM_002524:exon3:c.A183C:p.Q61H	Colorectal cancer, somatic;Epidermal nevus, somatic;Melanocytic nevus syndrome, congenital, somatic;Neurocutaneous melanosis, somatic;Noonan syndrome 6, Autosomal dominant;Schimmelpenning-Feuerstein-Mims syndrome, somatic mosaic;Thyroid carcinoma, follicular, somatic	1p13.2
case_33	FGF23	Frame_Shift_Del	chr12	4479947	4479947	G	-	DEL	Y107fs*43	other	exonic	frameshift deletion	FGF23:NM_020638:exon3:c.318delC:p.Y107Ifs*43	Hypophosphatemic rickets, autosomal dominant, Autosomal dominant;Osteomalacia, tumor-induced (1);Tumoral calcinosis, hyperphosphatemic, familial, Autosomal recessive	12p13.32
case_33	GNAS	Missense_Mutation	chr20	57428496	57428496	T	G	SNP	I59S	TV	exonic	nonsynonymous SNV	GNAS:NM_080425:exon1:c.T176G:p.I59S	ACTH-independent macronodular adrenal hyperplasia, Isolated cases;Acromegaly, somatic;McCune-Albright syndrome, somatic, mosaic;Osseous heteroplasia, progressive, Autosomal dominant;Pseudohypoparathyroidism Ia, Autosomal dominant;Pseudohypoparathyroidism Ib, Autosomal dominant;Pseudohypoparathyroidism Ic, Autosomal dominant;Pseudopseudohypoparathyroidism, Autosomal dominant	20q13.32
case_33	MAP2K1	Missense_Mutation	chr15	66727454	66727454	A	C	SNP	K57T	TV	exonic	nonsynonymous SNV	MAP2K1:NM_002755:exon2:c.A170C:p.K57T	Cardiofaciocutaneous syndrome 3	15q22.31
case_33	RBM10	Missense_Mutation	chrX	47028784	47028784	C	A	SNP	R30S	TV	exonic	nonsynonymous SNV	RBM10:NM_001204466:exon3:c.C88A:p.R30S,RBM10:NM_001204467:exon3:c.C88A:p.R30S,RBM10:NM_001204468:exon3:c.C283A:p.R95S,RBM10:NM_005676:exon3:c.C88A:p.R30S,RBM10:NM_152856:exon3:c.C88A:p.R30S	TARP syndrome, X-linked recessive	Xp11.23
case_33	BCORL1	Nonsense_Mutation	chrX	129149560	129149560	C	T	SNP	Q938*	TI	exonic	stopgain	BCORL1:NM_001379450:exon4:c.C2812T:p.Q938X,BCORL1:NM_001379451:exon4:c.C2812T:p.Q938X,BCORL1:NM_021946:exon4:c.C2812T:p.Q938X,BCORL1:NM_001184772:exon5:c.C2812T:p.Q938X	.	Xq26.1
case_33	MLL	Missense_Mutation	chr11	118390496	118390496	A	C	SNP	E3767D	TV	exonic	nonsynonymous SNV	KMT2A:NM_001197104:exon32:c.A11310C:p.E3770D,KMT2A:NM_005933:exon32:c.A11301C:p.E3767D	Leukemia, myeloid/lymphoid or mixed-lineage, Autosomal dominant;Wiedemann-Steiner syndrome, Autosomal dominant	11q23.3
case_33	CARD11	Missense_Mutation	chr7	2962848	2962848	G	A	SNP	A687V	TI	exonic	nonsynonymous SNV	CARD11:NM_032415:exon16:c.C2060T:p.A687V,CARD11:NM_001324281:exon17:c.C2060T:p.A687V	B-cell expansion with NFKB and T-cell anergy, Autosomal dominant;Immunodeficiency 11, Autosomal recessive	7p22.2
case_33	MTOR	Missense_Mutation	chr1	11186800	11186800	G	C	SNP	D2135E	TV	exonic	nonsynonymous SNV	MTOR:NM_004958:exon46:c.C6405G:p.D2135E	Smith-Kingsmore syndrome, Autosomal dominant	1p36.22
case_33	DOT1L	Missense_Mutation	chr19	2226205	2226205	C	A	SNP	P1229T	TV	exonic	nonsynonymous SNV	DOT1L:NM_032482:exon27:c.C3685A:p.P1229T	.	19p13.3
case_33	MAP3K1	Missense_Mutation	chr5	56178434	56178434	T	G	SNP	L1136R	TV	exonic	nonsynonymous SNV	MAP3K1:NM_005921:exon14:c.T3407G:p.L1136R	46XY sex reversal 6, Autosomal dominant	5q11.2
case_33	FAM123B	Missense_Mutation	chrX	63412453	63412453	T	A	SNP	K238N	TV	exonic	nonsynonymous SNV	AMER1:NM_152424:exon2:c.A714T:p.K238N	Osteopathia striata with cranial sclerosis, X-linked dominant	Xq11.2
case_34	SETD2	Missense_Mutation	chr3	47165057	47165057	G	T	SNP	P357T	TV	exonic	nonsynonymous SNV	SETD2:NM_001349370:exon2:c.C937A:p.P313T,SETD2:NM_014159:exon3:c.C1069A:p.P357T	Luscan-Lumish syndrome, Autosomal dominant	3p21.31
case_34	APC	Frame_Shift_Ins	chr5	112175350	112175350	-	T	INS	S1355fs*20	other	exonic	frameshift insertion	APC:NM_001127511:exon14:c.4006dupT:p.S1337Ffs*20,APC:NM_001354897:exon15:c.4090dupT:p.S1365Ffs*20,APC:NM_001354899:exon15:c.3976dupT:p.S1327Ffs*20,APC:NM_001354901:exon15:c.3883dupT:p.S1296Ffs*20,APC:NM_001354902:exon15:c.3787dupT:p.S1264Ffs*20,APC:NM_001354905:exon15:c.3580dupT:p.S1195Ffs*20,APC:NM_000038:exon16:c.4060dupT:p.S1355Ffs*20,APC:NM_001354895:exon16:c.4060dupT:p.S1355Ffs*20,APC:NM_001…	Adenoma, periampullary, somatic (3);Adenomatous polyposis coli, Autosomal dominant;Brain tumor-polyposis syndrome 2, Autosomal dominant;Colorectal cancer, somatic;Desmoid disease, hereditary, Autosomal dominant;Gardner syndrome, Autosomal dominant;Gastric cancer, somatic;Hepatoblastoma, somatic	5q22.2
case_34	TP53	Missense_Mutation	chr17	7577121	7577121	G	A	SNP	R273C	TI	exonic	nonsynonymous SNV	TP53:NM_001126115:exon4:c.C421T:p.R141C,TP53:NM_001126116:exon4:c.C421T:p.R141C,TP53:NM_001126117:exon4:c.C421T:p.R141C,TP53:NM_001276697:exon4:c.C340T:p.R114C,TP53:NM_001276698:exon4:c.C340T:p.R114C,TP53:NM_001276699:exon4:c.C340T:p.R114C,TP53:NM_001126118:exon7:c.C700T:p.R234C,TP53:NM_000546:exon8:c.C817T:p.R273C,TP53:NM_001126112:exon8:c.C817T:p.R273C,TP53:NM_001126113:exon8:c.C817T:p.R273C,TP…	Adrenal cortical carcinoma, Autosomal recessive;Breast cancer, Autosomal dominant;Choroid plexus papilloma, Autosomal dominant;Colorectal cancer, Autosomal dominant;Hepatocellular carcinoma, Somatic mutation;Li-Fraumeni syndrome, Autosomal dominant;Nasopharyngeal carcinoma;Osteosarcoma, Autosomal recessive;Pancreatic cancer, Autosomal dominant, Somatic mutation, Multifactorial	17p13.1
case_34	IRF2	Missense_Mutation	chr4	185309946	185309946	G	A	SNP	S339L	TI	exonic	nonsynonymous SNV	IRF2:NM_002199:exon9:c.C1016T:p.S339L	.	4q35.1
case_34	CREBBP	Missense_Mutation	chr16	3790430	3790430	G	A	SNP	T1368M	TI	exonic	nonsynonymous SNV	CREBBP:NM_001079846:exon23:c.C3989T:p.T1330M,CREBBP:NM_004380:exon24:c.C4103T:p.T1368M	Rubinstein-Taybi syndrome 1, Autosomal dominant	16p13.3
case_34	MLL2	In_Frame_Del	chr12	49445352	49445378	GAGTCCTCAGGTGGTGGGGATGTGGGG	-	DEL	T698_P706del	other	exonic	nonframeshift deletion	KMT2D:NM_003482:exon11:c.2088_2114del:p.T698_P706del	Kabuki syndrome 1, Autosomal dominant	12q13.12
case_34	ZNF217	Missense_Mutation	chr20	52198651	52198651	T	A	SNP	T239S	TV	exonic	nonsynonymous SNV	ZNF217:NM_001385034:exon2:c.A715T:p.T239S,ZNF217:NM_006526:exon2:c.A715T:p.T239S	.	20q13.2
case_34	MLL	Missense_Mutation	chr11	118376455	118376455	G	A	SNP	R3280Q	TI	exonic	nonsynonymous SNV	KMT2A:NM_001197104:exon27:c.G9848A:p.R3283Q,KMT2A:NM_005933:exon27:c.G9839A:p.R3280Q	Leukemia, myeloid/lymphoid or mixed-lineage, Autosomal dominant;Wiedemann-Steiner syndrome, Autosomal dominant	11q23.3
case_34	IRF2	Missense_Mutation	chr4	185320125	185320125	G	A	SNP	P213L	TI	exonic	nonsynonymous SNV	IRF2:NM_002199:exon7:c.C638T:p.P213L	.	4q35.1
case_34	KRAS	Missense_Mutation	chr12	25398284	25398284	C	A	SNP	G12V	TV	exonic	nonsynonymous SNV	KRAS:NM_001369786:exon2:c.G35T:p.G12V,KRAS:NM_001369787:exon2:c.G35T:p.G12V,KRAS:NM_004985:exon2:c.G35T:p.G12V,KRAS:NM_033360:exon2:c.G35T:p.G12V	Bladder cancer, somatic;Breast cancer, somatic;Cardiofaciocutaneous syndrome 2;Gastric cancer, somatic;Leukemia, acute myeloid, Autosomal dominant;Lung cancer, somatic;Noonan syndrome 3;Pancreatic carcinoma, somatic;RAS-associated autoimmune leukoproliferative disorder, Autosomal dominant;Schimmelpenning-Feuerstein-Mims syndrome, somatic mosaic	12p12.1
case_35	AKT2	Missense_Mutation	chr19	40748526	40748526	G	A	SNP	P119L	TI	exonic	nonsynonymous SNV	AKT2:NM_001243028:exon4:c.C170T:p.P57L,AKT2:NM_001330511:exon4:c.C356T:p.P119L,AKT2:NM_001243027:exon5:c.C170T:p.P57L,AKT2:NM_001626:exon5:c.C356T:p.P119L	Diabetes mellitus, type II, Autosomal dominant;Hypoinsulinemic hypoglycemia with hemihypertrophy, Autosomal dominant	19q13.2
case_35	TGFBR2	Missense_Mutation	chr3	30713292	30713292	C	T	SNP	T206M	TI	exonic	nonsynonymous SNV	TGFBR2:NM_003242:exon4:c.C617T:p.T206M,TGFBR2:NM_001024847:exon5:c.C692T:p.T231M	Colorectal cancer, hereditary nonpolyposis, type 6;Esophageal cancer, somatic;Loeys-Dietz syndrome 2, Autosomal dominant	3p24.1
case_35	TP53	Missense_Mutation	chr17	7577561	7577561	A	T	SNP	S240R	TV	exonic	nonsynonymous SNV	TP53:NM_001126115:exon3:c.T324A:p.S108R,TP53:NM_001126116:exon3:c.T324A:p.S108R,TP53:NM_001126117:exon3:c.T324A:p.S108R,TP53:NM_001276697:exon3:c.T243A:p.S81R,TP53:NM_001276698:exon3:c.T243A:p.S81R,TP53:NM_001276699:exon3:c.T243A:p.S81R,TP53:NM_001126118:exon6:c.T603A:p.S201R,TP53:NM_000546:exon7:c.T720A:p.S240R,TP53:NM_001126112:exon7:c.T720A:p.S240R,TP53:NM_001126113:exon7:c.T720A:p.S240R,TP53:…	Adrenal cortical carcinoma, Autosomal recessive;Breast cancer, Autosomal dominant;Choroid plexus papilloma, Autosomal dominant;Colorectal cancer, Autosomal dominant;Hepatocellular carcinoma, Somatic mutation;Li-Fraumeni syndrome, Autosomal dominant;Nasopharyngeal carcinoma;Osteosarcoma, Autosomal recessive;Pancreatic cancer, Autosomal dominant, Somatic mutation, Multifactorial	17p13.1
case_35	MAP2K2	Missense_Mutation	chr19	4099201	4099201	C	A	SNP	S306I	TV	exonic	nonsynonymous SNV	MAP2K2:NM_030662:exon7:c.G917T:p.S306I	Cardiofaciocutaneous syndrome 4	19p13.3
case_35	EP300	Missense_Mutation	chr22	41560124	41560124	T	G	SNP	W1266G	TV	exonic	nonsynonymous SNV	EP300:NM_001362843:exon21:c.T3718G:p.W1240G,EP300:NM_001429:exon22:c.T3796G:p.W1266G	Colorectal cancer, somatic;Rubinstein-Taybi syndrome 2, Autosomal dominant	22q13.2
case_35	APC	Frame_Shift_Del	chr5	112175351	112175351	T	-	DEL	S1355fs*60	other	exonic	frameshift deletion	APC:NM_001127511:exon14:c.4006delT:p.S1337Lfs*60,APC:NM_001354897:exon15:c.4090delT:p.S1365Lfs*60,APC:NM_001354899:exon15:c.3976delT:p.S1327Lfs*60,APC:NM_001354901:exon15:c.3883delT:p.S1296Lfs*60,APC:NM_001354902:exon15:c.3787delT:p.S1264Lfs*60,APC:NM_001354905:exon15:c.3580delT:p.S1195Lfs*60,APC:NM_000038:exon16:c.4060delT:p.S1355Lfs*60,APC:NM_001354895:exon16:c.4060delT:p.S1355Lfs*60,APC:NM_001…	Adenoma, periampullary, somatic (3);Adenomatous polyposis coli, Autosomal dominant;Brain tumor-polyposis syndrome 2, Autosomal dominant;Colorectal cancer, somatic;Desmoid disease, hereditary, Autosomal dominant;Gardner syndrome, Autosomal dominant;Gastric cancer, somatic;Hepatoblastoma, somatic	5q22.2
case_35	KRAS	Missense_Mutation	chr12	25398284	25398284	C	G	SNP	G12A	TV	exonic	nonsynonymous SNV	KRAS:NM_001369786:exon2:c.G35C:p.G12A,KRAS:NM_001369787:exon2:c.G35C:p.G12A,KRAS:NM_004985:exon2:c.G35C:p.G12A,KRAS:NM_033360:exon2:c.G35C:p.G12A	Bladder cancer, somatic;Breast cancer, somatic;Cardiofaciocutaneous syndrome 2;Gastric cancer, somatic;Leukemia, acute myeloid, Autosomal dominant;Lung cancer, somatic;Noonan syndrome 3;Pancreatic carcinoma, somatic;RAS-associated autoimmune leukoproliferative disorder, Autosomal dominant;Schimmelpenning-Feuerstein-Mims syndrome, somatic mosaic	12p12.1
case_35	RNF43	Missense_Mutation	chr17	56435581	56435581	C	T	SNP	R519Q	TI	exonic	nonsynonymous SNV	RNF43:NM_001305545:exon8:c.G1175A:p.R392Q,RNF43:NM_001305544:exon9:c.G1556A:p.R519Q,RNF43:NM_017763:exon9:c.G1556A:p.R519Q	Sessile serrated polyposis cancer syndrome, Autosomal dominant	17q22
case_35	NF1	Frame_Shift_Ins	chr17	29586114	29586114	-	T	INS	V1468fs*6	other	exonic	frameshift insertion	NF1:NM_000267:exon32:c.4335dupT:p.V1447Cfs*6,NF1:NM_001042492:exon33:c.4398dupT:p.V1468Cfs*6	Leukemia, juvenile myelomonocytic, Autosomal dominant, Somatic mutation;Neurofibromatosis, familial spinal, Autosomal dominant;Neurofibromatosis, type 1, Autosomal dominant;Neurofibromatosis-Noonan syndrome, Autosomal dominant;Watson syndrome, Autosomal dominant	17q11.2
case_35	CDC73	Missense_Mutation	chr1	193218896	193218896	T	G	SNP	L485R	TV	exonic	nonsynonymous SNV	CDC73:NM_024529:exon16:c.T1454G:p.L485R	Hyperparathyroidism, familial primary, Autosomal dominant;Hyperparathyroidism-jaw tumor syndrome, Autosomal dominant;Parathyroid adenoma with cystic changes, Autosomal dominant;Parathyroid carcinoma	1q31.2
case_35	APC	Frame_Shift_Del	chr5	112175745	112175745	C	-	DEL	A1485fs*22	other	exonic	frameshift deletion	APC:NM_001127511:exon14:c.4400delC:p.A1467Vfs*22,APC:NM_001354897:exon15:c.4484delC:p.A1495Vfs*22,APC:NM_001354899:exon15:c.4370delC:p.A1457Vfs*22,APC:NM_001354901:exon15:c.4277delC:p.A1426Vfs*22,APC:NM_001354902:exon15:c.4181delC:p.A1394Vfs*22,APC:NM_001354905:exon15:c.3974delC:p.A1325Vfs*22,APC:NM_000038:exon16:c.4454delC:p.A1485Vfs*22,APC:NM_001354895:exon16:c.4454delC:p.A1485Vfs*22,APC:NM_001…	Adenoma, periampullary, somatic (3);Adenomatous polyposis coli, Autosomal dominant;Brain tumor-polyposis syndrome 2, Autosomal dominant;Colorectal cancer, somatic;Desmoid disease, hereditary, Autosomal dominant;Gardner syndrome, Autosomal dominant;Gastric cancer, somatic;Hepatoblastoma, somatic	5q22.2
case_35	NOTCH1	Missense_Mutation	chr9	139391403	139391403	C	T	SNP	R2263Q	TI	exonic	nonsynonymous SNV	NOTCH1:NM_017617:exon34:c.G6788A:p.R2263Q	Adams-Oliver syndrome 5, Autosomal dominant;Aortic valve disease 1, Autosomal dominant	9q34.3
case_35	BRCA2	Missense_Mutation	chr13	32912763	32912763	C	T	SNP	S1424F	TI	exonic	nonsynonymous SNV	BRCA2:NM_000059:exon11:c.C4271T:p.S1424F	Fanconi anemia, complementation group D1, Autosomal recessive;Wilms tumor, Autosomal dominant, Somatic mutation	13q13.1
case_35	FBXW7	Nonsense_Mutation	chr4	153247367	153247367	G	A	SNP	R479*	TI	exonic	stopgain	FBXW7:NM_001013415:exon9:c.C1081T:p.R361X,FBXW7:NM_018315:exon9:c.C1195T:p.R399X,FBXW7:NM_033632:exon10:c.C1435T:p.R479X,FBXW7:NM_001349798:exon12:c.C1435T:p.R479X	.	4q31.3
case_36	ATM	Missense_Mutation	chr11	108236086	108236086	C	T	SNP	R3008C	TI	exonic	nonsynonymous SNV	ATM:NM_000051:exon63:c.C9022T:p.R3008C,ATM:NM_001351834:exon64:c.C9022T:p.R3008C	Ataxia-telangiectasia, Autosomal recessive;Lymphoma, B-cell non-Hodgkin, somatic (3);Lymphoma, mantle cell, somatic (3);T-cell prolymphocytic leukemia, somatic (3)	11q22.3
case_36	APC	Nonsense_Mutation	chr5	112175174	112175174	G	T	SNP	E1295*	TV	exonic	stopgain	APC:NM_001127511:exon14:c.G3829T:p.E1277X,APC:NM_001354897:exon15:c.G3913T:p.E1305X,APC:NM_001354899:exon15:c.G3799T:p.E1267X,APC:NM_001354901:exon15:c.G3706T:p.E1236X,APC:NM_001354902:exon15:c.G3610T:p.E1204X,APC:NM_001354905:exon15:c.G3403T:p.E1135X,APC:NM_000038:exon16:c.G3883T:p.E1295X,APC:NM_001354895:exon16:c.G3883T:p.E1295X,APC:NM_001354898:exon16:c.G3808T:p.E1270X,APC:NM_001354900:exon16:…	Adenoma, periampullary, somatic (3);Adenomatous polyposis coli, Autosomal dominant;Brain tumor-polyposis syndrome 2, Autosomal dominant;Colorectal cancer, somatic;Desmoid disease, hereditary, Autosomal dominant;Gardner syndrome, Autosomal dominant;Gastric cancer, somatic;Hepatoblastoma, somatic	5q22.2
case_36	KRAS	Missense_Mutation	chr12	25378601	25378601	A	C	SNP	L133V	TV	exonic	nonsynonymous SNV	KRAS:NM_001369786:exon4:c.T397G:p.L133V,KRAS:NM_001369787:exon4:c.T397G:p.L133V,KRAS:NM_004985:exon4:c.T397G:p.L133V,KRAS:NM_033360:exon4:c.T397G:p.L133V	Bladder cancer, somatic;Breast cancer, somatic;Cardiofaciocutaneous syndrome 2;Gastric cancer, somatic;Leukemia, acute myeloid, Autosomal dominant;Lung cancer, somatic;Noonan syndrome 3;Pancreatic carcinoma, somatic;RAS-associated autoimmune leukoproliferative disorder, Autosomal dominant;Schimmelpenning-Feuerstein-Mims syndrome, somatic mosaic	12p12.1
case_36	RPTOR	Missense_Mutation	chr17	78796978	78796978	C	G	SNP	P364R	TV	exonic	nonsynonymous SNV	RPTOR:NM_001163034:exon9:c.C1091G:p.P364R,RPTOR:NM_020761:exon9:c.C1091G:p.P364R	.	17q25.3
case_36	MUTYH	Missense_Mutation	chr1	45797473	45797473	C	A	SNP	W335L	TV	exonic	nonsynonymous SNV	MUTYH:NM_001350650:exon11:c.G617T:p.W206L,MUTYH:NM_001350651:exon11:c.G617T:p.W206L,MUTYH:NM_001048171:exon12:c.G962T:p.W321L,MUTYH:NM_001048172:exon12:c.G965T:p.W322L,MUTYH:NM_001048173:exon12:c.G962T:p.W321L,MUTYH:NM_001048174:exon12:c.G962T:p.W321L,MUTYH:NM_001128425:exon12:c.G1046T:p.W349L,MUTYH:NM_001293190:exon12:c.G1007T:p.W336L,MUTYH:NM_001293191:exon12:c.G995T:p.W332L,MUTYH:NM_001293192:…	Adenomas, multiple colorectal, Autosomal recessive;Colorectal adenomatous polyposis, autosomal recessive, with pilomatricomas, Somatic mutation;Gastric cancer, somatic	1p34.1
case_36	ARID1A	Frame_Shift_Del	chr1	27100934	27100952	CCCCCAGCCCAGCCCCAGC	-	DEL	P1406fs*69	other	exonic	frameshift deletion	ARID1A:NM_006015:exon18:c.4216_4234del:p.P1406Lfs*69	Coffin-Siris syndrome 2, Autosomal dominant	1p36.11
case_36	APC	Nonsense_Mutation	chr5	112116592	112116592	C	T	SNP	R213*	TI	exonic	stopgain	APC:NM_001127511:exon5:c.C667T:p.R223X,APC:NM_001354897:exon5:c.C667T:p.R223X,APC:NM_001354900:exon5:c.C460T:p.R154X,APC:NM_001354901:exon5:c.C460T:p.R154X,APC:NM_001354902:exon5:c.C667T:p.R223X,APC:NM_001354905:exon5:c.C460T:p.R154X,APC:NM_000038:exon6:c.C637T:p.R213X,APC:NM_001354895:exon6:c.C637T:p.R213X,APC:NM_001354896:exon6:c.C637T:p.R213X,APC:NM_001354898:exon6:c.C562T:p.R188X,APC:NM_00135…	Adenoma, periampullary, somatic (3);Adenomatous polyposis coli, Autosomal dominant;Brain tumor-polyposis syndrome 2, Autosomal dominant;Colorectal cancer, somatic;Desmoid disease, hereditary, Autosomal dominant;Gardner syndrome, Autosomal dominant;Gastric cancer, somatic;Hepatoblastoma, somatic	5q22.2
case_36	TGFBR2	Missense_Mutation	chr3	30664732	30664732	A	C	SNP	S46R	TV	exonic	nonsynonymous SNV	TGFBR2:NM_001024847:exon2:c.A136C:p.S46R	Colorectal cancer, hereditary nonpolyposis, type 6;Esophageal cancer, somatic;Loeys-Dietz syndrome 2, Autosomal dominant	3p24.1
case_36	SOX9	Frame_Shift_Ins	chr17	70117945	70117945	-	G	INS	L139fs*113	other	exonic	frameshift insertion	SOX9:NM_000346:exon1:c.414dupG:p.L139Afs*113	Acampomelic campomelic dysplasia, Autosomal dominant;Campomelic dysplasia, Autosomal dominant;Campomelic dysplasia with autosomal sex reversal, Autosomal dominant	17q24.3
case_36	PARK2	Missense_Mutation	chr6	162864388	162864388	C	T	SNP	R42H	TI	exonic	nonsynonymous SNV	PRKN:NM_004562:exon2:c.G125A:p.R42H,PRKN:NM_013987:exon2:c.G125A:p.R42H,PRKN:NM_013988:exon2:c.G125A:p.R42H	Adenocarcinoma of lung, somatic;Adenocarcinoma, ovarian, somatic;Parkinson disease, juvenile, type 2, Autosomal recessive	6q26
case_36	AXL	Missense_Mutation	chr19	41748896	41748896	G	T	SNP	R465L	TV	exonic	nonsynonymous SNV	AXL:NM_001278599:exon8:c.G617T:p.R206L,AXL:NM_001699:exon10:c.G1394T:p.R465L,AXL:NM_021913:exon11:c.G1421T:p.R474L	.	19q13.2
case_37	CBL	Missense_Mutation	chr11	119169161	119169161	C	T	SNP	P782L	TI	exonic	nonsynonymous SNV	CBL:NM_005188:exon15:c.C2345T:p.P782L	Noonan syndrome-like disorder with or without juvenile myelomonocytic leukemia, Autosomal dominant	11q23.3
case_37	TYRO3	Missense_Mutation	chr15	41853376	41853376	C	T	SNP	P59L	TI	exonic	nonsynonymous SNV	TYRO3:NM_001330264:exon2:c.C41T:p.P14L,TYRO3:NM_006293:exon2:c.C176T:p.P59L	.	15q15.1
case_37	NOTCH1	Missense_Mutation	chr9	139401847	139401847	C	T	SNP	D1185N	TI	exonic	nonsynonymous SNV	NOTCH1:NM_017617:exon22:c.G3553A:p.D1185N	Adams-Oliver syndrome 5, Autosomal dominant;Aortic valve disease 1, Autosomal dominant	9q34.3
case_37	PDGFRB	Missense_Mutation	chr5	149515138	149515138	C	T	SNP	R115Q	TI	exonic	nonsynonymous SNV	PDGFRB:NM_001355016:exon2:c.G152A:p.R51Q,PDGFRB:NM_002609:exon3:c.G344A:p.R115Q	Basal ganglia calcification, idiopathic, 4, Autosomal dominant;Kosaki overgrowth syndrome, Autosomal dominant;Myeloproliferative disorder with eosinophilia, Autosomal dominant;Myofibromatosis, infantile, 1, Autosomal dominant;Premature aging syndrome, Penttinen type, Autosomal dominant	5q32
case_37	TP53	Missense_Mutation	chr17	7578403	7578403	C	T	SNP	C176Y	TI	exonic	nonsynonymous SNV	TP53:NM_001126115:exon1:c.G131A:p.C44Y,TP53:NM_001126116:exon1:c.G131A:p.C44Y,TP53:NM_001126117:exon1:c.G131A:p.C44Y,TP53:NM_001276697:exon1:c.G50A:p.C17Y,TP53:NM_001276698:exon1:c.G50A:p.C17Y,TP53:NM_001276699:exon1:c.G50A:p.C17Y,TP53:NM_001126118:exon4:c.G410A:p.C137Y,TP53:NM_000546:exon5:c.G527A:p.C176Y,TP53:NM_001126112:exon5:c.G527A:p.C176Y,TP53:NM_001126113:exon5:c.G527A:p.C176Y,TP53:NM_001…	Adrenal cortical carcinoma, Autosomal recessive;Breast cancer, Autosomal dominant;Choroid plexus papilloma, Autosomal dominant;Colorectal cancer, Autosomal dominant;Hepatocellular carcinoma, Somatic mutation;Li-Fraumeni syndrome, Autosomal dominant;Nasopharyngeal carcinoma;Osteosarcoma, Autosomal recessive;Pancreatic cancer, Autosomal dominant, Somatic mutation, Multifactorial	17p13.1
case_37	KRAS	Missense_Mutation	chr12	25398284	25398284	C	A	SNP	G12V	TV	exonic	nonsynonymous SNV	KRAS:NM_001369786:exon2:c.G35T:p.G12V,KRAS:NM_001369787:exon2:c.G35T:p.G12V,KRAS:NM_004985:exon2:c.G35T:p.G12V,KRAS:NM_033360:exon2:c.G35T:p.G12V	Bladder cancer, somatic;Breast cancer, somatic;Cardiofaciocutaneous syndrome 2;Gastric cancer, somatic;Leukemia, acute myeloid, Autosomal dominant;Lung cancer, somatic;Noonan syndrome 3;Pancreatic carcinoma, somatic;RAS-associated autoimmune leukoproliferative disorder, Autosomal dominant;Schimmelpenning-Feuerstein-Mims syndrome, somatic mosaic	12p12.1
case_37	APC	Nonsense_Mutation	chr5	112175303	112175303	C	T	SNP	Q1338*	TI	exonic	stopgain	APC:NM_001127511:exon14:c.C3958T:p.Q1320X,APC:NM_001354897:exon15:c.C4042T:p.Q1348X,APC:NM_001354899:exon15:c.C3928T:p.Q1310X,APC:NM_001354901:exon15:c.C3835T:p.Q1279X,APC:NM_001354902:exon15:c.C3739T:p.Q1247X,APC:NM_001354905:exon15:c.C3532T:p.Q1178X,APC:NM_000038:exon16:c.C4012T:p.Q1338X,APC:NM_001354895:exon16:c.C4012T:p.Q1338X,APC:NM_001354898:exon16:c.C3937T:p.Q1313X,APC:NM_001354900:exon16:…	Adenoma, periampullary, somatic (3);Adenomatous polyposis coli, Autosomal dominant;Brain tumor-polyposis syndrome 2, Autosomal dominant;Colorectal cancer, somatic;Desmoid disease, hereditary, Autosomal dominant;Gardner syndrome, Autosomal dominant;Gastric cancer, somatic;Hepatoblastoma, somatic	5q22.2
case_37	CTNNA1	Missense_Mutation	chr5	138160400	138160400	A	G	SNP	N257S	TI	exonic	nonsynonymous SNV	CTNNA1:NM_001290309:exon5:c.A461G:p.N154S,CTNNA1:NM_001290307:exon6:c.A770G:p.N257S,CTNNA1:NM_001290310:exon6:c.A401G:p.N134S,CTNNA1:NM_001323983:exon6:c.A770G:p.N257S,CTNNA1:NM_001323985:exon6:c.A770G:p.N257S,CTNNA1:NM_001323986:exon6:c.A770G:p.N257S,CTNNA1:NM_001903:exon6:c.A770G:p.N257S,CTNNA1:NM_001323982:exon7:c.A770G:p.N257S,CTNNA1:NM_001323984:exon7:c.A770G:p.N257S	Macular dystrophy, patterned, 2, Autosomal dominant	5q31.2
case_37	TP53	Frame_Shift_Del	chr17	7576897	7576898	GG	-	DEL	Q317fs*19	other	exonic	frameshift deletion	TP53:NM_001126115:exon5:c.552_553del:p.Q185Afs*19,TP53:NM_001126116:exon5:c.552_553del:p.Q185Afs*29,TP53:NM_001126117:exon5:c.552_553del:p.Q185Afs*18,TP53:NM_001276697:exon5:c.471_472del:p.Q158Afs*19,TP53:NM_001276698:exon5:c.471_472del:p.Q158Afs*29,TP53:NM_001276699:exon5:c.471_472del:p.Q158Afs*18,TP53:NM_001126118:exon8:c.831_832del:p.Q278Afs*19,TP53:NM_000546:exon9:c.948_949del:p.Q317Afs*19,TP…	Adrenal cortical carcinoma, Autosomal recessive;Breast cancer, Autosomal dominant;Choroid plexus papilloma, Autosomal dominant;Colorectal cancer, Autosomal dominant;Hepatocellular carcinoma, Somatic mutation;Li-Fraumeni syndrome, Autosomal dominant;Nasopharyngeal carcinoma;Osteosarcoma, Autosomal recessive;Pancreatic cancer, Autosomal dominant, Somatic mutation, Multifactorial	17p13.1
case_37	FAM123B	Missense_Mutation	chrX	63412400	63412400	T	G	SNP	K256T	TV	exonic	nonsynonymous SNV	AMER1:NM_152424:exon2:c.A767C:p.K256T	Osteopathia striata with cranial sclerosis, X-linked dominant	Xq11.2
case_37	GATA4	Missense_Mutation	chr8	11614463	11614463	C	G	SNP	S339R	TV	exonic	nonsynonymous SNV	GATA4:NM_001374273:exon5:c.C399G:p.S133R,GATA4:NM_001374274:exon5:c.C273G:p.S91R,GATA4:NM_001308093:exon6:c.C1020G:p.S340R,GATA4:NM_001308094:exon6:c.C399G:p.S133R,GATA4:NM_002052:exon6:c.C1017G:p.S339R	Atrial septal defect 2, Autosomal dominant;Atrioventricular septal defect 4, Autosomal dominant;Tetralogy of Fallot, Autosomal dominant;Ventricular septal defect 1, Autosomal dominant	8p23.1
case_37	DOT1L	Missense_Mutation	chr19	2216347	2216347	C	T	SNP	P664L	TI	exonic	nonsynonymous SNV	DOT1L:NM_032482:exon20:c.C1991T:p.P664L	.	19p13.3
case_37	MED12	Missense_Mutation	chrX	70339253	70339253	G	C	SNP	G44R	TV	exonic	nonsynonymous SNV	MED12:NM_005120:exon2:c.G130C:p.G44R	Lujan-Fryns syndrome, X-linked recessive;Ohdo syndrome, X-linked, X-linked recessive;Opitz-Kaveggia syndrome, X-linked recessive	Xq13.1
case_37	SPEN	Missense_Mutation	chr1	16261121	16261121	C	G	SNP	R2796G	TV	exonic	nonsynonymous SNV	SPEN:NM_015001:exon11:c.C8386G:p.R2796G	.	1p36.13
case_37	SMAD4	Splice_Site	chr18	48591977	48591977	G	A	SNP	splice site 1139+1G>A	TI	splicing	.	.	Juvenile polyposis/hereditary hemorrhagic telangiectasia syndrome, Autosomal dominant;Myhre syndrome, Autosomal dominant;Pancreatic cancer, somatic;Polyposis, juvenile intestinal, Autosomal dominant	18q21.2
case_37	MED12	Missense_Mutation	chrX	70339256	70339256	T	G	SNP	F45V	TV	exonic	nonsynonymous SNV	MED12:NM_005120:exon2:c.T133G:p.F45V	Lujan-Fryns syndrome, X-linked recessive;Ohdo syndrome, X-linked, X-linked recessive;Opitz-Kaveggia syndrome, X-linked recessive	Xq13.1
case_37	DOT1L	Missense_Mutation	chr19	2216310	2216310	C	T	SNP	R652W	TI	exonic	nonsynonymous SNV	DOT1L:NM_032482:exon20:c.C1954T:p.R652W	.	19p13.3
case_38	ALOX12B	Frame_Shift_Ins	chr17	7982766	7982766	-	G	INS	L340fs*34	other	exonic	frameshift insertion	ALOX12B:NM_001139:exon8:c.1018dupC:p.L340Pfs*34	Ichthyosis, congenital, autosomal recessive 2, Autosomal recessive	17p13.1
case_38	NKX2-1	Missense_Mutation	chr14	36986893	36986893	C	T	SNP	G236S	TI	exonic	nonsynonymous SNV	NKX2-1:NM_003317:exon2:c.G706A:p.G236S,NKX2-1:NM_001079668:exon3:c.G796A:p.G266S	Chorea, hereditary benign, Autosomal dominant;Choreoathetosis, hypothyroidism, and neonatal respiratory distress, Autosomal dominant	14q13.3
case_38	DDR2	Missense_Mutation	chr1	162722887	162722887	A	G	SNP	I29V	TI	exonic	nonsynonymous SNV	DDR2:NM_001354982:exon4:c.A85G:p.I29V,DDR2:NM_001354983:exon4:c.A85G:p.I29V,DDR2:NM_006182:exon4:c.A85G:p.I29V,DDR2:NM_001014796:exon5:c.A85G:p.I29V	Spondylometaepiphyseal dysplasia, short limb-hand type, Autosomal recessive	1q23.3
case_38	APC	Splice_Site	chr5	112162945	112162945	G	A	SNP	splice site 1548+1G>A	TI	splicing	.	.	Adenoma, periampullary, somatic (3);Adenomatous polyposis coli, Autosomal dominant;Brain tumor-polyposis syndrome 2, Autosomal dominant;Colorectal cancer, somatic;Desmoid disease, hereditary, Autosomal dominant;Gardner syndrome, Autosomal dominant;Gastric cancer, somatic;Hepatoblastoma, somatic	5q22.2
case_38	EPHA3	Missense_Mutation	chr3	89259263	89259263	G	A	SNP	R136Q	TI	exonic	nonsynonymous SNV	EPHA3:NM_005233:exon3:c.G407A:p.R136Q,EPHA3:NM_182644:exon3:c.G407A:p.R136Q	.	3p11.1
case_38	MTOR	Missense_Mutation	chr1	11272529	11272529	G	A	SNP	A1134V	TI	exonic	nonsynonymous SNV	MTOR:NM_004958:exon23:c.C3401T:p.A1134V	Smith-Kingsmore syndrome, Autosomal dominant	1p36.22
case_38	SOX9	Missense_Mutation	chr17	70120527	70120527	G	T	SNP	*510Lext*50	TV	exonic	stoploss	SOX9:NM_000346:exon3:c.G1529T:p.X510L	Acampomelic campomelic dysplasia, Autosomal dominant;Campomelic dysplasia, Autosomal dominant;Campomelic dysplasia with autosomal sex reversal, Autosomal dominant	17q24.3
case_38	PTPRO	Missense_Mutation	chr12	15650262	15650262	G	A	SNP	E145K	TI	exonic	nonsynonymous SNV	PTPRO:NM_002848:exon3:c.G433A:p.E145K,PTPRO:NM_030667:exon3:c.G433A:p.E145K	Nephrotic syndrome, type 6, Autosomal recessive	12p12.3
case_38	RAF1	Missense_Mutation	chr3	12645699	12645699	G	A	SNP	S257L	TI	exonic	nonsynonymous SNV	RAF1:NM_001354695:exon5:c.C428T:p.S143L,RAF1:NM_001354692:exon6:c.C527T:p.S176L,RAF1:NM_001354693:exon6:c.C671T:p.S224L,RAF1:NM_001354694:exon6:c.C527T:p.S176L,RAF1:NM_001354689:exon7:c.C770T:p.S257L,RAF1:NM_001354690:exon7:c.C770T:p.S257L,RAF1:NM_001354691:exon7:c.C527T:p.S176L,RAF1:NM_002880:exon7:c.C770T:p.S257L	Cardiomyopathy, dilated, 1NN, Autosomal dominant;LEOPARD syndrome 2;Noonan syndrome 5	3p25.2
case_38	TP53	Missense_Mutation	chr17	7577141	7577141	C	T	SNP	G266E	TI	exonic	nonsynonymous SNV	TP53:NM_001126115:exon4:c.G401A:p.G134E,TP53:NM_001126116:exon4:c.G401A:p.G134E,TP53:NM_001126117:exon4:c.G401A:p.G134E,TP53:NM_001276697:exon4:c.G320A:p.G107E,TP53:NM_001276698:exon4:c.G320A:p.G107E,TP53:NM_001276699:exon4:c.G320A:p.G107E,TP53:NM_001126118:exon7:c.G680A:p.G227E,TP53:NM_000546:exon8:c.G797A:p.G266E,TP53:NM_001126112:exon8:c.G797A:p.G266E,TP53:NM_001126113:exon8:c.G797A:p.G266E,TP…	Adrenal cortical carcinoma, Autosomal recessive;Breast cancer, Autosomal dominant;Choroid plexus papilloma, Autosomal dominant;Colorectal cancer, Autosomal dominant;Hepatocellular carcinoma, Somatic mutation;Li-Fraumeni syndrome, Autosomal dominant;Nasopharyngeal carcinoma;Osteosarcoma, Autosomal recessive;Pancreatic cancer, Autosomal dominant, Somatic mutation, Multifactorial	17p13.1
case_38	APC	Missense_Mutation	chr5	112155005	112155005	G	T	SNP	A426S	TV	exonic	nonsynonymous SNV	APC:NM_001127511:exon8:c.G1222T:p.A408S,APC:NM_001354897:exon9:c.G1306T:p.A436S,APC:NM_001354899:exon9:c.G1192T:p.A398S,APC:NM_001354900:exon9:c.G1099T:p.A367S,APC:NM_001354901:exon9:c.G1099T:p.A367S,APC:NM_001354902:exon9:c.G1003T:p.A335S,APC:NM_001354905:exon9:c.G796T:p.A266S,APC:NM_000038:exon10:c.G1276T:p.A426S,APC:NM_001354895:exon10:c.G1276T:p.A426S,APC:NM_001354896:exon10:c.G1276T:p.A426S,…	Adenoma, periampullary, somatic (3);Adenomatous polyposis coli, Autosomal dominant;Brain tumor-polyposis syndrome 2, Autosomal dominant;Colorectal cancer, somatic;Desmoid disease, hereditary, Autosomal dominant;Gardner syndrome, Autosomal dominant;Gastric cancer, somatic;Hepatoblastoma, somatic	5q22.2
case_38	SOX9	Frame_Shift_Del	chr17	70120166	70120770	GGCCAGTCCCAGCGAACGCACATCAAGACGGAGCAGCTGAGCCCCAGCCACTACAGCGAGCAGCAGCAGCACTCGCCCCAACAGATCGCCTACAGCCCCTTCAACCTCCCACACTACAGCCCCTCCTACCCGCCCATCACCCGCTCACAGTACGACTACACCGACCACCAGAACTCCAGCTCCTACTACAGCCACGCGGCAGGCCAGGGCACCGGCCTCTACTCCACCTTCACCTACATGAACCCCGCTCAGCGCCCCATGTACACCCCCATCGCCGACACCTCTGGGGTCCCTTCCATCCCGCAGACCCACAGCCCCCAGCACTGGGAACAACCCGTCTACACACAGCTCACTCGACCTTGAGGAGGCCTCCCACGAAGGGCGAAGATGGCCGAGATG…	-	DEL	S392fs*16	other	exonic	frameshift deletion	SOX9:NM_000346:exon3:c.1168_1772del:p.S392Pfs*16	Acampomelic campomelic dysplasia, Autosomal dominant;Campomelic dysplasia, Autosomal dominant;Campomelic dysplasia with autosomal sex reversal, Autosomal dominant	17q24.3
case_38	GATA6	Missense_Mutation	chr18	19751923	19751923	A	T	SNP	N273I	TV	exonic	nonsynonymous SNV	GATA6:NM_005257:exon2:c.A818T:p.N273I	Atrial septal defect 9, Autosomal dominant;Atrioventricular septal defect 5, Autosomal dominant;Pancreatic agenesis and congenital heart defects, Autosomal dominant;Persistent truncus arteriosus;Tetralogy of Fallot, Autosomal dominant	18q11.2
case_39	NF1	Missense_Mutation	chr17	29588872	29588873	CT	TG	DNP	T1574M	other	exonic	nonframeshift substitution	NF1:NM_000267:exon34:c.4658_4659delinsTG:p.T1553M,NF1:NM_001042492:exon35:c.4721_4722delinsTG:p.T1574M	Leukemia, juvenile myelomonocytic, Autosomal dominant, Somatic mutation;Neurofibromatosis, familial spinal, Autosomal dominant;Neurofibromatosis, type 1, Autosomal dominant;Neurofibromatosis-Noonan syndrome, Autosomal dominant;Watson syndrome, Autosomal dominant	17q11.2
case_39	NF1	Missense_Mutation	chr17	29592314	29592314	A	G	SNP	T1598A	TI	exonic	nonsynonymous SNV	NF1:NM_000267:exon35:c.A4729G:p.T1577A,NF1:NM_001042492:exon36:c.A4792G:p.T1598A	Leukemia, juvenile myelomonocytic, Autosomal dominant, Somatic mutation;Neurofibromatosis, familial spinal, Autosomal dominant;Neurofibromatosis, type 1, Autosomal dominant;Neurofibromatosis-Noonan syndrome, Autosomal dominant;Watson syndrome, Autosomal dominant	17q11.2
case_39	APC	Nonsense_Mutation	chr5	112175426	112175426	G	T	SNP	E1379*	TV	exonic	stopgain	APC:NM_001127511:exon14:c.G4081T:p.E1361X,APC:NM_001354897:exon15:c.G4165T:p.E1389X,APC:NM_001354899:exon15:c.G4051T:p.E1351X,APC:NM_001354901:exon15:c.G3958T:p.E1320X,APC:NM_001354902:exon15:c.G3862T:p.E1288X,APC:NM_001354905:exon15:c.G3655T:p.E1219X,APC:NM_000038:exon16:c.G4135T:p.E1379X,APC:NM_001354895:exon16:c.G4135T:p.E1379X,APC:NM_001354898:exon16:c.G4060T:p.E1354X,APC:NM_001354900:exon16:…	Adenoma, periampullary, somatic (3);Adenomatous polyposis coli, Autosomal dominant;Brain tumor-polyposis syndrome 2, Autosomal dominant;Colorectal cancer, somatic;Desmoid disease, hereditary, Autosomal dominant;Gardner syndrome, Autosomal dominant;Gastric cancer, somatic;Hepatoblastoma, somatic	5q22.2
case_39	KRAS	Missense_Mutation	chr12	25398284	25398284	C	T	SNP	G12D	TI	exonic	nonsynonymous SNV	KRAS:NM_001369786:exon2:c.G35A:p.G12D,KRAS:NM_001369787:exon2:c.G35A:p.G12D,KRAS:NM_004985:exon2:c.G35A:p.G12D,KRAS:NM_033360:exon2:c.G35A:p.G12D	Bladder cancer, somatic;Breast cancer, somatic;Cardiofaciocutaneous syndrome 2;Gastric cancer, somatic;Leukemia, acute myeloid, Autosomal dominant;Lung cancer, somatic;Noonan syndrome 3;Pancreatic carcinoma, somatic;RAS-associated autoimmune leukoproliferative disorder, Autosomal dominant;Schimmelpenning-Feuerstein-Mims syndrome, somatic mosaic	12p12.1
case_39	NF1	Missense_Mutation	chr17	29556106	29556106	T	C	SNP	S825P	TI	exonic	nonsynonymous SNV	NF1:NM_000267:exon21:c.T2473C:p.S825P,NF1:NM_001042492:exon21:c.T2473C:p.S825P	Leukemia, juvenile myelomonocytic, Autosomal dominant, Somatic mutation;Neurofibromatosis, familial spinal, Autosomal dominant;Neurofibromatosis, type 1, Autosomal dominant;Neurofibromatosis-Noonan syndrome, Autosomal dominant;Watson syndrome, Autosomal dominant	17q11.2
case_39	ALK	Missense_Mutation	chr2	29436934	29436934	G	A	SNP	S1220F	TI	exonic	nonsynonymous SNV	ALK:NM_001353765:exon5:c.C455T:p.S152F,ALK:NM_004304:exon24:c.C3659T:p.S1220F	.	2p23.2
case_39	NF1	Nonsense_Mutation	chr17	29588751	29588751	C	T	SNP	R1534*	TI	exonic	stopgain	NF1:NM_000267:exon34:c.C4537T:p.R1513X,NF1:NM_001042492:exon35:c.C4600T:p.R1534X	Leukemia, juvenile myelomonocytic, Autosomal dominant, Somatic mutation;Neurofibromatosis, familial spinal, Autosomal dominant;Neurofibromatosis, type 1, Autosomal dominant;Neurofibromatosis-Noonan syndrome, Autosomal dominant;Watson syndrome, Autosomal dominant	17q11.2
case_39	NF1	Splice_Site	chr17	29586049	29586049	G	A	SNP	splice site 4333-1G>A	TI	splicing	.	.	Leukemia, juvenile myelomonocytic, Autosomal dominant, Somatic mutation;Neurofibromatosis, familial spinal, Autosomal dominant;Neurofibromatosis, type 1, Autosomal dominant;Neurofibromatosis-Noonan syndrome, Autosomal dominant;Watson syndrome, Autosomal dominant	17q11.2
case_39	H3F3A	Missense_Mutation	chr1	226259131	226259131	T	C	SNP	M121T	TI	exonic	nonsynonymous SNV	H3-3A:NM_002107:exon4:c.T362C:p.M121T,H3-3A:NM_001379043:exon5:c.T362C:p.M121T,H3-3A:NM_001379045:exon5:c.T362C:p.M121T,H3-3A:NM_001379046:exon5:c.T362C:p.M121T,H3-3A:NM_001379047:exon5:c.T362C:p.M121T	.	1q42.12
case_39	NF1	Missense_Mutation	chr17	29550542	29550542	G	A	SNP	R601Q	TI	exonic	nonsynonymous SNV	NF1:NM_000267:exon16:c.G1802A:p.R601Q,NF1:NM_001042492:exon16:c.G1802A:p.R601Q	Leukemia, juvenile myelomonocytic, Autosomal dominant, Somatic mutation;Neurofibromatosis, familial spinal, Autosomal dominant;Neurofibromatosis, type 1, Autosomal dominant;Neurofibromatosis-Noonan syndrome, Autosomal dominant;Watson syndrome, Autosomal dominant	17q11.2
case_39	SMO	Missense_Mutation	chr7	128850877	128850877	A	T	SNP	K575M	TV	exonic	nonsynonymous SNV	SMO:NM_005631:exon10:c.A1724T:p.K575M	Basal cell carcinoma, somatic;Curry-Jones syndrome, somatic mosaic	7q32.1
case_39	FGFR4	Missense_Mutation	chr5	176518092	176518092	T	C	SNP	I197T	TI	exonic	nonsynonymous SNV	FGFR4:NM_022963:exon4:c.T590C:p.I197T,FGFR4:NM_001291980:exon5:c.T590C:p.I197T,FGFR4:NM_001354984:exon5:c.T590C:p.I197T,FGFR4:NM_002011:exon5:c.T590C:p.I197T,FGFR4:NM_213647:exon5:c.T590C:p.I197T	.	5q35.2
case_39	PTCH1	Frame_Shift_Del	chr9	98211373	98211373	T	-	DEL	N1261fs*111	other	exonic	frameshift deletion	PTCH1:NM_001354918:exon21:c.3626delA:p.N1209Tfs*111,PTCH1:NM_000264:exon22:c.3782delA:p.N1261Tfs*111,PTCH1:NM_001083602:exon22:c.3584delA:p.N1195Tfs*111,PTCH1:NM_001083603:exon22:c.3779delA:p.N1260Tfs*111,PTCH1:NM_001083604:exon22:c.3329delA:p.N1110Tfs*111,PTCH1:NM_001083605:exon22:c.3329delA:p.N1110Tfs*111,PTCH1:NM_001083606:exon22:c.3329delA:p.N1110Tfs*111,PTCH1:NM_001083607:exon22:c.3329delA:p…	Basal cell carcinoma, somatic;Basal cell nevus syndrome, Autosomal dominant;Holoprosencephaly 7, Autosomal dominant	9q22.32
case_39	H3F3A	Nonsense_Mutation	chr1	226252110	226252110	C	T	SNP	Q20*	TI	exonic	stopgain	H3-3A:NM_002107:exon2:c.C58T:p.Q20X,H3-3A:NM_001379043:exon3:c.C58T:p.Q20X,H3-3A:NM_001379045:exon3:c.C58T:p.Q20X,H3-3A:NM_001379046:exon3:c.C58T:p.Q20X,H3-3A:NM_001379047:exon3:c.C58T:p.Q20X	.	1q42.12
case_39	NF1	Missense_Mutation	chr17	29588782	29588782	C	T	SNP	A1544V	TI	exonic	nonsynonymous SNV	NF1:NM_000267:exon34:c.C4568T:p.A1523V,NF1:NM_001042492:exon35:c.C4631T:p.A1544V	Leukemia, juvenile myelomonocytic, Autosomal dominant, Somatic mutation;Neurofibromatosis, familial spinal, Autosomal dominant;Neurofibromatosis, type 1, Autosomal dominant;Neurofibromatosis-Noonan syndrome, Autosomal dominant;Watson syndrome, Autosomal dominant	17q11.2
case_39	NF1	Missense_Mutation	chr17	29541476	29541476	C	T	SNP	T467I	TI	exonic	nonsynonymous SNV	NF1:NM_000267:exon13:c.C1400T:p.T467I,NF1:NM_001042492:exon13:c.C1400T:p.T467I,NF1:NM_001128147:exon13:c.C1400T:p.T467I	Leukemia, juvenile myelomonocytic, Autosomal dominant, Somatic mutation;Neurofibromatosis, familial spinal, Autosomal dominant;Neurofibromatosis, type 1, Autosomal dominant;Neurofibromatosis-Noonan syndrome, Autosomal dominant;Watson syndrome, Autosomal dominant	17q11.2
case_39	NF1	Missense_Mutation	chr17	29556376	29556376	A	G	SNP	T915A	TI	exonic	nonsynonymous SNV	NF1:NM_000267:exon21:c.A2743G:p.T915A,NF1:NM_001042492:exon21:c.A2743G:p.T915A	Leukemia, juvenile myelomonocytic, Autosomal dominant, Somatic mutation;Neurofibromatosis, familial spinal, Autosomal dominant;Neurofibromatosis, type 1, Autosomal dominant;Neurofibromatosis-Noonan syndrome, Autosomal dominant;Watson syndrome, Autosomal dominant	17q11.2
case_39	NF1	Missense_Mutation	chr17	29592348	29592348	T	C	SNP	V1609A	TI	exonic	nonsynonymous SNV	NF1:NM_000267:exon35:c.T4763C:p.V1588A,NF1:NM_001042492:exon36:c.T4826C:p.V1609A	Leukemia, juvenile myelomonocytic, Autosomal dominant, Somatic mutation;Neurofibromatosis, familial spinal, Autosomal dominant;Neurofibromatosis, type 1, Autosomal dominant;Neurofibromatosis-Noonan syndrome, Autosomal dominant;Watson syndrome, Autosomal dominant	17q11.2
case_39	SOX9	Frame_Shift_Del	chr17	70119781	70119781	G	-	DEL	G263fs*16	other	exonic	frameshift deletion	SOX9:NM_000346:exon3:c.783delG:p.G263Afs*16	Acampomelic campomelic dysplasia, Autosomal dominant;Campomelic dysplasia, Autosomal dominant;Campomelic dysplasia with autosomal sex reversal, Autosomal dominant	17q24.3
case_39	NF1	Frame_Shift_Del	chr17	29588765	29588765	G	-	DEL	M1539fs*35	other	exonic	frameshift deletion	NF1:NM_000267:exon34:c.4551delG:p.M1518Wfs*35,NF1:NM_001042492:exon35:c.4614delG:p.M1539Wfs*35	Leukemia, juvenile myelomonocytic, Autosomal dominant, Somatic mutation;Neurofibromatosis, familial spinal, Autosomal dominant;Neurofibromatosis, type 1, Autosomal dominant;Neurofibromatosis-Noonan syndrome, Autosomal dominant;Watson syndrome, Autosomal dominant	17q11.2
case_39	NF1	Missense_Mutation	chr17	29527569	29527569	T	G	SNP	S340A	TV	exonic	nonsynonymous SNV	NF1:NM_000267:exon9:c.T1018G:p.S340A,NF1:NM_001042492:exon9:c.T1018G:p.S340A,NF1:NM_001128147:exon9:c.T1018G:p.S340A	Leukemia, juvenile myelomonocytic, Autosomal dominant, Somatic mutation;Neurofibromatosis, familial spinal, Autosomal dominant;Neurofibromatosis, type 1, Autosomal dominant;Neurofibromatosis-Noonan syndrome, Autosomal dominant;Watson syndrome, Autosomal dominant	17q11.2
case_39	NF1	Nonsense_Mutation	chr17	29588851	29588851	C	A	SNP	S1567*	TV	exonic	stopgain	NF1:NM_000267:exon34:c.C4637A:p.S1546X,NF1:NM_001042492:exon35:c.C4700A:p.S1567X	Leukemia, juvenile myelomonocytic, Autosomal dominant, Somatic mutation;Neurofibromatosis, familial spinal, Autosomal dominant;Neurofibromatosis, type 1, Autosomal dominant;Neurofibromatosis-Noonan syndrome, Autosomal dominant;Watson syndrome, Autosomal dominant	17q11.2
case_39	ARID1A	Missense_Mutation	chr1	27023034	27023034	G	A	SNP	R47H	TI	exonic	nonsynonymous SNV	ARID1A:NM_006015:exon1:c.G140A:p.R47H,ARID1A:NM_139135:exon1:c.G140A:p.R47H	Coffin-Siris syndrome 2, Autosomal dominant	1p36.11
case_39	TP53	Missense_Mutation	chr17	7577507	7577507	T	A	SNP	E258D	TV	exonic	nonsynonymous SNV	TP53:NM_001126115:exon3:c.A378T:p.E126D,TP53:NM_001126116:exon3:c.A378T:p.E126D,TP53:NM_001126117:exon3:c.A378T:p.E126D,TP53:NM_001276697:exon3:c.A297T:p.E99D,TP53:NM_001276698:exon3:c.A297T:p.E99D,TP53:NM_001276699:exon3:c.A297T:p.E99D,TP53:NM_001126118:exon6:c.A657T:p.E219D,TP53:NM_000546:exon7:c.A774T:p.E258D,TP53:NM_001126112:exon7:c.A774T:p.E258D,TP53:NM_001126113:exon7:c.A774T:p.E258D,TP53:…	Adrenal cortical carcinoma, Autosomal recessive;Breast cancer, Autosomal dominant;Choroid plexus papilloma, Autosomal dominant;Colorectal cancer, Autosomal dominant;Hepatocellular carcinoma, Somatic mutation;Li-Fraumeni syndrome, Autosomal dominant;Nasopharyngeal carcinoma;Osteosarcoma, Autosomal recessive;Pancreatic cancer, Autosomal dominant, Somatic mutation, Multifactorial	17p13.1
case_40	KRAS	Missense_Mutation	chr12	25398284	25398284	C	A	SNP	G12V	TV	exonic	nonsynonymous SNV	KRAS:NM_001369786:exon2:c.G35T:p.G12V,KRAS:NM_001369787:exon2:c.G35T:p.G12V,KRAS:NM_004985:exon2:c.G35T:p.G12V,KRAS:NM_033360:exon2:c.G35T:p.G12V	Bladder cancer, somatic;Breast cancer, somatic;Cardiofaciocutaneous syndrome 2;Gastric cancer, somatic;Leukemia, acute myeloid, Autosomal dominant;Lung cancer, somatic;Noonan syndrome 3;Pancreatic carcinoma, somatic;RAS-associated autoimmune leukoproliferative disorder, Autosomal dominant;Schimmelpenning-Feuerstein-Mims syndrome, somatic mosaic	12p12.1
case_40	ATRX	Missense_Mutation	chrX	76872105	76872105	G	C	SNP	Q1848E	TV	exonic	nonsynonymous SNV	ATRX:NM_138270:exon21:c.C5428G:p.Q1810E,ATRX:NM_000489:exon22:c.C5542G:p.Q1848E	Alpha-thalassemia myelodysplasia syndrome, somatic;Alpha-thalassemia/mental retardation syndrome, X-linked dominant;Mental retardation-hypotonic facies syndrome, X-linked, X-linked recessive	Xq21.1
case_40	APC	Nonsense_Mutation	chr5	112173384	112173384	T	G	SNP	L698*	TV	exonic	stopgain	APC:NM_001127511:exon14:c.T2039G:p.L680X,APC:NM_001354897:exon15:c.T2123G:p.L708X,APC:NM_001354899:exon15:c.T2009G:p.L670X,APC:NM_001354901:exon15:c.T1916G:p.L639X,APC:NM_001354902:exon15:c.T1820G:p.L607X,APC:NM_001354905:exon15:c.T1613G:p.L538X,APC:NM_000038:exon16:c.T2093G:p.L698X,APC:NM_001354895:exon16:c.T2093G:p.L698X,APC:NM_001354898:exon16:c.T2018G:p.L673X,APC:NM_001354900:exon16:c.T1970G:…	Adenoma, periampullary, somatic (3);Adenomatous polyposis coli, Autosomal dominant;Brain tumor-polyposis syndrome 2, Autosomal dominant;Colorectal cancer, somatic;Desmoid disease, hereditary, Autosomal dominant;Gardner syndrome, Autosomal dominant;Gastric cancer, somatic;Hepatoblastoma, somatic	5q22.2
case_40	TP53	Missense_Mutation	chr17	7577094	7577094	G	A	SNP	R282W	TI	exonic	nonsynonymous SNV	TP53:NM_001126115:exon4:c.C448T:p.R150W,TP53:NM_001126116:exon4:c.C448T:p.R150W,TP53:NM_001126117:exon4:c.C448T:p.R150W,TP53:NM_001276697:exon4:c.C367T:p.R123W,TP53:NM_001276698:exon4:c.C367T:p.R123W,TP53:NM_001276699:exon4:c.C367T:p.R123W,TP53:NM_001126118:exon7:c.C727T:p.R243W,TP53:NM_000546:exon8:c.C844T:p.R282W,TP53:NM_001126112:exon8:c.C844T:p.R282W,TP53:NM_001126113:exon8:c.C844T:p.R282W,TP…	Adrenal cortical carcinoma, Autosomal recessive;Breast cancer, Autosomal dominant;Choroid plexus papilloma, Autosomal dominant;Colorectal cancer, Autosomal dominant;Hepatocellular carcinoma, Somatic mutation;Li-Fraumeni syndrome, Autosomal dominant;Nasopharyngeal carcinoma;Osteosarcoma, Autosomal recessive;Pancreatic cancer, Autosomal dominant, Somatic mutation, Multifactorial	17p13.1
case_40	ERBB4	Missense_Mutation	chr2	212251592	212251593	TC	CT	DNP	D1156S	other	exonic	nonframeshift substitution	ERBB4:NM_001042599:exon26:c.3418_3419delinsAG:p.D1140S,ERBB4:NM_005235:exon27:c.3466_3467delinsAG:p.D1156S	Amyotrophic lateral sclerosis 19, Autosomal dominant	2q34
case_40	FANCA	Missense_Mutation	chr16	89838157	89838157	C	T	SNP	D694N	TI	exonic	nonsynonymous SNV	FANCA:NM_000135:exon23:c.G2080A:p.D694N,FANCA:NM_001286167:exon23:c.G2080A:p.D694N	Fanconi anemia, complementation group A, Autosomal recessive	16q24.3
case_40	CDK12	Missense_Mutation	chr17	37687056	37687056	C	A	SNP	H1320Q	TV	exonic	nonsynonymous SNV	CDK12:NM_015083:exon14:c.C3933A:p.H1311Q,CDK12:NM_016507:exon14:c.C3960A:p.H1320Q	.	17q12
case_40	CARD11	Missense_Mutation	chr7	2962294	2962294	G	A	SNP	T748M	TI	exonic	nonsynonymous SNV	CARD11:NM_032415:exon17:c.C2243T:p.T748M,CARD11:NM_001324281:exon18:c.C2243T:p.T748M	B-cell expansion with NFKB and T-cell anergy, Autosomal dominant;Immunodeficiency 11, Autosomal recessive	7p22.2
case_40	APC	Frame_Shift_Del	chr5	112175524	112175524	T	-	DEL	S1411fs*4	other	exonic	frameshift deletion	APC:NM_001127511:exon14:c.4179delT:p.S1393Rfs*4,APC:NM_001354897:exon15:c.4263delT:p.S1421Rfs*4,APC:NM_001354899:exon15:c.4149delT:p.S1383Rfs*4,APC:NM_001354901:exon15:c.4056delT:p.S1352Rfs*4,APC:NM_001354902:exon15:c.3960delT:p.S1320Rfs*4,APC:NM_001354905:exon15:c.3753delT:p.S1251Rfs*4,APC:NM_000038:exon16:c.4233delT:p.S1411Rfs*4,APC:NM_001354895:exon16:c.4233delT:p.S1411Rfs*4,APC:NM_001354898:e…	Adenoma, periampullary, somatic (3);Adenomatous polyposis coli, Autosomal dominant;Brain tumor-polyposis syndrome 2, Autosomal dominant;Colorectal cancer, somatic;Desmoid disease, hereditary, Autosomal dominant;Gardner syndrome, Autosomal dominant;Gastric cancer, somatic;Hepatoblastoma, somatic	5q22.2
case_40	MST1R	Missense_Mutation	chr3	49940064	49940064	C	T	SNP	A327T	TI	exonic	nonsynonymous SNV	MST1R:NM_001244937:exon1:c.G979A:p.A327T,MST1R:NM_001318913:exon1:c.G979A:p.A327T,MST1R:NM_002447:exon1:c.G979A:p.A327T	.	3p21.31
case_40	PIK3CA	Missense_Mutation	chr3	178936082	178936082	G	A	SNP	E542K	TI	exonic	nonsynonymous SNV	PIK3CA:NM_006218:exon10:c.G1624A:p.E542K	Breast cancer, somatic;CLOVE syndrome, somatic;Colorectal cancer, somatic;Cowden syndrome 5;Gastric cancer, somatic;Hepatocellular carcinoma, somatic;Keratosis, seborrheic, somatic;Megalencephaly-capillary malformation-polymicrogyria syndrome, somatic;Nevus, epidermal, somatic;Nonsmall cell lung cancer, somatic;Ovarian cancer, somatic	3q26.32
case_40	CREBBP	In_Frame_Del	chr16	3778425	3778436	TGTTGCTGCTGC	-	DEL	Q2213_Q2216del	other	exonic	nonframeshift deletion	CREBBP:NM_001079846:exon30:c.6498_6509del:p.Q2175_Q2178del,CREBBP:NM_004380:exon31:c.6612_6623del:p.Q2213_Q2216del	Rubinstein-Taybi syndrome 1, Autosomal dominant	16p13.3
case_41	KRAS	Missense_Mutation	chr12	25380275	25380275	T	A	SNP	Q61H	TV	exonic	nonsynonymous SNV	KRAS:NM_001369786:exon3:c.A183T:p.Q61H,KRAS:NM_001369787:exon3:c.A183T:p.Q61H,KRAS:NM_004985:exon3:c.A183T:p.Q61H,KRAS:NM_033360:exon3:c.A183T:p.Q61H	Bladder cancer, somatic;Breast cancer, somatic;Cardiofaciocutaneous syndrome 2;Gastric cancer, somatic;Leukemia, acute myeloid, Autosomal dominant;Lung cancer, somatic;Noonan syndrome 3;Pancreatic carcinoma, somatic;RAS-associated autoimmune leukoproliferative disorder, Autosomal dominant;Schimmelpenning-Feuerstein-Mims syndrome, somatic mosaic	12p12.1
case_41	ERBB4	Missense_Mutation	chr2	212426748	212426748	G	T	SNP	S789R	TV	exonic	nonsynonymous SNV	ERBB4:NM_001042599:exon20:c.C2367A:p.S789R,ERBB4:NM_005235:exon20:c.C2367A:p.S789R	Amyotrophic lateral sclerosis 19, Autosomal dominant	2q34
case_41	EGFR	Missense_Mutation	chr7	55227926	55227926	G	A	SNP	G465R	TI	exonic	nonsynonymous SNV	EGFR:NM_001346941:exon6:c.G592A:p.G198R,EGFR:NM_001346897:exon11:c.G1258A:p.G420R,EGFR:NM_001346899:exon11:c.G1258A:p.G420R,EGFR:NM_001346898:exon12:c.G1393A:p.G465R,EGFR:NM_001346900:exon12:c.G1234A:p.G412R,EGFR:NM_005228:exon12:c.G1393A:p.G465R,EGFR:NM_201282:exon12:c.G1393A:p.G465R,EGFR:NM_201284:exon12:c.G1393A:p.G465R	Adenocarcinoma of lung, response to tyrosine kinase inhibitor in, Autosomal recessive;Nonsmall cell lung cancer, response to tyrosine kinase inhibitor in, Autosomal recessive	7p11.2
case_41	ALK	Missense_Mutation	chr2	29917825	29917825	A	T	SNP	H281Q	TV	exonic	nonsynonymous SNV	ALK:NM_004304:exon3:c.T843A:p.H281Q	.	2p23.2
case_41	TP53	Missense_Mutation	chr17	7577539	7577539	G	A	SNP	R248W	TI	exonic	nonsynonymous SNV	TP53:NM_001126115:exon3:c.C346T:p.R116W,TP53:NM_001126116:exon3:c.C346T:p.R116W,TP53:NM_001126117:exon3:c.C346T:p.R116W,TP53:NM_001276697:exon3:c.C265T:p.R89W,TP53:NM_001276698:exon3:c.C265T:p.R89W,TP53:NM_001276699:exon3:c.C265T:p.R89W,TP53:NM_001126118:exon6:c.C625T:p.R209W,TP53:NM_000546:exon7:c.C742T:p.R248W,TP53:NM_001126112:exon7:c.C742T:p.R248W,TP53:NM_001126113:exon7:c.C742T:p.R248W,TP53:…	Adrenal cortical carcinoma, Autosomal recessive;Breast cancer, Autosomal dominant;Choroid plexus papilloma, Autosomal dominant;Colorectal cancer, Autosomal dominant;Hepatocellular carcinoma, Somatic mutation;Li-Fraumeni syndrome, Autosomal dominant;Nasopharyngeal carcinoma;Osteosarcoma, Autosomal recessive;Pancreatic cancer, Autosomal dominant, Somatic mutation, Multifactorial	17p13.1
case_41	NRAS	Missense_Mutation	chr1	115256528	115256528	T	A	SNP	Q61H	TV	exonic	nonsynonymous SNV	NRAS:NM_002524:exon3:c.A183T:p.Q61H	Colorectal cancer, somatic;Epidermal nevus, somatic;Melanocytic nevus syndrome, congenital, somatic;Neurocutaneous melanosis, somatic;Noonan syndrome 6, Autosomal dominant;Schimmelpenning-Feuerstein-Mims syndrome, somatic mosaic;Thyroid carcinoma, follicular, somatic	1p13.2
case_41	KRAS	Missense_Mutation	chr12	25380276	25380276	T	A	SNP	Q61L	TV	exonic	nonsynonymous SNV	KRAS:NM_001369786:exon3:c.A182T:p.Q61L,KRAS:NM_001369787:exon3:c.A182T:p.Q61L,KRAS:NM_004985:exon3:c.A182T:p.Q61L,KRAS:NM_033360:exon3:c.A182T:p.Q61L	Bladder cancer, somatic;Breast cancer, somatic;Cardiofaciocutaneous syndrome 2;Gastric cancer, somatic;Leukemia, acute myeloid, Autosomal dominant;Lung cancer, somatic;Noonan syndrome 3;Pancreatic carcinoma, somatic;RAS-associated autoimmune leukoproliferative disorder, Autosomal dominant;Schimmelpenning-Feuerstein-Mims syndrome, somatic mosaic	12p12.1
case_41	NOTCH3	Missense_Mutation	chr19	15271484	15271484	C	A	SNP	V2319L	TV	exonic	nonsynonymous SNV	NOTCH3:NM_000435:exon33:c.G6955T:p.V2319L	Cerebral arteriopathy with subcortical infarcts and leukoencephalopathy 1, Autosomal dominant;Lateral meningocele syndrome, Autosomal dominant	19p13.12
case_41	FGF6	Missense_Mutation	chr12	4554487	4554487	G	A	SNP	R84W	TI	exonic	nonsynonymous SNV	FGF6:NM_020996:exon1:c.C250T:p.R84W	.	12p13.32
case_41	IRS2	Missense_Mutation	chr13	110436455	110436455	G	A	SNP	A649V	TI	exonic	nonsynonymous SNV	IRS2:NM_003749:exon1:c.C1946T:p.A649V	.	13q34
case_41	MAPK1	Missense_Mutation	chr22	22221649	22221649	G	T	SNP	L28I	TV	exonic	nonsynonymous SNV	MAPK1:NM_002745:exon1:c.C82A:p.L28I,MAPK1:NM_138957:exon1:c.C82A:p.L28I	.	22q11.22
case_41	RAD54L	Missense_Mutation	chr1	46726648	46726648	A	G	SNP	I243V	TI	exonic	nonsynonymous SNV	RAD54L:NM_001370766:exon7:c.A187G:p.I63V,RAD54L:NM_003579:exon7:c.A727G:p.I243V,RAD54L:NM_001142548:exon8:c.A727G:p.I243V	Adenocarcinoma, colonic, somatic (3);Lymphoma, non-Hodgkin, somatic	1p34.1
case_41	MERTK	Missense_Mutation	chr2	112767557	112767557	C	A	SNP	P665T	TV	exonic	nonsynonymous SNV	MERTK:NM_006343:exon15:c.C1993A:p.P665T	Retinitis pigmentosa 38, Autosomal recessive	2q13
case_42	DNMT3A	Missense_Mutation	chr2	25463566	25463566	C	T	SNP	G706R	TI	exonic	nonsynonymous SNV	DNMT3A:NM_001320893:exon13:c.G1660A:p.G554R,DNMT3A:NM_001375819:exon13:c.G1447A:p.G483R,DNMT3A:NM_153759:exon14:c.G1549A:p.G517R,DNMT3A:NM_022552:exon18:c.G2116A:p.G706R,DNMT3A:NM_175629:exon18:c.G2116A:p.G706R	Tatton-Brown-Rahman syndrome, Autosomal dominant	2p23.3
case_42	PRKAR1A	Missense_Mutation	chr17	66519899	66519899	T	G	SNP	L128V	TV	exonic	nonsynonymous SNV	PRKAR1A:NM_001276290:exon3:c.T382G:p.L128V,PRKAR1A:NM_001278433:exon4:c.T382G:p.L128V,PRKAR1A:NM_001369390:exon4:c.T382G:p.L128V,PRKAR1A:NM_002734:exon4:c.T382G:p.L128V,PRKAR1A:NM_212471:exon4:c.T382G:p.L128V,PRKAR1A:NM_212472:exon4:c.T382G:p.L128V,PRKAR1A:NM_001276289:exon5:c.T382G:p.L128V,PRKAR1A:NM_001369389:exon5:c.T382G:p.L128V	Acrodysostosis 1, with or without hormone resistance, Autosomal dominant;Adrenocortical tumor, somatic (3);Carney complex, type 1, Autosomal dominant;Myxoma, intracardiac, Autosomal dominant;Pigmented nodular adrenocortical disease, primary, 1, Autosomal dominant	17q24.2
case_42	ALK	Missense_Mutation	chr2	29449824	29449824	C	T	SNP	G1011R	TI	exonic	nonsynonymous SNV	ALK:NM_004304:exon18:c.G3031A:p.G1011R	.	2p23.2
case_42	TGFBR2	Missense_Mutation	chr3	30713865	30713865	A	T	SNP	D397V	TV	exonic	nonsynonymous SNV	TGFBR2:NM_003242:exon4:c.A1190T:p.D397V,TGFBR2:NM_001024847:exon5:c.A1265T:p.D422V	Colorectal cancer, hereditary nonpolyposis, type 6;Esophageal cancer, somatic;Loeys-Dietz syndrome 2, Autosomal dominant	3p24.1
case_42	TP53	Nonsense_Mutation	chr17	7578212	7578212	G	A	SNP	R213*	TI	exonic	stopgain	TP53:NM_001126115:exon2:c.C241T:p.R81X,TP53:NM_001126116:exon2:c.C241T:p.R81X,TP53:NM_001126117:exon2:c.C241T:p.R81X,TP53:NM_001276697:exon2:c.C160T:p.R54X,TP53:NM_001276698:exon2:c.C160T:p.R54X,TP53:NM_001276699:exon2:c.C160T:p.R54X,TP53:NM_001126118:exon5:c.C520T:p.R174X,TP53:NM_000546:exon6:c.C637T:p.R213X,TP53:NM_001126112:exon6:c.C637T:p.R213X,TP53:NM_001126113:exon6:c.C637T:p.R213X,TP53:NM_…	Adrenal cortical carcinoma, Autosomal recessive;Breast cancer, Autosomal dominant;Choroid plexus papilloma, Autosomal dominant;Colorectal cancer, Autosomal dominant;Hepatocellular carcinoma, Somatic mutation;Li-Fraumeni syndrome, Autosomal dominant;Nasopharyngeal carcinoma;Osteosarcoma, Autosomal recessive;Pancreatic cancer, Autosomal dominant, Somatic mutation, Multifactorial	17p13.1
case_42	APC	Frame_Shift_Del	chr5	112175417	112175418	TA	-	DEL	Y1376fs*9	other	exonic	frameshift deletion	APC:NM_001127511:exon14:c.4072_4073del:p.Y1358Cfs*9,APC:NM_001354897:exon15:c.4156_4157del:p.Y1386Cfs*9,APC:NM_001354899:exon15:c.4042_4043del:p.Y1348Cfs*9,APC:NM_001354901:exon15:c.3949_3950del:p.Y1317Cfs*9,APC:NM_001354902:exon15:c.3853_3854del:p.Y1285Cfs*9,APC:NM_001354905:exon15:c.3646_3647del:p.Y1216Cfs*9,APC:NM_000038:exon16:c.4126_4127del:p.Y1376Cfs*9,APC:NM_001354895:exon16:c.4126_4127del…	Adenoma, periampullary, somatic (3);Adenomatous polyposis coli, Autosomal dominant;Brain tumor-polyposis syndrome 2, Autosomal dominant;Colorectal cancer, somatic;Desmoid disease, hereditary, Autosomal dominant;Gardner syndrome, Autosomal dominant;Gastric cancer, somatic;Hepatoblastoma, somatic	5q22.2
case_42	MUTYH	Splice_Site	chr1	45797760	45797760	T	C	SNP	splice site 892-2A>G	TI	splicing	.	.	Adenomas, multiple colorectal, Autosomal recessive;Colorectal adenomatous polyposis, autosomal recessive, with pilomatricomas, Somatic mutation;Gastric cancer, somatic	1p34.1
case_42	STAG2	Missense_Mutation	chrX	123176462	123176462	G	C	SNP	E143D	TV	exonic	nonsynonymous SNV	STAG2:NM_001375375:exon6:c.G429C:p.E143D,STAG2:NM_006603:exon6:c.G429C:p.E143D,STAG2:NM_001042749:exon7:c.G429C:p.E143D,STAG2:NM_001042750:exon7:c.G429C:p.E143D,STAG2:NM_001042751:exon7:c.G429C:p.E143D,STAG2:NM_001282418:exon7:c.G429C:p.E143D	.	Xq25
case_42	ARAF	Missense_Mutation	chrX	47430769	47430769	G	C	SNP	E578D	TV	exonic	nonsynonymous SNV	ARAF:NM_001256196:exon16:c.G1743C:p.E581D,ARAF:NM_001654:exon16:c.G1734C:p.E578D	.	Xp11.23
case_42	DNMT3A	Missense_Mutation	chr2	25458648	25458648	T	C	SNP	Q842R	TI	exonic	nonsynonymous SNV	DNMT3A:NM_001320893:exon17:c.A2069G:p.Q690R,DNMT3A:NM_001375819:exon17:c.A1856G:p.Q619R,DNMT3A:NM_153759:exon18:c.A1958G:p.Q653R,DNMT3A:NM_022552:exon22:c.A2525G:p.Q842R,DNMT3A:NM_175629:exon22:c.A2525G:p.Q842R	Tatton-Brown-Rahman syndrome, Autosomal dominant	2p23.3
case_42	STK11	Missense_Mutation	chr19	1223125	1223125	C	G	SNP	F354L	TV	exonic	nonsynonymous SNV	STK11:NM_000455:exon8:c.C1062G:p.F354L	Melanoma, malignant, somatic (3);Pancreatic cancer, Autosomal dominant, Somatic mutation, Multifactorial;Peutz-Jeghers syndrome, Autosomal dominant;Testicular tumor, somatic	19p13.3
case_42	CHEK2	Missense_Mutation	chr22	29107899	29107899	C	A	SNP	A264S	TV	exonic	nonsynonymous SNV	CHEK2:NM_001349956:exon5:c.G589T:p.A197S,CHEK2:NM_007194:exon6:c.G790T:p.A264S,CHEK2:NM_145862:exon6:c.G790T:p.A264S,CHEK2:NM_001005735:exon7:c.G919T:p.A307S,CHEK2:NM_001257387:exon7:c.G127T:p.A43S	Li-Fraumeni syndrome;Osteosarcoma, somatic	22q12.1
case_42	DNMT3A	Missense_Mutation	chr2	25463568	25463568	A	G	SNP	I705T	TI	exonic	nonsynonymous SNV	DNMT3A:NM_001320893:exon13:c.T1658C:p.I553T,DNMT3A:NM_001375819:exon13:c.T1445C:p.I482T,DNMT3A:NM_153759:exon14:c.T1547C:p.I516T,DNMT3A:NM_022552:exon18:c.T2114C:p.I705T,DNMT3A:NM_175629:exon18:c.T2114C:p.I705T	Tatton-Brown-Rahman syndrome, Autosomal dominant	2p23.3
case_43	FGFR4	Missense_Mutation	chr5	176517436	176517436	C	T	SNP	T46I	TI	exonic	nonsynonymous SNV	FGFR4:NM_022963:exon2:c.C137T:p.T46I,FGFR4:NM_001291980:exon3:c.C137T:p.T46I,FGFR4:NM_001354984:exon3:c.C137T:p.T46I,FGFR4:NM_002011:exon3:c.C137T:p.T46I,FGFR4:NM_213647:exon3:c.C137T:p.T46I	.	5q35.2
case_43	NF1	Missense_Mutation	chr17	29687538	29687538	G	A	SNP	V2732I	TI	exonic	nonsynonymous SNV	NF1:NM_000267:exon56:c.G8131A:p.V2711I,NF1:NM_001042492:exon57:c.G8194A:p.V2732I	Leukemia, juvenile myelomonocytic, Autosomal dominant, Somatic mutation;Neurofibromatosis, familial spinal, Autosomal dominant;Neurofibromatosis, type 1, Autosomal dominant;Neurofibromatosis-Noonan syndrome, Autosomal dominant;Watson syndrome, Autosomal dominant	17q11.2
case_43	FBXW7	In_Frame_Ins	chr4	153250931	153250931	-	CAGCACCTA	INS	K377*	other	exonic	stopgain	FBXW7:NM_001013415:exon7:c.774_775insTAGGTGCTG:p.K259_K589del,FBXW7:NM_018315:exon7:c.888_889insTAGGTGCTG:p.K297_K627del,FBXW7:NM_033632:exon8:c.1128_1129insTAGGTGCTG:p.K377_K707del,FBXW7:NM_001349798:exon10:c.1128_1129insTAGGTGCTG:p.K377_K707del	.	4q31.3
case_43	KRAS	Missense_Mutation	chr12	25398284	25398284	C	T	SNP	G12D	TI	exonic	nonsynonymous SNV	KRAS:NM_001369786:exon2:c.G35A:p.G12D,KRAS:NM_001369787:exon2:c.G35A:p.G12D,KRAS:NM_004985:exon2:c.G35A:p.G12D,KRAS:NM_033360:exon2:c.G35A:p.G12D	Bladder cancer, somatic;Breast cancer, somatic;Cardiofaciocutaneous syndrome 2;Gastric cancer, somatic;Leukemia, acute myeloid, Autosomal dominant;Lung cancer, somatic;Noonan syndrome 3;Pancreatic carcinoma, somatic;RAS-associated autoimmune leukoproliferative disorder, Autosomal dominant;Schimmelpenning-Feuerstein-Mims syndrome, somatic mosaic	12p12.1
case_43	BRCA2	Missense_Mutation	chr13	32914817	32914817	G	A	SNP	V2109I	TI	exonic	nonsynonymous SNV	BRCA2:NM_000059:exon11:c.G6325A:p.V2109I	Fanconi anemia, complementation group D1, Autosomal recessive;Wilms tumor, Autosomal dominant, Somatic mutation	13q13.1
case_43	POLE	Missense_Mutation	chr12	133210862	133210862	C	T	SNP	V1972M	TI	exonic	nonsynonymous SNV	POLE:NM_006231:exon43:c.G5914A:p.V1972M	FILS syndrome, Autosomal recessive	12q24.33
case_43	FGFR1	Missense_Mutation	chr8	38314985	38314985	T	C	SNP	T27A	TI	exonic	nonsynonymous SNV	FGFR1:NM_001174067:exon3:c.A79G:p.T27A	Encephalocraniocutaneous lipomatosis, Somatic mosaicism;Hartsfield syndrome, Autosomal dominant;Hypogonadotropic hypogonadism 2 with or without anosmia, Autosomal dominant;Jackson-Weiss syndrome, Autosomal dominant;Osteoglophonic dysplasia, Autosomal dominant;Pfeiffer syndrome, Autosomal dominant;Trigonocephaly 1, Autosomal dominant	8p11.22
case_43	QKI	Missense_Mutation	chr6	163987756	163987756	C	T	SNP	A313V	TI	exonic	nonsynonymous SNV	QKI:NM_001301085:exon7:c.C914T:p.A305V,QKI:NM_006775:exon7:c.C938T:p.A313V	.	6q26
case_43	SOX9	In_Frame_Ins	chr17	70120077	70120077	-	GCAGCCGCAGGCGGCGCCCCCACA	INS	P370_A371insQAAPPQQP	other	exonic	nonframeshift insertion	SOX9:NM_000346:exon3:c.1079_1080insGCAGCCGCAGGCGGCGCCCCCACA:p.P370_A371insQAAPPQQP	Acampomelic campomelic dysplasia, Autosomal dominant;Campomelic dysplasia, Autosomal dominant;Campomelic dysplasia with autosomal sex reversal, Autosomal dominant	17q24.3
case_43	APC	Nonsense_Mutation	chr5	112174159	112174159	C	A	SNP	Y956*	TV	exonic	stopgain	APC:NM_001127511:exon14:c.C2814A:p.Y938X,APC:NM_001354897:exon15:c.C2898A:p.Y966X,APC:NM_001354899:exon15:c.C2784A:p.Y928X,APC:NM_001354901:exon15:c.C2691A:p.Y897X,APC:NM_001354902:exon15:c.C2595A:p.Y865X,APC:NM_001354905:exon15:c.C2388A:p.Y796X,APC:NM_000038:exon16:c.C2868A:p.Y956X,APC:NM_001354895:exon16:c.C2868A:p.Y956X,APC:NM_001354898:exon16:c.C2793A:p.Y931X,APC:NM_001354900:exon16:c.C2745A:…	Adenoma, periampullary, somatic (3);Adenomatous polyposis coli, Autosomal dominant;Brain tumor-polyposis syndrome 2, Autosomal dominant;Colorectal cancer, somatic;Desmoid disease, hereditary, Autosomal dominant;Gardner syndrome, Autosomal dominant;Gastric cancer, somatic;Hepatoblastoma, somatic	5q22.2
case_43	SOX9	Frame_Shift_Ins	chr17	70120258	70120258	-	AG	INS	S421fs*50	other	exonic	frameshift insertion	SOX9:NM_000346:exon3:c.1260_1261insAG:p.S421Rfs*50	Acampomelic campomelic dysplasia, Autosomal dominant;Campomelic dysplasia, Autosomal dominant;Campomelic dysplasia with autosomal sex reversal, Autosomal dominant	17q24.3
case_43	CUL3	Missense_Mutation	chr2	225400312	225400312	G	A	SNP	T104M	TI	exonic	nonsynonymous SNV	CUL3:NM_001257197:exon2:c.C113T:p.T38M,CUL3:NM_001257198:exon3:c.C329T:p.T110M,CUL3:NM_003590:exon3:c.C311T:p.T104M	Pseudohypoaldosteronism, type IIE, Autosomal dominant	2q36.2
case_43	PIK3CA	Missense_Mutation	chr3	178952048	178952048	G	A	SNP	A1035T	TI	exonic	nonsynonymous SNV	PIK3CA:NM_006218:exon21:c.G3103A:p.A1035T	Breast cancer, somatic;CLOVE syndrome, somatic;Colorectal cancer, somatic;Cowden syndrome 5;Gastric cancer, somatic;Hepatocellular carcinoma, somatic;Keratosis, seborrheic, somatic;Megalencephaly-capillary malformation-polymicrogyria syndrome, somatic;Nevus, epidermal, somatic;Nonsmall cell lung cancer, somatic;Ovarian cancer, somatic	3q26.32
case_43	TP53	Missense_Mutation	chr17	7577538	7577538	C	T	SNP	R248Q	TI	exonic	nonsynonymous SNV	TP53:NM_001126115:exon3:c.G347A:p.R116Q,TP53:NM_001126116:exon3:c.G347A:p.R116Q,TP53:NM_001126117:exon3:c.G347A:p.R116Q,TP53:NM_001276697:exon3:c.G266A:p.R89Q,TP53:NM_001276698:exon3:c.G266A:p.R89Q,TP53:NM_001276699:exon3:c.G266A:p.R89Q,TP53:NM_001126118:exon6:c.G626A:p.R209Q,TP53:NM_000546:exon7:c.G743A:p.R248Q,TP53:NM_001126112:exon7:c.G743A:p.R248Q,TP53:NM_001126113:exon7:c.G743A:p.R248Q,TP53:…	Adrenal cortical carcinoma, Autosomal recessive;Breast cancer, Autosomal dominant;Choroid plexus papilloma, Autosomal dominant;Colorectal cancer, Autosomal dominant;Hepatocellular carcinoma, Somatic mutation;Li-Fraumeni syndrome, Autosomal dominant;Nasopharyngeal carcinoma;Osteosarcoma, Autosomal recessive;Pancreatic cancer, Autosomal dominant, Somatic mutation, Multifactorial	17p13.1
case_43	APC	Frame_Shift_Del	chr5	112175524	112175524	T	-	DEL	S1411fs*4	other	exonic	frameshift deletion	APC:NM_001127511:exon14:c.4179delT:p.S1393Rfs*4,APC:NM_001354897:exon15:c.4263delT:p.S1421Rfs*4,APC:NM_001354899:exon15:c.4149delT:p.S1383Rfs*4,APC:NM_001354901:exon15:c.4056delT:p.S1352Rfs*4,APC:NM_001354902:exon15:c.3960delT:p.S1320Rfs*4,APC:NM_001354905:exon15:c.3753delT:p.S1251Rfs*4,APC:NM_000038:exon16:c.4233delT:p.S1411Rfs*4,APC:NM_001354895:exon16:c.4233delT:p.S1411Rfs*4,APC:NM_001354898:e…	Adenoma, periampullary, somatic (3);Adenomatous polyposis coli, Autosomal dominant;Brain tumor-polyposis syndrome 2, Autosomal dominant;Colorectal cancer, somatic;Desmoid disease, hereditary, Autosomal dominant;Gardner syndrome, Autosomal dominant;Gastric cancer, somatic;Hepatoblastoma, somatic	5q22.2
case_44	AURKB	Missense_Mutation	chr17	8110086	8110086	G	T	SNP	D173E	TV	exonic	nonsynonymous SNV	AURKB:NM_001256834:exon5:c.C396A:p.D132E,AURKB:NM_001313952:exon5:c.C399A:p.D133E,AURKB:NM_001284526:exon6:c.C522A:p.D174E,AURKB:NM_001313950:exon6:c.C519A:p.D173E,AURKB:NM_001313951:exon6:c.C396A:p.D132E,AURKB:NM_001313953:exon6:c.C423A:p.D141E,AURKB:NM_001313954:exon6:c.C53A:p.T18K,AURKB:NM_004217:exon6:c.C519A:p.D173E	.	17p13.1
case_44	KRAS	Missense_Mutation	chr12	25398282	25398282	C	A	SNP	G13C	TV	exonic	nonsynonymous SNV	KRAS:NM_001369786:exon2:c.G37T:p.G13C,KRAS:NM_001369787:exon2:c.G37T:p.G13C,KRAS:NM_004985:exon2:c.G37T:p.G13C,KRAS:NM_033360:exon2:c.G37T:p.G13C	Bladder cancer, somatic;Breast cancer, somatic;Cardiofaciocutaneous syndrome 2;Gastric cancer, somatic;Leukemia, acute myeloid, Autosomal dominant;Lung cancer, somatic;Noonan syndrome 3;Pancreatic carcinoma, somatic;RAS-associated autoimmune leukoproliferative disorder, Autosomal dominant;Schimmelpenning-Feuerstein-Mims syndrome, somatic mosaic	12p12.1
case_44	APC	Nonsense_Mutation	chr5	112116592	112116592	C	T	SNP	R213*	TI	exonic	stopgain	APC:NM_001127511:exon5:c.C667T:p.R223X,APC:NM_001354897:exon5:c.C667T:p.R223X,APC:NM_001354900:exon5:c.C460T:p.R154X,APC:NM_001354901:exon5:c.C460T:p.R154X,APC:NM_001354902:exon5:c.C667T:p.R223X,APC:NM_001354905:exon5:c.C460T:p.R154X,APC:NM_000038:exon6:c.C637T:p.R213X,APC:NM_001354895:exon6:c.C637T:p.R213X,APC:NM_001354896:exon6:c.C637T:p.R213X,APC:NM_001354898:exon6:c.C562T:p.R188X,APC:NM_00135…	Adenoma, periampullary, somatic (3);Adenomatous polyposis coli, Autosomal dominant;Brain tumor-polyposis syndrome 2, Autosomal dominant;Colorectal cancer, somatic;Desmoid disease, hereditary, Autosomal dominant;Gardner syndrome, Autosomal dominant;Gastric cancer, somatic;Hepatoblastoma, somatic	5q22.2
case_44	APC	Frame_Shift_Del	chr5	112175643	112175643	A	-	DEL	V1452fs*21	other	exonic	frameshift deletion	APC:NM_001127511:exon14:c.4298delA:p.V1434Yfs*21,APC:NM_001354897:exon15:c.4382delA:p.V1462Yfs*21,APC:NM_001354899:exon15:c.4268delA:p.V1424Yfs*21,APC:NM_001354901:exon15:c.4175delA:p.V1393Yfs*21,APC:NM_001354902:exon15:c.4079delA:p.V1361Yfs*21,APC:NM_001354905:exon15:c.3872delA:p.V1292Yfs*21,APC:NM_000038:exon16:c.4352delA:p.V1452Yfs*21,APC:NM_001354895:exon16:c.4352delA:p.V1452Yfs*21,APC:NM_001…	Adenoma, periampullary, somatic (3);Adenomatous polyposis coli, Autosomal dominant;Brain tumor-polyposis syndrome 2, Autosomal dominant;Colorectal cancer, somatic;Desmoid disease, hereditary, Autosomal dominant;Gardner syndrome, Autosomal dominant;Gastric cancer, somatic;Hepatoblastoma, somatic	5q22.2
case_44	ASXL1	Nonsense_Mutation	chr20	31023612	31023612	G	T	SNP	E1033*	TV	exonic	stopgain	ASXL1:NM_001363734:exon11:c.G2914T:p.E972X,ASXL1:NM_015338:exon12:c.G3097T:p.E1033X	Bohring-Opitz syndrome, Autosomal dominant;Myelodysplastic syndrome, somatic	20q11.21
case_44	NOTCH3	Missense_Mutation	chr19	15288700	15288700	C	G	SNP	G1347R	TV	exonic	nonsynonymous SNV	NOTCH3:NM_000435:exon24:c.G4039C:p.G1347R	Cerebral arteriopathy with subcortical infarcts and leukoencephalopathy 1, Autosomal dominant;Lateral meningocele syndrome, Autosomal dominant	19p13.12
case_44	PIK3CA	Missense_Mutation	chr3	178937410	178937410	G	A	SNP	E600K	TI	exonic	nonsynonymous SNV	PIK3CA:NM_006218:exon12:c.G1798A:p.E600K	Breast cancer, somatic;CLOVE syndrome, somatic;Colorectal cancer, somatic;Cowden syndrome 5;Gastric cancer, somatic;Hepatocellular carcinoma, somatic;Keratosis, seborrheic, somatic;Megalencephaly-capillary malformation-polymicrogyria syndrome, somatic;Nevus, epidermal, somatic;Nonsmall cell lung cancer, somatic;Ovarian cancer, somatic	3q26.32
case_44	RICTOR	Missense_Mutation	chr5	38955742	38955742	C	T	SNP	R855Q	TI	exonic	nonsynonymous SNV	RICTOR:NM_001285439:exon26:c.G2564A:p.R855Q,RICTOR:NM_001285440:exon26:c.G1709A:p.R570Q,RICTOR:NM_152756:exon26:c.G2564A:p.R855Q	.	5p13.1
case_44	AKT3	Missense_Mutation	chr1	243668598	243668598	G	A	SNP	R465W	TI	exonic	nonsynonymous SNV	AKT3:NM_001370074:exon14:c.C1393T:p.R465W,AKT3:NM_005465:exon14:c.C1393T:p.R465W	Megalencephaly-polymicrogyria-polydactyly-hydrocephalus syndrome 2, Autosomal dominant	1q43
case_44	TP53	Nonsense_Mutation	chr17	7574003	7574003	G	A	SNP	R342*	TI	exonic	stopgain	TP53:NM_001126115:exon6:c.C628T:p.R210X,TP53:NM_001276697:exon6:c.C547T:p.R183X,TP53:NM_001126118:exon9:c.C907T:p.R303X,TP53:NM_000546:exon10:c.C1024T:p.R342X,TP53:NM_001126112:exon10:c.C1024T:p.R342X,TP53:NM_001276760:exon10:c.C907T:p.R303X,TP53:NM_001276761:exon10:c.C907T:p.R303X	Adrenal cortical carcinoma, Autosomal recessive;Breast cancer, Autosomal dominant;Choroid plexus papilloma, Autosomal dominant;Colorectal cancer, Autosomal dominant;Hepatocellular carcinoma, Somatic mutation;Li-Fraumeni syndrome, Autosomal dominant;Nasopharyngeal carcinoma;Osteosarcoma, Autosomal recessive;Pancreatic cancer, Autosomal dominant, Somatic mutation, Multifactorial	17p13.1
case_44	RNF43	Missense_Mutation	chr17	56435581	56435581	C	T	SNP	R519Q	TI	exonic	nonsynonymous SNV	RNF43:NM_001305545:exon8:c.G1175A:p.R392Q,RNF43:NM_001305544:exon9:c.G1556A:p.R519Q,RNF43:NM_017763:exon9:c.G1556A:p.R519Q	Sessile serrated polyposis cancer syndrome, Autosomal dominant	17q22
case_44	PARP3	Missense_Mutation	chr3	51978105	51978105	G	C	SNP	V62L	TV	exonic	nonsynonymous SNV	PARP3:NM_001003931:exon3:c.G184C:p.V62L,PARP3:NM_001370240:exon3:c.G184C:p.V62L,PARP3:NM_005485:exon3:c.G184C:p.V62L,PARP3:NM_001370239:exon4:c.G184C:p.V62L	.	3p21.2
case_44	CTNNA1	Missense_Mutation	chr5	138160400	138160400	A	G	SNP	N257S	TI	exonic	nonsynonymous SNV	CTNNA1:NM_001290309:exon5:c.A461G:p.N154S,CTNNA1:NM_001290307:exon6:c.A770G:p.N257S,CTNNA1:NM_001290310:exon6:c.A401G:p.N134S,CTNNA1:NM_001323983:exon6:c.A770G:p.N257S,CTNNA1:NM_001323985:exon6:c.A770G:p.N257S,CTNNA1:NM_001323986:exon6:c.A770G:p.N257S,CTNNA1:NM_001903:exon6:c.A770G:p.N257S,CTNNA1:NM_001323982:exon7:c.A770G:p.N257S,CTNNA1:NM_001323984:exon7:c.A770G:p.N257S	Macular dystrophy, patterned, 2, Autosomal dominant	5q31.2
case_44	CBL	Missense_Mutation	chr11	119170243	119170243	A	C	SNP	K825Q	TV	exonic	nonsynonymous SNV	CBL:NM_005188:exon16:c.A2473C:p.K825Q	Noonan syndrome-like disorder with or without juvenile myelomonocytic leukemia, Autosomal dominant	11q23.3
case_44	SMAD4	Missense_Mutation	chr18	48573637	48573637	T	G	SNP	I74R	TV	exonic	nonsynonymous SNV	SMAD4:NM_005359:exon2:c.T221G:p.I74R	Juvenile polyposis/hereditary hemorrhagic telangiectasia syndrome, Autosomal dominant;Myhre syndrome, Autosomal dominant;Pancreatic cancer, somatic;Polyposis, juvenile intestinal, Autosomal dominant	18q21.2
case_45	SMAD2	Nonsense_Mutation	chr18	45375003	45375003	A	C	SNP	Y280*	TV	exonic	stopgain	SMAD2:NM_001135937:exon7:c.T750G:p.Y250X,SMAD2:NM_001003652:exon8:c.T840G:p.Y280X,SMAD2:NM_005901:exon8:c.T840G:p.Y280X	.	18q21.1
case_45	KRAS	Missense_Mutation	chr12	25398284	25398284	C	A	SNP	G12V	TV	exonic	nonsynonymous SNV	KRAS:NM_001369786:exon2:c.G35T:p.G12V,KRAS:NM_001369787:exon2:c.G35T:p.G12V,KRAS:NM_004985:exon2:c.G35T:p.G12V,KRAS:NM_033360:exon2:c.G35T:p.G12V	Bladder cancer, somatic;Breast cancer, somatic;Cardiofaciocutaneous syndrome 2;Gastric cancer, somatic;Leukemia, acute myeloid, Autosomal dominant;Lung cancer, somatic;Noonan syndrome 3;Pancreatic carcinoma, somatic;RAS-associated autoimmune leukoproliferative disorder, Autosomal dominant;Schimmelpenning-Feuerstein-Mims syndrome, somatic mosaic	12p12.1
case_45	ATR	Missense_Mutation	chr3	142172064	142172064	G	C	SNP	T2556S	TV	exonic	nonsynonymous SNV	ATR:NM_001354579:exon45:c.C7475G:p.T2492S,ATR:NM_001184:exon46:c.C7667G:p.T2556S	Seckel syndrome 1, Autosomal recessive	3q23
case_45	LTK	In_Frame_Ins	chr15	41804033	41804033	-	CCCCCGCCA	INS	G213_A214insGGG	other	exonic	nonframeshift insertion	LTK:NM_001135685:exon5:c.638_639insTGGCGGGGG:p.G213_A214insGGG,LTK:NM_002344:exon5:c.638_639insTGGCGGGGG:p.G213_A214insGGG,LTK:NM_206961:exon5:c.638_639insTGGCGGGGG:p.G213_A214insGGG	.	15q15.1
case_45	MLL2	Missense_Mutation	chr12	49432575	49432575	G	A	SNP	A2855V	TI	exonic	nonsynonymous SNV	KMT2D:NM_003482:exon35:c.C8564T:p.A2855V	Kabuki syndrome 1, Autosomal dominant	12q13.12
case_45	FAM123B	Nonsense_Mutation	chrX	63412095	63412095	G	A	SNP	R358*	TI	exonic	stopgain	AMER1:NM_152424:exon2:c.C1072T:p.R358X	Osteopathia striata with cranial sclerosis, X-linked dominant	Xq11.2
case_45	APC	Nonsense_Mutation	chr5	112173992	112173992	C	T	SNP	Q901*	TI	exonic	stopgain	APC:NM_001127511:exon14:c.C2647T:p.Q883X,APC:NM_001354897:exon15:c.C2731T:p.Q911X,APC:NM_001354899:exon15:c.C2617T:p.Q873X,APC:NM_001354901:exon15:c.C2524T:p.Q842X,APC:NM_001354902:exon15:c.C2428T:p.Q810X,APC:NM_001354905:exon15:c.C2221T:p.Q741X,APC:NM_000038:exon16:c.C2701T:p.Q901X,APC:NM_001354895:exon16:c.C2701T:p.Q901X,APC:NM_001354898:exon16:c.C2626T:p.Q876X,APC:NM_001354900:exon16:c.C2578T:…	Adenoma, periampullary, somatic (3);Adenomatous polyposis coli, Autosomal dominant;Brain tumor-polyposis syndrome 2, Autosomal dominant;Colorectal cancer, somatic;Desmoid disease, hereditary, Autosomal dominant;Gardner syndrome, Autosomal dominant;Gastric cancer, somatic;Hepatoblastoma, somatic	5q22.2
case_45	CDKN2A	Missense_Mutation	chr9	21971043	21971043	G	A	SNP	R120C	TI	exonic	nonsynonymous SNV	CDKN2A:NM_058195:exon2:c.C358T:p.R120C	Melanoma and neural system tumor syndrome, Autosomal dominant;Orolaryngeal cancer, multiple (3);Pancreatic cancer/melanoma syndrome, Autosomal dominant	9p21.3
case_45	NTRK1	Missense_Mutation	chr1	156846256	156846256	T	C	SNP	M566T	TI	exonic	nonsynonymous SNV	NTRK1:NM_001012331:exon13:c.T1679C:p.M560T,NTRK1:NM_001007792:exon14:c.T1589C:p.M530T,NTRK1:NM_002529:exon14:c.T1697C:p.M566T	Insensitivity to pain, congenital, with anhidrosis, Autosomal recessive;Medullary thyroid carcinoma, familial, Autosomal dominant	1q23.1
case_45	TP53	Frame_Shift_Ins	chr17	7579316	7579316	-	A	INS	C124fs*25	other	exonic	frameshift insertion	TP53:NM_001126118:exon3:c.253dupT:p.C85Lfs*25,TP53:NM_000546:exon4:c.370dupT:p.C124Lfs*25,TP53:NM_001126112:exon4:c.370dupT:p.C124Lfs*25,TP53:NM_001126113:exon4:c.370dupT:p.C124Lfs*25,TP53:NM_001126114:exon4:c.370dupT:p.C124Lfs*25,TP53:NM_001276695:exon4:c.253dupT:p.C85Lfs*25,TP53:NM_001276696:exon4:c.253dupT:p.C85Lfs*25,TP53:NM_001276760:exon4:c.253dupT:p.C85Lfs*25,TP53:NM_001276761:exon4:c.253d…	Adrenal cortical carcinoma, Autosomal recessive;Breast cancer, Autosomal dominant;Choroid plexus papilloma, Autosomal dominant;Colorectal cancer, Autosomal dominant;Hepatocellular carcinoma, Somatic mutation;Li-Fraumeni syndrome, Autosomal dominant;Nasopharyngeal carcinoma;Osteosarcoma, Autosomal recessive;Pancreatic cancer, Autosomal dominant, Somatic mutation, Multifactorial	17p13.1
case_45	ERBB4	Missense_Mutation	chr2	212295698	212295698	T	A	SNP	E872V	TV	exonic	nonsynonymous SNV	ERBB4:NM_001042599:exon21:c.A2615T:p.E872V,ERBB4:NM_005235:exon21:c.A2615T:p.E872V	Amyotrophic lateral sclerosis 19, Autosomal dominant	2q34
case_45	APC	Frame_Shift_Ins	chr5	112175951	112175951	-	A	INS	T1556fs*3	other	exonic	frameshift insertion	APC:NM_001127511:exon14:c.4607dupA:p.T1538Nfs*3,APC:NM_001354897:exon15:c.4691dupA:p.T1566Nfs*3,APC:NM_001354899:exon15:c.4577dupA:p.T1528Nfs*3,APC:NM_001354901:exon15:c.4484dupA:p.T1497Nfs*3,APC:NM_001354902:exon15:c.4388dupA:p.T1465Nfs*3,APC:NM_001354905:exon15:c.4181dupA:p.T1396Nfs*3,APC:NM_000038:exon16:c.4661dupA:p.T1556Nfs*3,APC:NM_001354895:exon16:c.4661dupA:p.T1556Nfs*3,APC:NM_001354898:e…	Adenoma, periampullary, somatic (3);Adenomatous polyposis coli, Autosomal dominant;Brain tumor-polyposis syndrome 2, Autosomal dominant;Colorectal cancer, somatic;Desmoid disease, hereditary, Autosomal dominant;Gardner syndrome, Autosomal dominant;Gastric cancer, somatic;Hepatoblastoma, somatic	5q22.2
case_46	SMARCA4	Missense_Mutation	chr19	11152106	11152106	G	A	SNP	D1432N	TI	exonic	nonsynonymous SNV	SMARCA4:NM_001128845:exon28:c.G4204A:p.D1402N,SMARCA4:NM_001128846:exon28:c.G4204A:p.D1402N,SMARCA4:NM_001128848:exon28:c.G4195A:p.D1399N,SMARCA4:NM_001128847:exon29:c.G4195A:p.D1399N,SMARCA4:NM_001374457:exon29:c.G4195A:p.D1399N,SMARCA4:NM_003072:exon30:c.G4294A:p.D1432N,SMARCA4:NM_001128844:exon31:c.G4294A:p.D1432N,SMARCA4:NM_001128849:exon31:c.G4390A:p.D1464N	Coffin-Siris syndrome 4, Autosomal dominant	19p13.2
case_46	EED	Missense_Mutation	chr11	85956327	85956327	A	G	SNP	K19R	TI	exonic	nonsynonymous SNV	EED:NM_001308007:exon1:c.A56G:p.K19R,EED:NM_001330334:exon1:c.A56G:p.K19R,EED:NM_003797:exon1:c.A56G:p.K19R	.	11q14.2
case_46	TP53	Splice_Site	chr17	7578370	7578370	C	T	SNP	splice site 559+1G>A	TI	splicing	.	.	Adrenal cortical carcinoma, Autosomal recessive;Breast cancer, Autosomal dominant;Choroid plexus papilloma, Autosomal dominant;Colorectal cancer, Autosomal dominant;Hepatocellular carcinoma, Somatic mutation;Li-Fraumeni syndrome, Autosomal dominant;Nasopharyngeal carcinoma;Osteosarcoma, Autosomal recessive;Pancreatic cancer, Autosomal dominant, Somatic mutation, Multifactorial	17p13.1
case_46	ATM	Nonsense_Mutation	chr11	108216596	108216596	C	T	SNP	R2849*	TI	exonic	stopgain	ATM:NM_000051:exon58:c.C8545T:p.R2849X,ATM:NM_001351834:exon59:c.C8545T:p.R2849X	Ataxia-telangiectasia, Autosomal recessive;Lymphoma, B-cell non-Hodgkin, somatic (3);Lymphoma, mantle cell, somatic (3);T-cell prolymphocytic leukemia, somatic (3)	11q22.3
case_46	ERBB4	Missense_Mutation	chr2	212989556	212989556	T	C	SNP	Y52C	TI	exonic	nonsynonymous SNV	ERBB4:NM_001042599:exon2:c.A155G:p.Y52C,ERBB4:NM_005235:exon2:c.A155G:p.Y52C	Amyotrophic lateral sclerosis 19, Autosomal dominant	2q34
case_46	MAP2K2	Missense_Mutation	chr19	4099225	4099225	G	A	SNP	P298L	TI	exonic	nonsynonymous SNV	MAP2K2:NM_030662:exon7:c.C893T:p.P298L	Cardiofaciocutaneous syndrome 4	19p13.3
case_46	APC	Nonsense_Mutation	chr5	112175348	112175348	G	T	SNP	E1353*	TV	exonic	stopgain	APC:NM_001127511:exon14:c.G4003T:p.E1335X,APC:NM_001354897:exon15:c.G4087T:p.E1363X,APC:NM_001354899:exon15:c.G3973T:p.E1325X,APC:NM_001354901:exon15:c.G3880T:p.E1294X,APC:NM_001354902:exon15:c.G3784T:p.E1262X,APC:NM_001354905:exon15:c.G3577T:p.E1193X,APC:NM_000038:exon16:c.G4057T:p.E1353X,APC:NM_001354895:exon16:c.G4057T:p.E1353X,APC:NM_001354898:exon16:c.G3982T:p.E1328X,APC:NM_001354900:exon16:…	Adenoma, periampullary, somatic (3);Adenomatous polyposis coli, Autosomal dominant;Brain tumor-polyposis syndrome 2, Autosomal dominant;Colorectal cancer, somatic;Desmoid disease, hereditary, Autosomal dominant;Gardner syndrome, Autosomal dominant;Gastric cancer, somatic;Hepatoblastoma, somatic	5q22.2
case_46	TP53	Missense_Mutation	chr17	7578525	7578525	G	C	SNP	C135W	TV	exonic	nonsynonymous SNV	TP53:NM_001126115:exon1:c.C9G:p.C3W,TP53:NM_001126116:exon1:c.C9G:p.C3W,TP53:NM_001126117:exon1:c.C9G:p.C3W,TP53:NM_001126118:exon4:c.C288G:p.C96W,TP53:NM_000546:exon5:c.C405G:p.C135W,TP53:NM_001126112:exon5:c.C405G:p.C135W,TP53:NM_001126113:exon5:c.C405G:p.C135W,TP53:NM_001126114:exon5:c.C405G:p.C135W,TP53:NM_001276695:exon5:c.C288G:p.C96W,TP53:NM_001276696:exon5:c.C288G:p.C96W,TP53:NM_001276760…	Adrenal cortical carcinoma, Autosomal recessive;Breast cancer, Autosomal dominant;Choroid plexus papilloma, Autosomal dominant;Colorectal cancer, Autosomal dominant;Hepatocellular carcinoma, Somatic mutation;Li-Fraumeni syndrome, Autosomal dominant;Nasopharyngeal carcinoma;Osteosarcoma, Autosomal recessive;Pancreatic cancer, Autosomal dominant, Somatic mutation, Multifactorial	17p13.1
case_46	TEK	Missense_Mutation	chr9	27172667	27172667	A	G	SNP	M228V	TI	exonic	nonsynonymous SNV	TEK:NM_001290078:exon4:c.A370G:p.M124V,TEK:NM_000459:exon5:c.A682G:p.M228V,TEK:NM_001290077:exon5:c.A682G:p.M228V,TEK:NM_001375475:exon5:c.A682G:p.M228V,TEK:NM_001375476:exon5:c.A682G:p.M228V	Glaucoma 3, primary congenital, E, Autosomal dominant;Venous malformations, multiple cutaneous and mucosal, Autosomal dominant	9p21.2
case_47	ERBB4	Missense_Mutation	chr2	212248471	212248471	A	C	SNP	Y1266D	TV	exonic	nonsynonymous SNV	ERBB4:NM_001042599:exon27:c.T3748G:p.Y1250D,ERBB4:NM_005235:exon28:c.T3796G:p.Y1266D	Amyotrophic lateral sclerosis 19, Autosomal dominant	2q34
case_47	TSC2	Missense_Mutation	chr16	2130189	2130189	G	T	SNP	A1141S	TV	exonic	nonsynonymous SNV	TSC2:NM_001318831:exon26:c.G2689T:p.A897S,TSC2:NM_001318827:exon28:c.G3181T:p.A1061S,TSC2:NM_001318829:exon28:c.G3145T:p.A1049S,TSC2:NM_001077183:exon29:c.G3289T:p.A1097S,TSC2:NM_001318832:exon29:c.G3322T:p.A1108S,TSC2:NM_001363528:exon29:c.G3292T:p.A1098S,TSC2:NM_001370404:exon29:c.G3289T:p.A1097S,TSC2:NM_001370405:exon29:c.G3292T:p.A1098S,TSC2:NM_021055:exon29:c.G3292T:p.A1098S,TSC2:NM_000548:e…	Lymphangioleiomyomatosis, somatic;Tuberous sclerosis-2, Autosomal dominant	16p13.3
case_47	APC	Nonsense_Mutation	chr5	112128170	112128170	G	T	SNP	E225*	TV	exonic	stopgain	APC:NM_001354897:exon6:c.G703T:p.E235X,APC:NM_001354900:exon6:c.G496T:p.E166X,APC:NM_001354901:exon6:c.G496T:p.E166X,APC:NM_001354902:exon6:c.G703T:p.E235X,APC:NM_001354905:exon6:c.G496T:p.E166X,APC:NM_000038:exon7:c.G673T:p.E225X,APC:NM_001354895:exon7:c.G673T:p.E225X,APC:NM_001354896:exon7:c.G673T:p.E225X,APC:NM_001354898:exon7:c.G598T:p.E200X,APC:NM_001354903:exon7:c.G673T:p.E225X,APC:NM_00135…	Adenoma, periampullary, somatic (3);Adenomatous polyposis coli, Autosomal dominant;Brain tumor-polyposis syndrome 2, Autosomal dominant;Colorectal cancer, somatic;Desmoid disease, hereditary, Autosomal dominant;Gardner syndrome, Autosomal dominant;Gastric cancer, somatic;Hepatoblastoma, somatic	5q22.2
case_47	ERBB4	Missense_Mutation	chr2	212251595	212251595	C	T	SNP	R1155Q	TI	exonic	nonsynonymous SNV	ERBB4:NM_001042599:exon26:c.G3416A:p.R1139Q,ERBB4:NM_005235:exon27:c.G3464A:p.R1155Q	Amyotrophic lateral sclerosis 19, Autosomal dominant	2q34
case_47	CBL	Missense_Mutation	chr11	119156100	119156100	T	C	SNP	S589P	TI	exonic	nonsynonymous SNV	CBL:NM_005188:exon11:c.T1765C:p.S589P	Noonan syndrome-like disorder with or without juvenile myelomonocytic leukemia, Autosomal dominant	11q23.3
case_47	TP53	Missense_Mutation	chr17	7577120	7577120	C	T	SNP	R273H	TI	exonic	nonsynonymous SNV	TP53:NM_001126115:exon4:c.G422A:p.R141H,TP53:NM_001126116:exon4:c.G422A:p.R141H,TP53:NM_001126117:exon4:c.G422A:p.R141H,TP53:NM_001276697:exon4:c.G341A:p.R114H,TP53:NM_001276698:exon4:c.G341A:p.R114H,TP53:NM_001276699:exon4:c.G341A:p.R114H,TP53:NM_001126118:exon7:c.G701A:p.R234H,TP53:NM_000546:exon8:c.G818A:p.R273H,TP53:NM_001126112:exon8:c.G818A:p.R273H,TP53:NM_001126113:exon8:c.G818A:p.R273H,TP…	Adrenal cortical carcinoma, Autosomal recessive;Breast cancer, Autosomal dominant;Choroid plexus papilloma, Autosomal dominant;Colorectal cancer, Autosomal dominant;Hepatocellular carcinoma, Somatic mutation;Li-Fraumeni syndrome, Autosomal dominant;Nasopharyngeal carcinoma;Osteosarcoma, Autosomal recessive;Pancreatic cancer, Autosomal dominant, Somatic mutation, Multifactorial	17p13.1
case_47	CD22	Missense_Mutation	chr19	35826980	35826980	C	G	SNP	Q152E	TV	exonic	nonsynonymous SNV	CD22:NM_001185099:exon4:c.C454G:p.Q152E,CD22:NM_001185100:exon4:c.C454G:p.Q152E,CD22:NM_001185101:exon4:c.C454G:p.Q152E,CD22:NM_001771:exon4:c.C454G:p.Q152E	.	19q13.12
case_47	PARP3	Missense_Mutation	chr3	51980219	51980219	G	A	SNP	R379Q	TI	exonic	nonsynonymous SNV	PARP3:NM_001003931:exon9:c.G1136A:p.R379Q,PARP3:NM_001370240:exon9:c.G1136A:p.R379Q,PARP3:NM_005485:exon9:c.G1136A:p.R379Q,PARP3:NM_001370239:exon10:c.G1136A:p.R379Q	.	3p21.2
case_47	AXIN1	Missense_Mutation	chr16	360040	360040	T	G	SNP	K350T	TV	exonic	nonsynonymous SNV	AXIN1:NM_003502:exon4:c.A1049C:p.K350T,AXIN1:NM_181050:exon4:c.A1049C:p.K350T	Hepatocellular carcinoma, somatic	16p13.3
case_47	APC	Nonsense_Mutation	chr5	112174631	112174631	C	T	SNP	R1114*	TI	exonic	stopgain	APC:NM_001127511:exon14:c.C3286T:p.R1096X,APC:NM_001354897:exon15:c.C3370T:p.R1124X,APC:NM_001354899:exon15:c.C3256T:p.R1086X,APC:NM_001354901:exon15:c.C3163T:p.R1055X,APC:NM_001354902:exon15:c.C3067T:p.R1023X,APC:NM_001354905:exon15:c.C2860T:p.R954X,APC:NM_000038:exon16:c.C3340T:p.R1114X,APC:NM_001354895:exon16:c.C3340T:p.R1114X,APC:NM_001354898:exon16:c.C3265T:p.R1089X,APC:NM_001354900:exon16:c…	Adenoma, periampullary, somatic (3);Adenomatous polyposis coli, Autosomal dominant;Brain tumor-polyposis syndrome 2, Autosomal dominant;Colorectal cancer, somatic;Desmoid disease, hereditary, Autosomal dominant;Gardner syndrome, Autosomal dominant;Gastric cancer, somatic;Hepatoblastoma, somatic	5q22.2
case_47	TSC1	Missense_Mutation	chr9	135779171	135779171	C	T	SNP	R692Q	TI	exonic	nonsynonymous SNV	TSC1:NM_001162427:exon16:c.G1922A:p.R641Q,TSC1:NM_001362177:exon16:c.G1712A:p.R571Q,TSC1:NM_000368:exon17:c.G2075A:p.R692Q,TSC1:NM_001162426:exon17:c.G2072A:p.R691Q	Lymphangioleiomyomatosis;Tuberous sclerosis-1, Autosomal dominant	9q34.13
case_48	SNCAIP	Missense_Mutation	chr5	121786359	121786359	G	A	SNP	R606Q	TI	exonic	nonsynonymous SNV	SNCAIP:NM_001308109:exon7:c.G605A:p.R202Q,SNCAIP:NM_001242935:exon8:c.G719A:p.R240Q,SNCAIP:NM_001308105:exon8:c.G1637A:p.R546Q,SNCAIP:NM_001308106:exon8:c.G713A:p.R238Q,SNCAIP:NM_001308107:exon8:c.G719A:p.R240Q,SNCAIP:NM_001308108:exon8:c.G899A:p.R300Q,SNCAIP:NM_005460:exon10:c.G1817A:p.R606Q,SNCAIP:NM_001308100:exon12:c.G1958A:p.R653Q	.	5q23.2
case_48	APC	Nonsense_Mutation	chr5	112175358	112175358	C	G	SNP	S1356*	TV	exonic	stopgain	APC:NM_001127511:exon14:c.C4013G:p.S1338X,APC:NM_001354897:exon15:c.C4097G:p.S1366X,APC:NM_001354899:exon15:c.C3983G:p.S1328X,APC:NM_001354901:exon15:c.C3890G:p.S1297X,APC:NM_001354902:exon15:c.C3794G:p.S1265X,APC:NM_001354905:exon15:c.C3587G:p.S1196X,APC:NM_000038:exon16:c.C4067G:p.S1356X,APC:NM_001354895:exon16:c.C4067G:p.S1356X,APC:NM_001354898:exon16:c.C3992G:p.S1331X,APC:NM_001354900:exon16:…	Adenoma, periampullary, somatic (3);Adenomatous polyposis coli, Autosomal dominant;Brain tumor-polyposis syndrome 2, Autosomal dominant;Colorectal cancer, somatic;Desmoid disease, hereditary, Autosomal dominant;Gardner syndrome, Autosomal dominant;Gastric cancer, somatic;Hepatoblastoma, somatic	5q22.2
case_48	MLL2	Missense_Mutation	chr12	49426898	49426898	G	A	SNP	H3864Y	TI	exonic	nonsynonymous SNV	KMT2D:NM_003482:exon40:c.C11590T:p.H3864Y	Kabuki syndrome 1, Autosomal dominant	12q13.12
case_48	KRAS	Missense_Mutation	chr12	25398284	25398284	C	T	SNP	G12D	TI	exonic	nonsynonymous SNV	KRAS:NM_001369786:exon2:c.G35A:p.G12D,KRAS:NM_001369787:exon2:c.G35A:p.G12D,KRAS:NM_004985:exon2:c.G35A:p.G12D,KRAS:NM_033360:exon2:c.G35A:p.G12D	Bladder cancer, somatic;Breast cancer, somatic;Cardiofaciocutaneous syndrome 2;Gastric cancer, somatic;Leukemia, acute myeloid, Autosomal dominant;Lung cancer, somatic;Noonan syndrome 3;Pancreatic carcinoma, somatic;RAS-associated autoimmune leukoproliferative disorder, Autosomal dominant;Schimmelpenning-Feuerstein-Mims syndrome, somatic mosaic	12p12.1
case_48	ERBB2	Missense_Mutation	chr17	37883246	37883246	C	T	SNP	S1050L	TI	exonic	nonsynonymous SNV	ERBB2:NM_001382806:exon17:c.C2111T:p.S704L,ERBB2:NM_001382804:exon19:c.C2321T:p.S774L,ERBB2:NM_001382801:exon23:c.C2945T:p.S982L,ERBB2:NM_001382802:exon23:c.C2891T:p.S964L,ERBB2:NM_001382795:exon24:c.C3101T:p.S1034L,ERBB2:NM_001382797:exon24:c.C3050T:p.S1017L,ERBB2:NM_001382798:exon24:c.C2993T:p.S998L,ERBB2:NM_001382799:exon24:c.C2969T:p.S990L,ERBB2:NM_001382800:exon24:c.C2963T:p.S988L,ERBB2:NM_0…	Adenocarcinoma of lung, somatic;Gastric cancer, somatic;Glioblastoma, somatic;Ovarian cancer, somatic (3)	17q12
case_48	ROS1	Missense_Mutation	chr6	117725484	117725484	A	G	SNP	W133R	TI	exonic	nonsynonymous SNV	ROS1:NM_002944:exon5:c.T397C:p.W133R,ROS1:NM_001378891:exon6:c.T424C:p.W142R,ROS1:NM_001378902:exon6:c.T424C:p.W142R	.	6q22.1
case_48	ATM	Frame_Shift_Ins	chr11	108153474	108153474	-	T	INS	L1206fs*23	other	exonic	frameshift insertion	ATM:NM_000051:exon25:c.3615dupT:p.L1206Ffs*23,ATM:NM_001351834:exon26:c.3615dupT:p.L1206Ffs*23	Ataxia-telangiectasia, Autosomal recessive;Lymphoma, B-cell non-Hodgkin, somatic (3);Lymphoma, mantle cell, somatic (3);T-cell prolymphocytic leukemia, somatic (3)	11q22.3
case_49	DAXX	Missense_Mutation	chr6	33290654	33290654	T	C	SNP	E13G	TI	exonic	nonsynonymous SNV	DAXX:NM_001141970:exon1:c.A38G:p.E13G	.	6p21.32
case_49	NOTCH3	Missense_Mutation	chr19	15290903	15290903	T	C	SNP	M1103V	TI	exonic	nonsynonymous SNV	NOTCH3:NM_000435:exon20:c.A3307G:p.M1103V	Cerebral arteriopathy with subcortical infarcts and leukoencephalopathy 1, Autosomal dominant;Lateral meningocele syndrome, Autosomal dominant	19p13.12
case_49	TP53	Missense_Mutation	chr17	7578403	7578403	C	T	SNP	C176Y	TI	exonic	nonsynonymous SNV	TP53:NM_001126115:exon1:c.G131A:p.C44Y,TP53:NM_001126116:exon1:c.G131A:p.C44Y,TP53:NM_001126117:exon1:c.G131A:p.C44Y,TP53:NM_001276697:exon1:c.G50A:p.C17Y,TP53:NM_001276698:exon1:c.G50A:p.C17Y,TP53:NM_001276699:exon1:c.G50A:p.C17Y,TP53:NM_001126118:exon4:c.G410A:p.C137Y,TP53:NM_000546:exon5:c.G527A:p.C176Y,TP53:NM_001126112:exon5:c.G527A:p.C176Y,TP53:NM_001126113:exon5:c.G527A:p.C176Y,TP53:NM_001…	Adrenal cortical carcinoma, Autosomal recessive;Breast cancer, Autosomal dominant;Choroid plexus papilloma, Autosomal dominant;Colorectal cancer, Autosomal dominant;Hepatocellular carcinoma, Somatic mutation;Li-Fraumeni syndrome, Autosomal dominant;Nasopharyngeal carcinoma;Osteosarcoma, Autosomal recessive;Pancreatic cancer, Autosomal dominant, Somatic mutation, Multifactorial	17p13.1
case_49	CSF3R	Missense_Mutation	chr1	36937223	36937223	C	T	SNP	G366R	TI	exonic	nonsynonymous SNV	CSF3R:NM_000760:exon10:c.G1096A:p.G366R,CSF3R:NM_156039:exon10:c.G1096A:p.G366R,CSF3R:NM_172313:exon10:c.G1096A:p.G366R	Neutropenia, severe congenital, 7, autosomal recessive, Autosomal recessive	1p34.3
case_49	KRAS	Missense_Mutation	chr12	25398281	25398281	C	T	SNP	G13D	TI	exonic	nonsynonymous SNV	KRAS:NM_001369786:exon2:c.G38A:p.G13D,KRAS:NM_001369787:exon2:c.G38A:p.G13D,KRAS:NM_004985:exon2:c.G38A:p.G13D,KRAS:NM_033360:exon2:c.G38A:p.G13D	Bladder cancer, somatic;Breast cancer, somatic;Cardiofaciocutaneous syndrome 2;Gastric cancer, somatic;Leukemia, acute myeloid, Autosomal dominant;Lung cancer, somatic;Noonan syndrome 3;Pancreatic carcinoma, somatic;RAS-associated autoimmune leukoproliferative disorder, Autosomal dominant;Schimmelpenning-Feuerstein-Mims syndrome, somatic mosaic	12p12.1
case_49	MUTYH	Splice_Site	chr1	45797760	45797760	T	C	SNP	splice site 892-2A>G	TI	splicing	.	.	Adenomas, multiple colorectal, Autosomal recessive;Colorectal adenomatous polyposis, autosomal recessive, with pilomatricomas, Somatic mutation;Gastric cancer, somatic	1p34.1
case_49	APC	Nonsense_Mutation	chr5	112175513	112175513	G	T	SNP	E1408*	TV	exonic	stopgain	APC:NM_001127511:exon14:c.G4168T:p.E1390X,APC:NM_001354897:exon15:c.G4252T:p.E1418X,APC:NM_001354899:exon15:c.G4138T:p.E1380X,APC:NM_001354901:exon15:c.G4045T:p.E1349X,APC:NM_001354902:exon15:c.G3949T:p.E1317X,APC:NM_001354905:exon15:c.G3742T:p.E1248X,APC:NM_000038:exon16:c.G4222T:p.E1408X,APC:NM_001354895:exon16:c.G4222T:p.E1408X,APC:NM_001354898:exon16:c.G4147T:p.E1383X,APC:NM_001354900:exon16:…	Adenoma, periampullary, somatic (3);Adenomatous polyposis coli, Autosomal dominant;Brain tumor-polyposis syndrome 2, Autosomal dominant;Colorectal cancer, somatic;Desmoid disease, hereditary, Autosomal dominant;Gardner syndrome, Autosomal dominant;Gastric cancer, somatic;Hepatoblastoma, somatic	5q22.2
case_49	CARD11	Missense_Mutation	chr7	2962848	2962848	G	A	SNP	A687V	TI	exonic	nonsynonymous SNV	CARD11:NM_032415:exon16:c.C2060T:p.A687V,CARD11:NM_001324281:exon17:c.C2060T:p.A687V	B-cell expansion with NFKB and T-cell anergy, Autosomal dominant;Immunodeficiency 11, Autosomal recessive	7p22.2
case_49	ABL1	Missense_Mutation	chr9	133761032	133761032	A	G	SNP	S1119G	TI	exonic	nonsynonymous SNV	ABL1:NM_005157:exon11:c.A3355G:p.S1119G,ABL1:NM_007313:exon11:c.A3412G:p.S1138G	Leukemia, Philadelphia chromosome-positive, resistant to imatinib (3)	9q34.12
case_49	TIPARP	Missense_Mutation	chr3	156421304	156421304	A	G	SNP	N447D	TI	exonic	nonsynonymous SNV	TIPARP:NM_001184717:exon5:c.A1339G:p.N447D,TIPARP:NM_001184718:exon5:c.A1339G:p.N447D,TIPARP:NM_015508:exon5:c.A1339G:p.N447D	.	3q25.31
case_49	TSC2	Nonsense_Mutation	chr16	2121785	2121786	GG	AT	DNP	M649_E650>I*	other	exonic	stopgain	TSC2:NM_001318831:exon16:c.1347_1348delinsAT:p.M449_V1563delinsI,TSC2:NM_001318827:exon18:c.1836_1837delinsAT:p.M612_V1704delinsI,TSC2:NM_001318829:exon18:c.1800_1801delinsAT:p.M600_V1692delinsI,TSC2:NM_000548:exon19:c.1947_1948delinsAT:p.M649_V1807delinsI,TSC2:NM_001077183:exon19:c.1947_1948delinsAT:p.M649_V1740delinsI,TSC2:NM_001114382:exon19:c.1947_1948delinsAT:p.M649_V1784delinsI,TSC2:NM_0013…	Lymphangioleiomyomatosis, somatic;Tuberous sclerosis-2, Autosomal dominant	16p13.3
case_49	CARD11	Missense_Mutation	chr7	2959109	2959109	C	T	SNP	V803I	TI	exonic	nonsynonymous SNV	CARD11:NM_032415:exon18:c.G2407A:p.V803I,CARD11:NM_001324281:exon19:c.G2407A:p.V803I	B-cell expansion with NFKB and T-cell anergy, Autosomal dominant;Immunodeficiency 11, Autosomal recessive	7p22.2
case_49	AR	Missense_Mutation	chrX	66765516	66765516	C	A	SNP	S176R	TV	exonic	nonsynonymous SNV	AR:NM_000044:exon1:c.C528A:p.S176R,AR:NM_001348061:exon1:c.C528A:p.S176R,AR:NM_001348063:exon1:c.C528A:p.S176R,AR:NM_001348064:exon1:c.C528A:p.S176R	Androgen insensitivity, X-linked recessive;Androgen insensitivity, partial, with or without breast cancer, X-linked recessive;Hypospadias 1, X-linked, X-linked recessive;Spinal and bulbar muscular atrophy of Kennedy, X-linked recessive	Xq12
case_49	BCL6	Missense_Mutation	chr3	187447038	187447038	G	T	SNP	S385R	TV	exonic	nonsynonymous SNV	BCL6:NM_001134738:exon4:c.C1155A:p.S385R,BCL6:NM_001130845:exon5:c.C1155A:p.S385R,BCL6:NM_001706:exon5:c.C1155A:p.S385R	Lymphoma, B-cell	3q27.3
case_50	APC	Nonsense_Mutation	chr5	112174620	112174620	C	A	SNP	S1110*	TV	exonic	stopgain	APC:NM_001127511:exon14:c.C3275A:p.S1092X,APC:NM_001354897:exon15:c.C3359A:p.S1120X,APC:NM_001354899:exon15:c.C3245A:p.S1082X,APC:NM_001354901:exon15:c.C3152A:p.S1051X,APC:NM_001354902:exon15:c.C3056A:p.S1019X,APC:NM_001354905:exon15:c.C2849A:p.S950X,APC:NM_000038:exon16:c.C3329A:p.S1110X,APC:NM_001354895:exon16:c.C3329A:p.S1110X,APC:NM_001354898:exon16:c.C3254A:p.S1085X,APC:NM_001354900:exon16:c…	Adenoma, periampullary, somatic (3);Adenomatous polyposis coli, Autosomal dominant;Brain tumor-polyposis syndrome 2, Autosomal dominant;Colorectal cancer, somatic;Desmoid disease, hereditary, Autosomal dominant;Gardner syndrome, Autosomal dominant;Gastric cancer, somatic;Hepatoblastoma, somatic	5q22.2
case_50	CD22	Missense_Mutation	chr19	35826980	35826980	C	G	SNP	Q152E	TV	exonic	nonsynonymous SNV	CD22:NM_001185099:exon4:c.C454G:p.Q152E,CD22:NM_001185100:exon4:c.C454G:p.Q152E,CD22:NM_001185101:exon4:c.C454G:p.Q152E,CD22:NM_001771:exon4:c.C454G:p.Q152E	.	19q13.12
case_50	CARD11	Missense_Mutation	chr7	2962848	2962848	G	A	SNP	A687V	TI	exonic	nonsynonymous SNV	CARD11:NM_032415:exon16:c.C2060T:p.A687V,CARD11:NM_001324281:exon17:c.C2060T:p.A687V	B-cell expansion with NFKB and T-cell anergy, Autosomal dominant;Immunodeficiency 11, Autosomal recessive	7p22.2
case_50	FLT3	Missense_Mutation	chr13	28592686	28592686	G	T	SNP	T820N	TV	exonic	nonsynonymous SNV	FLT3:NM_004119:exon20:c.C2459A:p.T820N	Leukemia, acute lymphoblastic, somatic;Leukemia, acute myeloid, reduced survival in, somatic;Leukemia, acute myeloid, somatic	13q12.2
case_50	NOTCH3	Missense_Mutation	chr19	15303052	15303052	C	T	SNP	R133H	TI	exonic	nonsynonymous SNV	NOTCH3:NM_000435:exon4:c.G398A:p.R133H	Cerebral arteriopathy with subcortical infarcts and leukoencephalopathy 1, Autosomal dominant;Lateral meningocele syndrome, Autosomal dominant	19p13.12
case_50	BRCA1	Missense_Mutation	chr17	41222946	41222946	A	G	SNP	F1662S	TI	exonic	nonsynonymous SNV	BRCA1:NM_007297:exon14:c.T4844C:p.F1615S,BRCA1:NM_007298:exon14:c.T1673C:p.F558S,BRCA1:NM_007294:exon15:c.T4985C:p.F1662S,BRCA1:NM_007299:exon15:c.T1673C:p.F558S,BRCA1:NM_007300:exon16:c.T5048C:p.F1683S	.	17q21.31
case_50	TP53	Missense_Mutation	chr17	7577082	7577082	C	T	SNP	E286K	TI	exonic	nonsynonymous SNV	TP53:NM_001126115:exon4:c.G460A:p.E154K,TP53:NM_001126116:exon4:c.G460A:p.E154K,TP53:NM_001126117:exon4:c.G460A:p.E154K,TP53:NM_001276697:exon4:c.G379A:p.E127K,TP53:NM_001276698:exon4:c.G379A:p.E127K,TP53:NM_001276699:exon4:c.G379A:p.E127K,TP53:NM_001126118:exon7:c.G739A:p.E247K,TP53:NM_000546:exon8:c.G856A:p.E286K,TP53:NM_001126112:exon8:c.G856A:p.E286K,TP53:NM_001126113:exon8:c.G856A:p.E286K,TP…	Adrenal cortical carcinoma, Autosomal recessive;Breast cancer, Autosomal dominant;Choroid plexus papilloma, Autosomal dominant;Colorectal cancer, Autosomal dominant;Hepatocellular carcinoma, Somatic mutation;Li-Fraumeni syndrome, Autosomal dominant;Nasopharyngeal carcinoma;Osteosarcoma, Autosomal recessive;Pancreatic cancer, Autosomal dominant, Somatic mutation, Multifactorial	17p13.1
case_50	FAM123B	Nonsense_Mutation	chrX	63412095	63412095	G	A	SNP	R358*	TI	exonic	stopgain	AMER1:NM_152424:exon2:c.C1072T:p.R358X	Osteopathia striata with cranial sclerosis, X-linked dominant	Xq11.2
case_50	RAD54L	Splice_Site	chr1	46738475	46738475	G	A	SNP	splice site 1375+1G>A	TI	splicing	.	.	Adenocarcinoma, colonic, somatic (3);Lymphoma, non-Hodgkin, somatic	1p34.1
case_50	KRAS	Missense_Mutation	chr12	25398284	25398284	C	T	SNP	G12D	TI	exonic	nonsynonymous SNV	KRAS:NM_001369786:exon2:c.G35A:p.G12D,KRAS:NM_001369787:exon2:c.G35A:p.G12D,KRAS:NM_004985:exon2:c.G35A:p.G12D,KRAS:NM_033360:exon2:c.G35A:p.G12D	Bladder cancer, somatic;Breast cancer, somatic;Cardiofaciocutaneous syndrome 2;Gastric cancer, somatic;Leukemia, acute myeloid, Autosomal dominant;Lung cancer, somatic;Noonan syndrome 3;Pancreatic carcinoma, somatic;RAS-associated autoimmune leukoproliferative disorder, Autosomal dominant;Schimmelpenning-Feuerstein-Mims syndrome, somatic mosaic	12p12.1
case_50	RET	Missense_Mutation	chr10	43600550	43600550	C	T	SNP	P259L	TI	exonic	nonsynonymous SNV	RET:NM_001355216:exon1:c.C14T:p.P5L,RET:NM_020630:exon4:c.C776T:p.P259L,RET:NM_020975:exon4:c.C776T:p.P259L	Central hypoventilation syndrome, congenital, Autosomal dominant;Medullary thyroid carcinoma, Autosomal dominant;Multiple endocrine neoplasia IIA, Autosomal dominant;Multiple endocrine neoplasia IIB, Autosomal dominant;Pheochromocytoma, Autosomal dominant	10q11.21
case_50	CIC	Missense_Mutation	chr19	42795025	42795025	A	G	SNP	N702S	TI	exonic	nonsynonymous SNV	CIC:NM_001379484:exon10:c.A2105G:p.N702S,CIC:NM_001379485:exon10:c.A2105G:p.N702S,CIC:NM_015125:exon10:c.A2105G:p.N702S,CIC:NM_001304815:exon11:c.A4832G:p.N1611S,CIC:NM_001379480:exon11:c.A4832G:p.N1611S,CIC:NM_001379482:exon11:c.A4832G:p.N1611S	.	19q13.2
case_50	APC	Frame_Shift_Ins	chr5	112175951	112175951	-	A	INS	T1556fs*3	other	exonic	frameshift insertion	APC:NM_001127511:exon14:c.4607dupA:p.T1538Nfs*3,APC:NM_001354897:exon15:c.4691dupA:p.T1566Nfs*3,APC:NM_001354899:exon15:c.4577dupA:p.T1528Nfs*3,APC:NM_001354901:exon15:c.4484dupA:p.T1497Nfs*3,APC:NM_001354902:exon15:c.4388dupA:p.T1465Nfs*3,APC:NM_001354905:exon15:c.4181dupA:p.T1396Nfs*3,APC:NM_000038:exon16:c.4661dupA:p.T1556Nfs*3,APC:NM_001354895:exon16:c.4661dupA:p.T1556Nfs*3,APC:NM_001354898:e…	Adenoma, periampullary, somatic (3);Adenomatous polyposis coli, Autosomal dominant;Brain tumor-polyposis syndrome 2, Autosomal dominant;Colorectal cancer, somatic;Desmoid disease, hereditary, Autosomal dominant;Gardner syndrome, Autosomal dominant;Gastric cancer, somatic;Hepatoblastoma, somatic	5q22.2
case_50	IKZF1	Missense_Mutation	chr7	50468275	50468275	G	A	SNP	E504K	TI	exonic	nonsynonymous SNV	IKZF1:NM_001291840:exon3:c.G820A:p.E274K,IKZF1:NM_001220771:exon4:c.G1081A:p.E361K,IKZF1:NM_001291843:exon4:c.G955A:p.E319K,IKZF1:NM_001291844:exon4:c.G925A:p.E309K,IKZF1:NM_001220768:exon5:c.G1249A:p.E417K,IKZF1:NM_001220770:exon5:c.G1093A:p.E365K,IKZF1:NM_001291841:exon5:c.G1081A:p.E361K,IKZF1:NM_001291842:exon5:c.G1051A:p.E351K,IKZF1:NM_001220767:exon6:c.G1219A:p.E407K,IKZF1:NM_001291839:exon6…	Immunodeficiency, common variable, 13, Autosomal dominant	7p12.2
case_51	PTPRO	Missense_Mutation	chr12	15732980	15732980	C	A	SNP	F976L	TV	exonic	nonsynonymous SNV	PTPRO:NM_030668:exon8:c.C411A:p.F137L,PTPRO:NM_030670:exon8:c.C411A:p.F137L,PTPRO:NM_030669:exon9:c.C495A:p.F165L,PTPRO:NM_030671:exon9:c.C495A:p.F165L,PTPRO:NM_002848:exon20:c.C2844A:p.F948L,PTPRO:NM_030667:exon21:c.C2928A:p.F976L	Nephrotic syndrome, type 6, Autosomal recessive	12p12.3
case_51	SRC	Missense_Mutation	chr20	36022653	36022653	C	G	SNP	L176V	TV	exonic	nonsynonymous SNV	SRC:NM_005417:exon7:c.C526G:p.L176V,SRC:NM_198291:exon7:c.C526G:p.L176V	Colon cancer, advanced, somatic	20q11.23
case_51	APC	Nonsense_Mutation	chr5	112128191	112128191	C	T	SNP	R232*	TI	exonic	stopgain	APC:NM_001354897:exon6:c.C724T:p.R242X,APC:NM_001354900:exon6:c.C517T:p.R173X,APC:NM_001354901:exon6:c.C517T:p.R173X,APC:NM_001354902:exon6:c.C724T:p.R242X,APC:NM_001354905:exon6:c.C517T:p.R173X,APC:NM_000038:exon7:c.C694T:p.R232X,APC:NM_001354895:exon7:c.C694T:p.R232X,APC:NM_001354896:exon7:c.C694T:p.R232X,APC:NM_001354898:exon7:c.C619T:p.R207X,APC:NM_001354903:exon7:c.C694T:p.R232X,APC:NM_00135…	Adenoma, periampullary, somatic (3);Adenomatous polyposis coli, Autosomal dominant;Brain tumor-polyposis syndrome 2, Autosomal dominant;Colorectal cancer, somatic;Desmoid disease, hereditary, Autosomal dominant;Gardner syndrome, Autosomal dominant;Gastric cancer, somatic;Hepatoblastoma, somatic	5q22.2
case_51	MSH2	Missense_Mutation	chr2	47630344	47630344	C	A	SNP	P5Q	TV	exonic	nonsynonymous SNV	MSH2:NM_000251:exon1:c.C14A:p.P5Q	Colorectal cancer, hereditary nonpolyposis, type 1, Autosomal dominant;Mismatch repair cancer syndrome, Autosomal recessive;Muir-Torre syndrome, Autosomal dominant	2p21
case_51	RAD51D	Missense_Mutation	chr17	33443902	33443902	C	T	SNP	R100Q	TI	exonic	nonsynonymous SNV	RAD51D:NM_001142571:exon3:c.G299A:p.R100Q	.	17q12
case_51	CASP8	Missense_Mutation	chr2	202134253	202134253	G	A	SNP	S109N	TI	exonic	nonsynonymous SNV	CASP8:NM_001228:exon4:c.G326A:p.S109N	Hepatocellular carcinoma, somatic	2q33.1
case_51	SF3B1	Missense_Mutation	chr2	198267500	198267500	G	C	SNP	N619K	TV	exonic	nonsynonymous SNV	SF3B1:NM_012433:exon14:c.C1857G:p.N619K	Myelodysplastic syndrome, somatic	2q33.1
case_51	QKI	Missense_Mutation	chr6	163984542	163984542	G	A	SNP	R242H	TI	exonic	nonsynonymous SNV	QKI:NM_001301085:exon6:c.G701A:p.R234H,QKI:NM_006775:exon6:c.G725A:p.R242H,QKI:NM_206853:exon6:c.G725A:p.R242H,QKI:NM_206854:exon6:c.G725A:p.R242H,QKI:NM_206855:exon6:c.G725A:p.R242H	.	6q26
case_51	REL	Missense_Mutation	chr2	61145358	61145358	C	T	SNP	R190C	TI	exonic	nonsynonymous SNV	REL:NM_001291746:exon6:c.C568T:p.R190C,REL:NM_002908:exon6:c.C568T:p.R190C	.	2p16.1
case_51	MYC	Missense_Mutation	chr8	128748848	128748848	T	G	SNP	F3L	TV	exonic	nonsynonymous SNV	MYC:NM_001354870:exon1:c.T9G:p.F3L,MYC:NM_002467:exon1:c.T9G:p.F3L	Burkitt lymphoma, Isolated cases	8q24.21
case_51	GNAS	Missense_Mutation	chr20	57484420	57484420	C	T	SNP	R201C	TI	exonic	nonsynonymous SNV	GNAS:NM_001077489:exon7:c.C556T:p.R186C,GNAS:NM_080426:exon7:c.C559T:p.R187C,GNAS:NM_000516:exon8:c.C601T:p.R201C,GNAS:NM_001077488:exon8:c.C604T:p.R202C,GNAS:NM_001309840:exon8:c.C424T:p.R142C,GNAS:NM_001309861:exon8:c.C424T:p.R142C,GNAS:NM_080425:exon8:c.C2530T:p.R844C	ACTH-independent macronodular adrenal hyperplasia, Isolated cases;Acromegaly, somatic;McCune-Albright syndrome, somatic, mosaic;Osseous heteroplasia, progressive, Autosomal dominant;Pseudohypoparathyroidism Ia, Autosomal dominant;Pseudohypoparathyroidism Ib, Autosomal dominant;Pseudohypoparathyroidism Ic, Autosomal dominant;Pseudopseudohypoparathyroidism, Autosomal dominant	20q13.32
case_51	MSH6	Missense_Mutation	chr2	48026998	48026998	C	G	SNP	Q626E	TV	exonic	nonsynonymous SNV	MSH6:NM_001281492:exon2:c.C1486G:p.Q496E,MSH6:NM_001281493:exon3:c.C970G:p.Q324E,MSH6:NM_000179:exon4:c.C1876G:p.Q626E,MSH6:NM_001281494:exon4:c.C970G:p.Q324E	Colorectal cancer, hereditary nonpolyposis, type 5, Autosomal dominant;Endometrial cancer, familial;Mismatch repair cancer syndrome, Autosomal recessive	2p16.3
case_51	TP53	Missense_Mutation	chr17	7577120	7577120	C	T	SNP	R273H	TI	exonic	nonsynonymous SNV	TP53:NM_001126115:exon4:c.G422A:p.R141H,TP53:NM_001126116:exon4:c.G422A:p.R141H,TP53:NM_001126117:exon4:c.G422A:p.R141H,TP53:NM_001276697:exon4:c.G341A:p.R114H,TP53:NM_001276698:exon4:c.G341A:p.R114H,TP53:NM_001276699:exon4:c.G341A:p.R114H,TP53:NM_001126118:exon7:c.G701A:p.R234H,TP53:NM_000546:exon8:c.G818A:p.R273H,TP53:NM_001126112:exon8:c.G818A:p.R273H,TP53:NM_001126113:exon8:c.G818A:p.R273H,TP…	Adrenal cortical carcinoma, Autosomal recessive;Breast cancer, Autosomal dominant;Choroid plexus papilloma, Autosomal dominant;Colorectal cancer, Autosomal dominant;Hepatocellular carcinoma, Somatic mutation;Li-Fraumeni syndrome, Autosomal dominant;Nasopharyngeal carcinoma;Osteosarcoma, Autosomal recessive;Pancreatic cancer, Autosomal dominant, Somatic mutation, Multifactorial	17p13.1
case_51	APC	Nonsense_Mutation	chr5	112128143	112128143	C	T	SNP	R216*	TI	exonic	stopgain	APC:NM_001354897:exon6:c.C676T:p.R226X,APC:NM_001354900:exon6:c.C469T:p.R157X,APC:NM_001354901:exon6:c.C469T:p.R157X,APC:NM_001354902:exon6:c.C676T:p.R226X,APC:NM_001354905:exon6:c.C469T:p.R157X,APC:NM_000038:exon7:c.C646T:p.R216X,APC:NM_001354895:exon7:c.C646T:p.R216X,APC:NM_001354896:exon7:c.C646T:p.R216X,APC:NM_001354898:exon7:c.C571T:p.R191X,APC:NM_001354903:exon7:c.C646T:p.R216X,APC:NM_00135…	Adenoma, periampullary, somatic (3);Adenomatous polyposis coli, Autosomal dominant;Brain tumor-polyposis syndrome 2, Autosomal dominant;Colorectal cancer, somatic;Desmoid disease, hereditary, Autosomal dominant;Gardner syndrome, Autosomal dominant;Gastric cancer, somatic;Hepatoblastoma, somatic	5q22.2
case_51	TBX3	Missense_Mutation	chr12	115112638	115112638	A	T	SNP	L368I	TV	exonic	nonsynonymous SNV	TBX3:NM_005996:exon6:c.T1042A:p.L348I,TBX3:NM_016569:exon7:c.T1102A:p.L368I	Ulnar-mammary syndrome, Autosomal dominant	12q24.21
case_51	TSC1	Missense_Mutation	chr9	135786904	135786904	A	G	SNP	M322T	TI	exonic	nonsynonymous SNV	TSC1:NM_001162427:exon9:c.T812C:p.M271T,TSC1:NM_001362177:exon9:c.T602C:p.M201T,TSC1:NM_000368:exon10:c.T965C:p.M322T,TSC1:NM_001162426:exon10:c.T965C:p.M322T	Lymphangioleiomyomatosis;Tuberous sclerosis-1, Autosomal dominant	9q34.13
case_52	PDGFRB	Missense_Mutation	chr5	149502735	149502735	G	A	SNP	R685C	TI	exonic	nonsynonymous SNV	PDGFRB:NM_001355016:exon14:c.C1861T:p.R621C,PDGFRB:NM_001355017:exon15:c.C1570T:p.R524C,PDGFRB:NM_002609:exon15:c.C2053T:p.R685C	Basal ganglia calcification, idiopathic, 4, Autosomal dominant;Kosaki overgrowth syndrome, Autosomal dominant;Myeloproliferative disorder with eosinophilia, Autosomal dominant;Myofibromatosis, infantile, 1, Autosomal dominant;Premature aging syndrome, Penttinen type, Autosomal dominant	5q32
case_52	MCL1	Missense_Mutation	chr1	150551837	150551837	A	G	SNP	I57T	TI	exonic	nonsynonymous SNV	MCL1:NM_021960:exon1:c.T170C:p.I57T,MCL1:NM_182763:exon1:c.T170C:p.I57T	.	1q21.3
case_52	P2RY8	Missense_Mutation	chrX	1585024	1585024	G	A	SNP	A143V	TI	exonic	nonsynonymous SNV	P2RY8:NM_178129:exon2:c.C428T:p.A143V	.	Xp22.33
case_52	TP53	Nonsense_Mutation	chr17	7578493	7578493	C	T	SNP	W146*	TI	exonic	stopgain	TP53:NM_001126115:exon1:c.G41A:p.W14X,TP53:NM_001126116:exon1:c.G41A:p.W14X,TP53:NM_001126117:exon1:c.G41A:p.W14X,TP53:NM_001126118:exon4:c.G320A:p.W107X,TP53:NM_000546:exon5:c.G437A:p.W146X,TP53:NM_001126112:exon5:c.G437A:p.W146X,TP53:NM_001126113:exon5:c.G437A:p.W146X,TP53:NM_001126114:exon5:c.G437A:p.W146X,TP53:NM_001276695:exon5:c.G320A:p.W107X,TP53:NM_001276696:exon5:c.G320A:p.W107X,TP53:NM_…	Adrenal cortical carcinoma, Autosomal recessive;Breast cancer, Autosomal dominant;Choroid plexus papilloma, Autosomal dominant;Colorectal cancer, Autosomal dominant;Hepatocellular carcinoma, Somatic mutation;Li-Fraumeni syndrome, Autosomal dominant;Nasopharyngeal carcinoma;Osteosarcoma, Autosomal recessive;Pancreatic cancer, Autosomal dominant, Somatic mutation, Multifactorial	17p13.1
case_52	KDR	Missense_Mutation	chr4	55964865	55964865	C	T	SNP	R791Q	TI	exonic	nonsynonymous SNV	KDR:NM_002253:exon16:c.G2372A:p.R791Q	Hemangioma, capillary infantile, somatic	4q12
case_52	VEGFA	Missense_Mutation	chr6	43752346	43752346	C	A	SNP	S186Y	TV	exonic	nonsynonymous SNV	VEGFA:NM_001033756:exon7:c.C1097A:p.S366Y,VEGFA:NM_001171629:exon7:c.C557A:p.S186Y	.	6p21.1
case_52	CDH1	Missense_Mutation	chr16	68862114	68862114	A	T	SNP	R734S	TV	exonic	nonsynonymous SNV	CDH1:NM_001317184:exon13:c.A2019T:p.R673S,CDH1:NM_001317186:exon13:c.A237T:p.R79S,CDH1:NM_001317185:exon14:c.A654T:p.R218S,CDH1:NM_004360:exon14:c.A2202T:p.R734S	Endometrial carcinoma, somatic;Gastric cancer, familial diffuse, with or without cleft lip and/or palate, Autosomal dominant;Ovarian carcinoma, somatic	16q22.1
case_52	APC	Nonsense_Mutation	chr5	112173723	112173723	C	A	SNP	S811*	TV	exonic	stopgain	APC:NM_001127511:exon14:c.C2378A:p.S793X,APC:NM_001354897:exon15:c.C2462A:p.S821X,APC:NM_001354899:exon15:c.C2348A:p.S783X,APC:NM_001354901:exon15:c.C2255A:p.S752X,APC:NM_001354902:exon15:c.C2159A:p.S720X,APC:NM_001354905:exon15:c.C1952A:p.S651X,APC:NM_000038:exon16:c.C2432A:p.S811X,APC:NM_001354895:exon16:c.C2432A:p.S811X,APC:NM_001354898:exon16:c.C2357A:p.S786X,APC:NM_001354900:exon16:c.C2309A:…	Adenoma, periampullary, somatic (3);Adenomatous polyposis coli, Autosomal dominant;Brain tumor-polyposis syndrome 2, Autosomal dominant;Colorectal cancer, somatic;Desmoid disease, hereditary, Autosomal dominant;Gardner syndrome, Autosomal dominant;Gastric cancer, somatic;Hepatoblastoma, somatic	5q22.2
case_52	KRAS	Missense_Mutation	chr12	25398284	25398284	C	A	SNP	G12V	TV	exonic	nonsynonymous SNV	KRAS:NM_001369786:exon2:c.G35T:p.G12V,KRAS:NM_001369787:exon2:c.G35T:p.G12V,KRAS:NM_004985:exon2:c.G35T:p.G12V,KRAS:NM_033360:exon2:c.G35T:p.G12V	Bladder cancer, somatic;Breast cancer, somatic;Cardiofaciocutaneous syndrome 2;Gastric cancer, somatic;Leukemia, acute myeloid, Autosomal dominant;Lung cancer, somatic;Noonan syndrome 3;Pancreatic carcinoma, somatic;RAS-associated autoimmune leukoproliferative disorder, Autosomal dominant;Schimmelpenning-Feuerstein-Mims syndrome, somatic mosaic	12p12.1
case_52	MLL2	Missense_Mutation	chr12	49446836	49446836	G	A	SNP	A325V	TI	exonic	nonsynonymous SNV	KMT2D:NM_003482:exon9:c.C974T:p.A325V	Kabuki syndrome 1, Autosomal dominant	12q13.12
case_52	FLCN	Missense_Mutation	chr17	17117129	17117129	C	T	SNP	R527Q	TI	exonic	nonsynonymous SNV	FLCN:NM_144997:exon14:c.G1580A:p.R527Q,FLCN:NM_001353230:exon15:c.G1580A:p.R527Q,FLCN:NM_001353231:exon15:c.G1580A:p.R527Q,FLCN:NM_001353229:exon16:c.G1634A:p.R545Q	Birt-Hogg-Dube syndrome, Autosomal dominant;Colorectal cancer, somatic;Pneumothorax, primary spontaneous, Autosomal dominant;Renal carcinoma, chromophobe, somatic	17p11.2
case_53	PDGFRA	Missense_Mutation	chr4	55152129	55152129	G	A	SNP	S854N	TI	exonic	nonsynonymous SNV	PDGFRA:NM_001347829:exon18:c.G2561A:p.S854N,PDGFRA:NM_001347830:exon18:c.G2600A:p.S867N,PDGFRA:NM_006206:exon18:c.G2561A:p.S854N,PDGFRA:NM_001347828:exon19:c.G2636A:p.S879N	Gastrointestinal stromal tumor, somatic;Hypereosinophilic syndrome, idiopathic, resistant to imatinib, Isolated cases, Somatic mutation	4q12
case_53	APC	Nonsense_Mutation	chr5	112173531	112173531	C	G	SNP	S747*	TV	exonic	stopgain	APC:NM_001127511:exon14:c.C2186G:p.S729X,APC:NM_001354897:exon15:c.C2270G:p.S757X,APC:NM_001354899:exon15:c.C2156G:p.S719X,APC:NM_001354901:exon15:c.C2063G:p.S688X,APC:NM_001354902:exon15:c.C1967G:p.S656X,APC:NM_001354905:exon15:c.C1760G:p.S587X,APC:NM_000038:exon16:c.C2240G:p.S747X,APC:NM_001354895:exon16:c.C2240G:p.S747X,APC:NM_001354898:exon16:c.C2165G:p.S722X,APC:NM_001354900:exon16:c.C2117G:…	Adenoma, periampullary, somatic (3);Adenomatous polyposis coli, Autosomal dominant;Brain tumor-polyposis syndrome 2, Autosomal dominant;Colorectal cancer, somatic;Desmoid disease, hereditary, Autosomal dominant;Gardner syndrome, Autosomal dominant;Gastric cancer, somatic;Hepatoblastoma, somatic	5q22.2
case_53	TP53	Splice_Site	chr17	7578556	7578556	T	-	DEL	splice site 376-2delA	other	splicing	.	.	Adrenal cortical carcinoma, Autosomal recessive;Breast cancer, Autosomal dominant;Choroid plexus papilloma, Autosomal dominant;Colorectal cancer, Autosomal dominant;Hepatocellular carcinoma, Somatic mutation;Li-Fraumeni syndrome, Autosomal dominant;Nasopharyngeal carcinoma;Osteosarcoma, Autosomal recessive;Pancreatic cancer, Autosomal dominant, Somatic mutation, Multifactorial	17p13.1
case_53	PIK3R1	Missense_Mutation	chr5	67522808	67522808	C	T	SNP	S102L	TI	exonic	nonsynonymous SNV	PIK3R1:NM_181523:exon2:c.C305T:p.S102L	Immunodeficiency 36, Autosomal dominant;SHORT syndrome, Autosomal dominant	5q13.1
case_53	FANCL	Missense_Mutation	chr2	58392928	58392928	C	T	SNP	D208N	TI	exonic	nonsynonymous SNV	FANCL:NM_001114636:exon8:c.G637A:p.D213N,FANCL:NM_018062:exon8:c.G622A:p.D208N,FANCL:NM_001374615:exon9:c.G667A:p.D223N	Fanconi anemia, complementation group L, Autosomal recessive	2p16.1
case_53	RAD54L	Missense_Mutation	chr1	46740378	46740378	C	T	SNP	R620C	TI	exonic	nonsynonymous SNV	RAD54L:NM_001370766:exon16:c.C1318T:p.R440C,RAD54L:NM_003579:exon16:c.C1858T:p.R620C,RAD54L:NM_001142548:exon17:c.C1858T:p.R620C	Adenocarcinoma, colonic, somatic (3);Lymphoma, non-Hodgkin, somatic	1p34.1
case_53	EPHB4	Missense_Mutation	chr7	100402918	100402918	G	A	SNP	R902W	TI	exonic	nonsynonymous SNV	EPHB4:NM_004444:exon16:c.C2704T:p.R902W	.	7q22.1
case_53	FANCG	Missense_Mutation	chr9	35078190	35078190	G	C	SNP	A153G	TV	exonic	nonsynonymous SNV	FANCG:NM_004629:exon4:c.C458G:p.A153G	Fanconi anemia, complementation group G	9p13.3
case_53	MAP3K13	Missense_Mutation	chr3	185184675	185184675	A	G	SNP	I523V	TI	exonic	nonsynonymous SNV	MAP3K13:NM_001242317:exon9:c.A946G:p.I316V,MAP3K13:NM_004721:exon10:c.A1567G:p.I523V,MAP3K13:NM_001242314:exon11:c.A1567G:p.I523V	.	3q27.2
case_53	CHEK2	Missense_Mutation	chr22	29091144	29091144	G	T	SNP	P449H	TV	exonic	nonsynonymous SNV	CHEK2:NM_001349956:exon11:c.C1145A:p.P382H,CHEK2:NM_145862:exon11:c.C1259A:p.P420H,CHEK2:NM_007194:exon12:c.C1346A:p.P449H,CHEK2:NM_001005735:exon13:c.C1475A:p.P492H,CHEK2:NM_001257387:exon13:c.C683A:p.P228H	Li-Fraumeni syndrome;Osteosarcoma, somatic	22q12.1
case_53	APC	Splice_Site	chr5	112151184	112151184	A	G	SNP	splice site 835-8A>G	TI	intronic	.	.	Adenoma, periampullary, somatic (3);Adenomatous polyposis coli, Autosomal dominant;Brain tumor-polyposis syndrome 2, Autosomal dominant;Colorectal cancer, somatic;Desmoid disease, hereditary, Autosomal dominant;Gardner syndrome, Autosomal dominant;Gastric cancer, somatic;Hepatoblastoma, somatic	5q22.2
case_53	ATM	Missense_Mutation	chr11	108126976	108126976	G	A	SNP	R720H	TI	exonic	nonsynonymous SNV	ATM:NM_000051:exon14:c.G2159A:p.R720H,ATM:NM_001351834:exon15:c.G2159A:p.R720H	Ataxia-telangiectasia, Autosomal recessive;Lymphoma, B-cell non-Hodgkin, somatic (3);Lymphoma, mantle cell, somatic (3);T-cell prolymphocytic leukemia, somatic (3)	11q22.3
case_54	FANCA	Missense_Mutation	chr16	89877432	89877432	T	C	SNP	I111V	TI	exonic	nonsynonymous SNV	FANCA:NM_000135:exon4:c.A331G:p.I111V,FANCA:NM_001018112:exon4:c.A331G:p.I111V,FANCA:NM_001286167:exon4:c.A331G:p.I111V,FANCA:NM_001351830:exon4:c.A331G:p.I111V	Fanconi anemia, complementation group A, Autosomal recessive	16q24.3
case_54	KDM5A	Missense_Mutation	chr12	419075	419075	T	C	SNP	K1091R	TI	exonic	nonsynonymous SNV	KDM5A:NM_001042603:exon22:c.A3272G:p.K1091R	.	12p13.33
case_54	MSH2	Missense_Mutation	chr2	47630448	47630448	G	A	SNP	G40S	TI	exonic	nonsynonymous SNV	MSH2:NM_000251:exon1:c.G118A:p.G40S	Colorectal cancer, hereditary nonpolyposis, type 1, Autosomal dominant;Mismatch repair cancer syndrome, Autosomal recessive;Muir-Torre syndrome, Autosomal dominant	2p21
case_54	HGF	Missense_Mutation	chr7	81372685	81372685	A	C	SNP	C283W	TV	exonic	nonsynonymous SNV	HGF:NM_000601:exon7:c.T849G:p.C283W,HGF:NM_001010931:exon7:c.T849G:p.C283W,HGF:NM_001010932:exon7:c.T834G:p.C278W,HGF:NM_001010933:exon7:c.T834G:p.C278W	Deafness, autosomal recessive 39, Autosomal recessive	7q21.11
case_54	CBL	Missense_Mutation	chr11	119167687	119167687	A	G	SNP	E699G	TI	exonic	nonsynonymous SNV	CBL:NM_005188:exon13:c.A2096G:p.E699G	Noonan syndrome-like disorder with or without juvenile myelomonocytic leukemia, Autosomal dominant	11q23.3
case_54	ABL1	Missense_Mutation	chr9	133760303	133760303	A	G	SNP	R876G	TI	exonic	nonsynonymous SNV	ABL1:NM_005157:exon11:c.A2626G:p.R876G,ABL1:NM_007313:exon11:c.A2683G:p.R895G	Leukemia, Philadelphia chromosome-positive, resistant to imatinib (3)	9q34.12
case_54	APC	Nonsense_Mutation	chr5	112175348	112175348	G	T	SNP	E1353*	TV	exonic	stopgain	APC:NM_001127511:exon14:c.G4003T:p.E1335X,APC:NM_001354897:exon15:c.G4087T:p.E1363X,APC:NM_001354899:exon15:c.G3973T:p.E1325X,APC:NM_001354901:exon15:c.G3880T:p.E1294X,APC:NM_001354902:exon15:c.G3784T:p.E1262X,APC:NM_001354905:exon15:c.G3577T:p.E1193X,APC:NM_000038:exon16:c.G4057T:p.E1353X,APC:NM_001354895:exon16:c.G4057T:p.E1353X,APC:NM_001354898:exon16:c.G3982T:p.E1328X,APC:NM_001354900:exon16:…	Adenoma, periampullary, somatic (3);Adenomatous polyposis coli, Autosomal dominant;Brain tumor-polyposis syndrome 2, Autosomal dominant;Colorectal cancer, somatic;Desmoid disease, hereditary, Autosomal dominant;Gardner syndrome, Autosomal dominant;Gastric cancer, somatic;Hepatoblastoma, somatic	5q22.2
case_54	TSC2	Missense_Mutation	chr16	2134269	2134269	C	T	SNP	A1349V	TI	exonic	nonsynonymous SNV	TSC2:NM_001318831:exon30:c.C3314T:p.A1105V,TSC2:NM_001318827:exon31:c.C3737T:p.A1246V,TSC2:NM_001318829:exon31:c.C3701T:p.A1234V,TSC2:NM_001077183:exon32:c.C3845T:p.A1282V,TSC2:NM_001318832:exon32:c.C3878T:p.A1293V,TSC2:NM_001363528:exon32:c.C3848T:p.A1283V,TSC2:NM_001114382:exon33:c.C3977T:p.A1326V,TSC2:NM_001370404:exon33:c.C3914T:p.A1305V,TSC2:NM_001370405:exon33:c.C3917T:p.A1306V,TSC2:NM_0210…	Lymphangioleiomyomatosis, somatic;Tuberous sclerosis-2, Autosomal dominant	16p13.3
case_54	TP53	Nonsense_Mutation	chr17	7578212	7578212	G	A	SNP	R213*	TI	exonic	stopgain	TP53:NM_001126115:exon2:c.C241T:p.R81X,TP53:NM_001126116:exon2:c.C241T:p.R81X,TP53:NM_001126117:exon2:c.C241T:p.R81X,TP53:NM_001276697:exon2:c.C160T:p.R54X,TP53:NM_001276698:exon2:c.C160T:p.R54X,TP53:NM_001276699:exon2:c.C160T:p.R54X,TP53:NM_001126118:exon5:c.C520T:p.R174X,TP53:NM_000546:exon6:c.C637T:p.R213X,TP53:NM_001126112:exon6:c.C637T:p.R213X,TP53:NM_001126113:exon6:c.C637T:p.R213X,TP53:NM_…	Adrenal cortical carcinoma, Autosomal recessive;Breast cancer, Autosomal dominant;Choroid plexus papilloma, Autosomal dominant;Colorectal cancer, Autosomal dominant;Hepatocellular carcinoma, Somatic mutation;Li-Fraumeni syndrome, Autosomal dominant;Nasopharyngeal carcinoma;Osteosarcoma, Autosomal recessive;Pancreatic cancer, Autosomal dominant, Somatic mutation, Multifactorial	17p13.1
case_54	ABL1	Missense_Mutation	chr9	133730221	133730221	A	G	SNP	N96S	TI	exonic	nonsynonymous SNV	ABL1:NM_005157:exon3:c.A287G:p.N96S,ABL1:NM_007313:exon3:c.A344G:p.N115S	Leukemia, Philadelphia chromosome-positive, resistant to imatinib (3)	9q34.12
case_54	NRAS	Missense_Mutation	chr1	115256528	115256528	T	G	SNP	Q61H	TV	exonic	nonsynonymous SNV	NRAS:NM_002524:exon3:c.A183C:p.Q61H	Colorectal cancer, somatic;Epidermal nevus, somatic;Melanocytic nevus syndrome, congenital, somatic;Neurocutaneous melanosis, somatic;Noonan syndrome 6, Autosomal dominant;Schimmelpenning-Feuerstein-Mims syndrome, somatic mosaic;Thyroid carcinoma, follicular, somatic	1p13.2
case_54	ERBB3	Missense_Mutation	chr12	56489543	56489543	C	T	SNP	R670W	TI	exonic	nonsynonymous SNV	ERBB3:NM_001982:exon17:c.C2008T:p.R670W	Lethal congenital contractural syndrome 2, Autosomal recessive	12q13.2
case_55	EMSY	Missense_Mutation	chr11	76183822	76183822	C	T	SNP	T349I	TI	exonic	nonsynonymous SNV	EMSY:NM_001300943:exon8:c.C1049T:p.T350I,EMSY:NM_020193:exon8:c.C1046T:p.T349I,EMSY:NM_001300942:exon9:c.C1091T:p.T364I,EMSY:NM_001300944:exon9:c.C1091T:p.T364I	.	11q13.5
case_55	APC	Frame_Shift_Del	chr5	112175676	112175679	AGAG	-	DEL	E1464fs*8	other	exonic	frameshift deletion	APC:NM_001127511:exon14:c.4331_4334del:p.E1446Vfs*8,APC:NM_001354897:exon15:c.4415_4418del:p.E1474Vfs*8,APC:NM_001354899:exon15:c.4301_4304del:p.E1436Vfs*8,APC:NM_001354901:exon15:c.4208_4211del:p.E1405Vfs*8,APC:NM_001354902:exon15:c.4112_4115del:p.E1373Vfs*8,APC:NM_001354905:exon15:c.3905_3908del:p.E1304Vfs*8,APC:NM_000038:exon16:c.4385_4388del:p.E1464Vfs*8,APC:NM_001354895:exon16:c.4385_4388del…	Adenoma, periampullary, somatic (3);Adenomatous polyposis coli, Autosomal dominant;Brain tumor-polyposis syndrome 2, Autosomal dominant;Colorectal cancer, somatic;Desmoid disease, hereditary, Autosomal dominant;Gardner syndrome, Autosomal dominant;Gastric cancer, somatic;Hepatoblastoma, somatic	5q22.2
case_55	KEL	Nonsense_Mutation	chr7	142641427	142641427	G	A	SNP	R492*	TI	exonic	stopgain	KEL:NM_000420:exon13:c.C1474T:p.R492X	.	7q34
case_55	MUTYH	Splice_Site	chr1	45797760	45797760	T	C	SNP	splice site 892-2A>G	TI	splicing	.	.	Adenomas, multiple colorectal, Autosomal recessive;Colorectal adenomatous polyposis, autosomal recessive, with pilomatricomas, Somatic mutation;Gastric cancer, somatic	1p34.1
case_55	TP53	Missense_Mutation	chr17	7577099	7577099	C	A	SNP	R280I	TV	exonic	nonsynonymous SNV	TP53:NM_001126115:exon4:c.G443T:p.R148I,TP53:NM_001126116:exon4:c.G443T:p.R148I,TP53:NM_001126117:exon4:c.G443T:p.R148I,TP53:NM_001276697:exon4:c.G362T:p.R121I,TP53:NM_001276698:exon4:c.G362T:p.R121I,TP53:NM_001276699:exon4:c.G362T:p.R121I,TP53:NM_001126118:exon7:c.G722T:p.R241I,TP53:NM_000546:exon8:c.G839T:p.R280I,TP53:NM_001126112:exon8:c.G839T:p.R280I,TP53:NM_001126113:exon8:c.G839T:p.R280I,TP…	Adrenal cortical carcinoma, Autosomal recessive;Breast cancer, Autosomal dominant;Choroid plexus papilloma, Autosomal dominant;Colorectal cancer, Autosomal dominant;Hepatocellular carcinoma, Somatic mutation;Li-Fraumeni syndrome, Autosomal dominant;Nasopharyngeal carcinoma;Osteosarcoma, Autosomal recessive;Pancreatic cancer, Autosomal dominant, Somatic mutation, Multifactorial	17p13.1
case_55	APC	Nonsense_Mutation	chr5	112175348	112175348	G	T	SNP	E1353*	TV	exonic	stopgain	APC:NM_001127511:exon14:c.G4003T:p.E1335X,APC:NM_001354897:exon15:c.G4087T:p.E1363X,APC:NM_001354899:exon15:c.G3973T:p.E1325X,APC:NM_001354901:exon15:c.G3880T:p.E1294X,APC:NM_001354902:exon15:c.G3784T:p.E1262X,APC:NM_001354905:exon15:c.G3577T:p.E1193X,APC:NM_000038:exon16:c.G4057T:p.E1353X,APC:NM_001354895:exon16:c.G4057T:p.E1353X,APC:NM_001354898:exon16:c.G3982T:p.E1328X,APC:NM_001354900:exon16:…	Adenoma, periampullary, somatic (3);Adenomatous polyposis coli, Autosomal dominant;Brain tumor-polyposis syndrome 2, Autosomal dominant;Colorectal cancer, somatic;Desmoid disease, hereditary, Autosomal dominant;Gardner syndrome, Autosomal dominant;Gastric cancer, somatic;Hepatoblastoma, somatic	5q22.2
case_55	TBX3	Missense_Mutation	chr12	115112055	115112055	G	A	SNP	A562V	TI	exonic	nonsynonymous SNV	TBX3:NM_005996:exon6:c.C1625T:p.A542V,TBX3:NM_016569:exon7:c.C1685T:p.A562V	Ulnar-mammary syndrome, Autosomal dominant	12q24.21
case_55	GNAS	Missense_Mutation	chr20	57415330	57415330	G	A	SNP	A57T	TI	exonic	nonsynonymous SNV	GNAS:NM_016592:exon1:c.G169A:p.A57T	ACTH-independent macronodular adrenal hyperplasia, Isolated cases;Acromegaly, somatic;McCune-Albright syndrome, somatic, mosaic;Osseous heteroplasia, progressive, Autosomal dominant;Pseudohypoparathyroidism Ia, Autosomal dominant;Pseudohypoparathyroidism Ib, Autosomal dominant;Pseudohypoparathyroidism Ic, Autosomal dominant;Pseudopseudohypoparathyroidism, Autosomal dominant	20q13.32
case_55	MLL2	Missense_Mutation	chr12	49432575	49432575	G	A	SNP	A2855V	TI	exonic	nonsynonymous SNV	KMT2D:NM_003482:exon35:c.C8564T:p.A2855V	Kabuki syndrome 1, Autosomal dominant	12q13.12
case_55	KRAS	Missense_Mutation	chr12	25398284	25398284	C	A	SNP	G12V	TV	exonic	nonsynonymous SNV	KRAS:NM_001369786:exon2:c.G35T:p.G12V,KRAS:NM_001369787:exon2:c.G35T:p.G12V,KRAS:NM_004985:exon2:c.G35T:p.G12V,KRAS:NM_033360:exon2:c.G35T:p.G12V	Bladder cancer, somatic;Breast cancer, somatic;Cardiofaciocutaneous syndrome 2;Gastric cancer, somatic;Leukemia, acute myeloid, Autosomal dominant;Lung cancer, somatic;Noonan syndrome 3;Pancreatic carcinoma, somatic;RAS-associated autoimmune leukoproliferative disorder, Autosomal dominant;Schimmelpenning-Feuerstein-Mims syndrome, somatic mosaic	12p12.1
case_55	APC	Nonsense_Mutation	chr5	112116517	112116517	C	T	SNP	Q188*	TI	exonic	stopgain	APC:NM_001127511:exon5:c.C592T:p.Q198X,APC:NM_001354897:exon5:c.C592T:p.Q198X,APC:NM_001354900:exon5:c.C385T:p.Q129X,APC:NM_001354901:exon5:c.C385T:p.Q129X,APC:NM_001354902:exon5:c.C592T:p.Q198X,APC:NM_001354905:exon5:c.C385T:p.Q129X,APC:NM_000038:exon6:c.C562T:p.Q188X,APC:NM_001354895:exon6:c.C562T:p.Q188X,APC:NM_001354896:exon6:c.C562T:p.Q188X,APC:NM_001354898:exon6:c.C487T:p.Q163X,APC:NM_00135…	Adenoma, periampullary, somatic (3);Adenomatous polyposis coli, Autosomal dominant;Brain tumor-polyposis syndrome 2, Autosomal dominant;Colorectal cancer, somatic;Desmoid disease, hereditary, Autosomal dominant;Gardner syndrome, Autosomal dominant;Gastric cancer, somatic;Hepatoblastoma, somatic	5q22.2
case_56	NF1	Missense_Mutation	chr17	29652944	29652944	A	G	SNP	T1648A	TI	exonic	nonsynonymous SNV	NF1:NM_000267:exon36:c.A4879G:p.T1627A,NF1:NM_001042492:exon37:c.A4942G:p.T1648A	Leukemia, juvenile myelomonocytic, Autosomal dominant, Somatic mutation;Neurofibromatosis, familial spinal, Autosomal dominant;Neurofibromatosis, type 1, Autosomal dominant;Neurofibromatosis-Noonan syndrome, Autosomal dominant;Watson syndrome, Autosomal dominant	17q11.2
case_56	MTOR	In_Frame_Ins	chr1	11174399	11174399	-	GGG	INS	P2425_L2426insP	other	exonic	nonframeshift insertion	MTOR:NM_004958:exon53:c.7275_7276insCCC:p.P2425_L2426insP	Smith-Kingsmore syndrome, Autosomal dominant	1p36.22
case_56	TSC1	Missense_Mutation	chr9	135772927	135772927	G	C	SNP	T899S	TV	exonic	nonsynonymous SNV	TSC1:NM_001162427:exon20:c.C2543G:p.T848S,TSC1:NM_001362177:exon20:c.C2333G:p.T778S,TSC1:NM_000368:exon21:c.C2696G:p.T899S,TSC1:NM_001162426:exon21:c.C2693G:p.T898S	Lymphangioleiomyomatosis;Tuberous sclerosis-1, Autosomal dominant	9q34.13
case_56	APC	Frame_Shift_Del	chr5	112176027	112176030	TTAT	-	DEL	I1580fs*69	other	exonic	frameshift deletion	APC:NM_001127511:exon14:c.4682_4685del:p.I1562Lfs*69,APC:NM_001354897:exon15:c.4766_4769del:p.I1590Lfs*69,APC:NM_001354899:exon15:c.4652_4655del:p.I1552Lfs*69,APC:NM_001354901:exon15:c.4559_4562del:p.I1521Lfs*69,APC:NM_001354902:exon15:c.4463_4466del:p.I1489Lfs*69,APC:NM_001354905:exon15:c.4256_4259del:p.I1420Lfs*69,APC:NM_000038:exon16:c.4736_4739del:p.I1580Lfs*69,APC:NM_001354895:exon16:c.4736_…	Adenoma, periampullary, somatic (3);Adenomatous polyposis coli, Autosomal dominant;Brain tumor-polyposis syndrome 2, Autosomal dominant;Colorectal cancer, somatic;Desmoid disease, hereditary, Autosomal dominant;Gardner syndrome, Autosomal dominant;Gastric cancer, somatic;Hepatoblastoma, somatic	5q22.2
case_56	APC	Nonsense_Mutation	chr5	112174929	112174929	C	A	SNP	S1213*	TV	exonic	stopgain	APC:NM_001127511:exon14:c.C3584A:p.S1195X,APC:NM_001354897:exon15:c.C3668A:p.S1223X,APC:NM_001354899:exon15:c.C3554A:p.S1185X,APC:NM_001354901:exon15:c.C3461A:p.S1154X,APC:NM_001354902:exon15:c.C3365A:p.S1122X,APC:NM_001354905:exon15:c.C3158A:p.S1053X,APC:NM_000038:exon16:c.C3638A:p.S1213X,APC:NM_001354895:exon16:c.C3638A:p.S1213X,APC:NM_001354898:exon16:c.C3563A:p.S1188X,APC:NM_001354900:exon16:…	Adenoma, periampullary, somatic (3);Adenomatous polyposis coli, Autosomal dominant;Brain tumor-polyposis syndrome 2, Autosomal dominant;Colorectal cancer, somatic;Desmoid disease, hereditary, Autosomal dominant;Gardner syndrome, Autosomal dominant;Gastric cancer, somatic;Hepatoblastoma, somatic	5q22.2
case_56	NOTCH3	Missense_Mutation	chr19	15290031	15290031	G	A	SNP	R1175W	TI	exonic	nonsynonymous SNV	NOTCH3:NM_000435:exon22:c.C3523T:p.R1175W	Cerebral arteriopathy with subcortical infarcts and leukoencephalopathy 1, Autosomal dominant;Lateral meningocele syndrome, Autosomal dominant	19p13.12
case_56	KRAS	Missense_Mutation	chr12	25398284	25398284	C	A	SNP	G12V	TV	exonic	nonsynonymous SNV	KRAS:NM_001369786:exon2:c.G35T:p.G12V,KRAS:NM_001369787:exon2:c.G35T:p.G12V,KRAS:NM_004985:exon2:c.G35T:p.G12V,KRAS:NM_033360:exon2:c.G35T:p.G12V	Bladder cancer, somatic;Breast cancer, somatic;Cardiofaciocutaneous syndrome 2;Gastric cancer, somatic;Leukemia, acute myeloid, Autosomal dominant;Lung cancer, somatic;Noonan syndrome 3;Pancreatic carcinoma, somatic;RAS-associated autoimmune leukoproliferative disorder, Autosomal dominant;Schimmelpenning-Feuerstein-Mims syndrome, somatic mosaic	12p12.1
case_56	TSC1	Missense_Mutation	chr9	135776993	135776993	T	G	SNP	S829R	TV	exonic	nonsynonymous SNV	TSC1:NM_001162427:exon18:c.A2332C:p.S778R,TSC1:NM_001362177:exon18:c.A2122C:p.S708R,TSC1:NM_000368:exon19:c.A2485C:p.S829R,TSC1:NM_001162426:exon19:c.A2482C:p.S828R	Lymphangioleiomyomatosis;Tuberous sclerosis-1, Autosomal dominant	9q34.13
case_56	TP53	Missense_Mutation	chr17	7577538	7577538	C	T	SNP	R248Q	TI	exonic	nonsynonymous SNV	TP53:NM_001126115:exon3:c.G347A:p.R116Q,TP53:NM_001126116:exon3:c.G347A:p.R116Q,TP53:NM_001126117:exon3:c.G347A:p.R116Q,TP53:NM_001276697:exon3:c.G266A:p.R89Q,TP53:NM_001276698:exon3:c.G266A:p.R89Q,TP53:NM_001276699:exon3:c.G266A:p.R89Q,TP53:NM_001126118:exon6:c.G626A:p.R209Q,TP53:NM_000546:exon7:c.G743A:p.R248Q,TP53:NM_001126112:exon7:c.G743A:p.R248Q,TP53:NM_001126113:exon7:c.G743A:p.R248Q,TP53:…	Adrenal cortical carcinoma, Autosomal recessive;Breast cancer, Autosomal dominant;Choroid plexus papilloma, Autosomal dominant;Colorectal cancer, Autosomal dominant;Hepatocellular carcinoma, Somatic mutation;Li-Fraumeni syndrome, Autosomal dominant;Nasopharyngeal carcinoma;Osteosarcoma, Autosomal recessive;Pancreatic cancer, Autosomal dominant, Somatic mutation, Multifactorial	17p13.1
case_56	EP300	Missense_Mutation	chr22	41572924	41572924	C	T	SNP	R1737C	TI	exonic	nonsynonymous SNV	EP300:NM_001362843:exon30:c.C5131T:p.R1711C,EP300:NM_001429:exon31:c.C5209T:p.R1737C	Colorectal cancer, somatic;Rubinstein-Taybi syndrome 2, Autosomal dominant	22q13.2
case_56	DDR1	Missense_Mutation	chr6	30862414	30862414	G	A	SNP	R466H	TI	exonic	nonsynonymous SNV	DDR1:NM_001202522:exon10:c.G1397A:p.R466H	.	6p21.33
case_56	MRE11A	Missense_Mutation	chr11	94209474	94209474	A	G	SNP	F214L	TI	exonic	nonsynonymous SNV	MRE11:NM_001330347:exon7:c.T640C:p.F214L,MRE11:NM_005590:exon7:c.T640C:p.F214L,MRE11:NM_005591:exon7:c.T640C:p.F214L	Ataxia-telangiectasia-like disorder, Autosomal recessive	11q21
case_56	RAD51D	Missense_Mutation	chr17	33445587	33445587	C	T	SNP	V66M	TI	exonic	nonsynonymous SNV	RAD51D:NM_002878:exon3:c.G196A:p.V66M	.	17q12
case_56	FBXW7	Missense_Mutation	chr4	153247366	153247366	C	T	SNP	R479Q	TI	exonic	nonsynonymous SNV	FBXW7:NM_001013415:exon9:c.G1082A:p.R361Q,FBXW7:NM_018315:exon9:c.G1196A:p.R399Q,FBXW7:NM_033632:exon10:c.G1436A:p.R479Q,FBXW7:NM_001349798:exon12:c.G1436A:p.R479Q	.	4q31.3
case_57	FLT3	Missense_Mutation	chr13	28592686	28592686	G	T	SNP	T820N	TV	exonic	nonsynonymous SNV	FLT3:NM_004119:exon20:c.C2459A:p.T820N	Leukemia, acute lymphoblastic, somatic;Leukemia, acute myeloid, reduced survival in, somatic;Leukemia, acute myeloid, somatic	13q12.2
case_57	GNAS	Missense_Mutation	chr20	57429422	57429422	G	A	SNP	A368T	TI	exonic	nonsynonymous SNV	GNAS:NM_080425:exon1:c.G1102A:p.A368T	ACTH-independent macronodular adrenal hyperplasia, Isolated cases;Acromegaly, somatic;McCune-Albright syndrome, somatic, mosaic;Osseous heteroplasia, progressive, Autosomal dominant;Pseudohypoparathyroidism Ia, Autosomal dominant;Pseudohypoparathyroidism Ib, Autosomal dominant;Pseudohypoparathyroidism Ic, Autosomal dominant;Pseudopseudohypoparathyroidism, Autosomal dominant	20q13.32
case_57	FANCG	Missense_Mutation	chr9	35077023	35077023	G	A	SNP	P241L	TI	exonic	nonsynonymous SNV	FANCG:NM_004629:exon6:c.C722T:p.P241L	Fanconi anemia, complementation group G	9p13.3
case_57	APC	Intron	chr5	112151184	112151184	A	G	SNP	splice site 835-8A>G	TI	intronic	.	.	Adenoma, periampullary, somatic (3);Adenomatous polyposis coli, Autosomal dominant;Brain tumor-polyposis syndrome 2, Autosomal dominant;Colorectal cancer, somatic;Desmoid disease, hereditary, Autosomal dominant;Gardner syndrome, Autosomal dominant;Gastric cancer, somatic;Hepatoblastoma, somatic	5q22.2
case_57	KRAS	Missense_Mutation	chr12	25398284	25398284	C	G	SNP	G12A	TV	exonic	nonsynonymous SNV	KRAS:NM_001369786:exon2:c.G35C:p.G12A,KRAS:NM_001369787:exon2:c.G35C:p.G12A,KRAS:NM_004985:exon2:c.G35C:p.G12A,KRAS:NM_033360:exon2:c.G35C:p.G12A	Bladder cancer, somatic;Breast cancer, somatic;Cardiofaciocutaneous syndrome 2;Gastric cancer, somatic;Leukemia, acute myeloid, Autosomal dominant;Lung cancer, somatic;Noonan syndrome 3;Pancreatic carcinoma, somatic;RAS-associated autoimmune leukoproliferative disorder, Autosomal dominant;Schimmelpenning-Feuerstein-Mims syndrome, somatic mosaic	12p12.1
case_57	GSK3B	Missense_Mutation	chr3	119642321	119642321	C	T	SNP	V126I	TI	exonic	nonsynonymous SNV	GSK3B:NM_001146156:exon4:c.G376A:p.V126I,GSK3B:NM_001354596:exon4:c.G376A:p.V126I,GSK3B:NM_002093:exon4:c.G376A:p.V126I	.	3q13.33
case_57	NOTCH1	Missense_Mutation	chr9	139401847	139401847	C	T	SNP	D1185N	TI	exonic	nonsynonymous SNV	NOTCH1:NM_017617:exon22:c.G3553A:p.D1185N	Adams-Oliver syndrome 5, Autosomal dominant;Aortic valve disease 1, Autosomal dominant	9q34.3
case_57	APC	Nonsense_Mutation	chr5	112174857	112174857	C	A	SNP	S1189*	TV	exonic	stopgain	APC:NM_001127511:exon14:c.C3512A:p.S1171X,APC:NM_001354897:exon15:c.C3596A:p.S1199X,APC:NM_001354899:exon15:c.C3482A:p.S1161X,APC:NM_001354901:exon15:c.C3389A:p.S1130X,APC:NM_001354902:exon15:c.C3293A:p.S1098X,APC:NM_001354905:exon15:c.C3086A:p.S1029X,APC:NM_000038:exon16:c.C3566A:p.S1189X,APC:NM_001354895:exon16:c.C3566A:p.S1189X,APC:NM_001354898:exon16:c.C3491A:p.S1164X,APC:NM_001354900:exon16:…	Adenoma, periampullary, somatic (3);Adenomatous polyposis coli, Autosomal dominant;Brain tumor-polyposis syndrome 2, Autosomal dominant;Colorectal cancer, somatic;Desmoid disease, hereditary, Autosomal dominant;Gardner syndrome, Autosomal dominant;Gastric cancer, somatic;Hepatoblastoma, somatic	5q22.2
case_57	TP53	Missense_Mutation	chr17	7578406	7578406	C	T	SNP	R175H	TI	exonic	nonsynonymous SNV	TP53:NM_001126115:exon1:c.G128A:p.R43H,TP53:NM_001126116:exon1:c.G128A:p.R43H,TP53:NM_001126117:exon1:c.G128A:p.R43H,TP53:NM_001276697:exon1:c.G47A:p.R16H,TP53:NM_001276698:exon1:c.G47A:p.R16H,TP53:NM_001276699:exon1:c.G47A:p.R16H,TP53:NM_001126118:exon4:c.G407A:p.R136H,TP53:NM_000546:exon5:c.G524A:p.R175H,TP53:NM_001126112:exon5:c.G524A:p.R175H,TP53:NM_001126113:exon5:c.G524A:p.R175H,TP53:NM_001…	Adrenal cortical carcinoma, Autosomal recessive;Breast cancer, Autosomal dominant;Choroid plexus papilloma, Autosomal dominant;Colorectal cancer, Autosomal dominant;Hepatocellular carcinoma, Somatic mutation;Li-Fraumeni syndrome, Autosomal dominant;Nasopharyngeal carcinoma;Osteosarcoma, Autosomal recessive;Pancreatic cancer, Autosomal dominant, Somatic mutation, Multifactorial	17p13.1
case_57	BCOR	Missense_Mutation	chrX	39922319	39922319	G	A	SNP	P1251S	TI	exonic	nonsynonymous SNV	BCOR:NM_001123384:exon8:c.C3697T:p.P1233S,BCOR:NM_001123383:exon9:c.C3751T:p.P1251S,BCOR:NM_001123385:exon9:c.C3853T:p.P1285S,BCOR:NM_017745:exon9:c.C3751T:p.P1251S	Microphthalmia, syndromic 2, X-linked dominant	Xp11.4
case_57	EMSY	Missense_Mutation	chr11	76246960	76246960	T	C	SNP	V739A	TI	exonic	nonsynonymous SNV	EMSY:NM_001300943:exon15:c.T2219C:p.V740A,EMSY:NM_020193:exon15:c.T2216C:p.V739A,EMSY:NM_001300942:exon16:c.T2261C:p.V754A,EMSY:NM_001300944:exon16:c.T2261C:p.V754A	.	11q13.5
case_57	MTOR	Missense_Mutation	chr1	11273503	11273503	G	A	SNP	R1080C	TI	exonic	nonsynonymous SNV	MTOR:NM_004958:exon21:c.C3238T:p.R1080C	Smith-Kingsmore syndrome, Autosomal dominant	1p36.22
case_58	KRAS	Missense_Mutation	chr12	25398284	25398284	C	T	SNP	G12D	TI	exonic	nonsynonymous SNV	KRAS:NM_001369786:exon2:c.G35A:p.G12D,KRAS:NM_001369787:exon2:c.G35A:p.G12D,KRAS:NM_004985:exon2:c.G35A:p.G12D,KRAS:NM_033360:exon2:c.G35A:p.G12D	Bladder cancer, somatic;Breast cancer, somatic;Cardiofaciocutaneous syndrome 2;Gastric cancer, somatic;Leukemia, acute myeloid, Autosomal dominant;Lung cancer, somatic;Noonan syndrome 3;Pancreatic carcinoma, somatic;RAS-associated autoimmune leukoproliferative disorder, Autosomal dominant;Schimmelpenning-Feuerstein-Mims syndrome, somatic mosaic	12p12.1
case_58	MUTYH	Splice_Site	chr1	45797760	45797760	T	C	SNP	splice site 892-2A>G	TI	splicing	.	.	Adenomas, multiple colorectal, Autosomal recessive;Colorectal adenomatous polyposis, autosomal recessive, with pilomatricomas, Somatic mutation;Gastric cancer, somatic	1p34.1
case_58	MLL	Missense_Mutation	chr11	118352648	118352648	C	G	SNP	Q1285E	TV	exonic	nonsynonymous SNV	KMT2A:NM_001197104:exon7:c.C3853G:p.Q1285E,KMT2A:NM_005933:exon7:c.C3853G:p.Q1285E	Leukemia, myeloid/lymphoid or mixed-lineage, Autosomal dominant;Wiedemann-Steiner syndrome, Autosomal dominant	11q23.3
case_58	STK11	Missense_Mutation	chr19	1223125	1223125	C	G	SNP	F354L	TV	exonic	nonsynonymous SNV	STK11:NM_000455:exon8:c.C1062G:p.F354L	Melanoma, malignant, somatic (3);Pancreatic cancer, Autosomal dominant, Somatic mutation, Multifactorial;Peutz-Jeghers syndrome, Autosomal dominant;Testicular tumor, somatic	19p13.3
case_58	AURKA	Missense_Mutation	chr20	54961381	54961381	A	G	SNP	V84A	TI	exonic	nonsynonymous SNV	AURKA:NM_003600:exon3:c.T251C:p.V84A,AURKA:NM_198435:exon3:c.T251C:p.V84A,AURKA:NM_198437:exon3:c.T251C:p.V84A,AURKA:NM_001323303:exon4:c.T251C:p.V84A,AURKA:NM_001323304:exon4:c.T251C:p.V84A,AURKA:NM_198434:exon4:c.T251C:p.V84A,AURKA:NM_198436:exon4:c.T251C:p.V84A,AURKA:NM_001323305:exon5:c.T251C:p.V84A,AURKA:NM_198433:exon5:c.T251C:p.V84A	.	20q13.2
case_58	APC	Nonsense_Mutation	chr5	112170837	112170837	T	-	DEL	L645fs*1	other	exonic	stopgain	APC:NM_001127511:exon13:c.1879delT:p.L627*,APC:NM_001354897:exon14:c.1963delT:p.L655*,APC:NM_001354899:exon14:c.1849delT:p.L617*,APC:NM_001354901:exon14:c.1756delT:p.L586*,APC:NM_001354902:exon14:c.1660delT:p.L554*,APC:NM_001354905:exon14:c.1453delT:p.L485*,APC:NM_000038:exon15:c.1933delT:p.L645*,APC:NM_001354895:exon15:c.1933delT:p.L645*,APC:NM_001354898:exon15:c.1858delT:p.L620*,APC:NM_00135490…	Adenoma, periampullary, somatic (3);Adenomatous polyposis coli, Autosomal dominant;Brain tumor-polyposis syndrome 2, Autosomal dominant;Colorectal cancer, somatic;Desmoid disease, hereditary, Autosomal dominant;Gardner syndrome, Autosomal dominant;Gastric cancer, somatic;Hepatoblastoma, somatic	5q22.2
case_58	SOX9	Nonsense_Mutation	chr17	70120040	70120040	C	T	SNP	Q348*	TI	exonic	stopgain	SOX9:NM_000346:exon3:c.C1042T:p.Q348X	Acampomelic campomelic dysplasia, Autosomal dominant;Campomelic dysplasia, Autosomal dominant;Campomelic dysplasia with autosomal sex reversal, Autosomal dominant	17q24.3
case_58	C17orf39	In_Frame_Del	chr17	17943063	17943071	TGCCTCCGC	-	DEL	A101_S103del	other	exonic	nonframeshift deletion	GID4:NM_024052:exon1:c.285_293del:p.A101_S103del	.	17p11.2
case_58	NOTCH3	Missense_Mutation	chr19	15271867	15271867	G	A	SNP	P2191L	TI	exonic	nonsynonymous SNV	NOTCH3:NM_000435:exon33:c.C6572T:p.P2191L	Cerebral arteriopathy with subcortical infarcts and leukoencephalopathy 1, Autosomal dominant;Lateral meningocele syndrome, Autosomal dominant	19p13.12
case_58	MAP3K13	Missense_Mutation	chr3	185191097	185191097	G	A	SNP	G660R	TI	exonic	nonsynonymous SNV	MAP3K13:NM_001242317:exon10:c.G1357A:p.G453R,MAP3K13:NM_004721:exon11:c.G1978A:p.G660R,MAP3K13:NM_001242314:exon12:c.G1978A:p.G660R	.	3q27.2
case_58	TP53	Missense_Mutation	chr17	7577121	7577121	G	A	SNP	R273C	TI	exonic	nonsynonymous SNV	TP53:NM_001126115:exon4:c.C421T:p.R141C,TP53:NM_001126116:exon4:c.C421T:p.R141C,TP53:NM_001126117:exon4:c.C421T:p.R141C,TP53:NM_001276697:exon4:c.C340T:p.R114C,TP53:NM_001276698:exon4:c.C340T:p.R114C,TP53:NM_001276699:exon4:c.C340T:p.R114C,TP53:NM_001126118:exon7:c.C700T:p.R234C,TP53:NM_000546:exon8:c.C817T:p.R273C,TP53:NM_001126112:exon8:c.C817T:p.R273C,TP53:NM_001126113:exon8:c.C817T:p.R273C,TP…	Adrenal cortical carcinoma, Autosomal recessive;Breast cancer, Autosomal dominant;Choroid plexus papilloma, Autosomal dominant;Colorectal cancer, Autosomal dominant;Hepatocellular carcinoma, Somatic mutation;Li-Fraumeni syndrome, Autosomal dominant;Nasopharyngeal carcinoma;Osteosarcoma, Autosomal recessive;Pancreatic cancer, Autosomal dominant, Somatic mutation, Multifactorial	17p13.1
case_58	MTOR	Missense_Mutation	chr1	11199365	11199365	C	T	SNP	R1709H	TI	exonic	nonsynonymous SNV	MTOR:NM_004958:exon36:c.G5126A:p.R1709H	Smith-Kingsmore syndrome, Autosomal dominant	1p36.22
case_58	PALB2	Missense_Mutation	chr16	23646488	23646488	T	C	SNP	Q460R	TI	exonic	nonsynonymous SNV	PALB2:NM_024675:exon4:c.A1379G:p.Q460R	Fanconi anemia, complementation group N	16p12.2
case_58	APC	Frame_Shift_Del	chr5	112175271	112175272	CA	-	DEL	Q1328fs*3	other	exonic	frameshift deletion	APC:NM_001127511:exon14:c.3926_3927del:p.Q1310Afs*3,APC:NM_001354897:exon15:c.4010_4011del:p.Q1338Afs*3,APC:NM_001354899:exon15:c.3896_3897del:p.Q1300Afs*3,APC:NM_001354901:exon15:c.3803_3804del:p.Q1269Afs*3,APC:NM_001354902:exon15:c.3707_3708del:p.Q1237Afs*3,APC:NM_001354905:exon15:c.3500_3501del:p.Q1168Afs*3,APC:NM_000038:exon16:c.3980_3981del:p.Q1328Afs*3,APC:NM_001354895:exon16:c.3980_3981del…	Adenoma, periampullary, somatic (3);Adenomatous polyposis coli, Autosomal dominant;Brain tumor-polyposis syndrome 2, Autosomal dominant;Colorectal cancer, somatic;Desmoid disease, hereditary, Autosomal dominant;Gardner syndrome, Autosomal dominant;Gastric cancer, somatic;Hepatoblastoma, somatic	5q22.2
case_58	CARD11	Missense_Mutation	chr7	2962827	2962827	G	A	SNP	S694L	TI	exonic	nonsynonymous SNV	CARD11:NM_032415:exon16:c.C2081T:p.S694L,CARD11:NM_001324281:exon17:c.C2081T:p.S694L	B-cell expansion with NFKB and T-cell anergy, Autosomal dominant;Immunodeficiency 11, Autosomal recessive	7p22.2
case_58	ARID1A	Nonsense_Mutation	chr1	27088729	27088729	C	T	SNP	Q780*	TI	exonic	stopgain	ARID1A:NM_006015:exon7:c.C2338T:p.Q780X,ARID1A:NM_139135:exon7:c.C2338T:p.Q780X	Coffin-Siris syndrome 2, Autosomal dominant	1p36.11
case_58	IRS2	Missense_Mutation	chr13	110436867	110436867	C	T	SNP	A512T	TI	exonic	nonsynonymous SNV	IRS2:NM_003749:exon1:c.G1534A:p.A512T	.	13q34
case_58	TSC1	Missense_Mutation	chr9	135802688	135802688	C	A	SNP	R37L	TV	exonic	nonsynonymous SNV	TSC1:NM_000368:exon4:c.G110T:p.R37L,TSC1:NM_001162426:exon4:c.G110T:p.R37L,TSC1:NM_001162427:exon4:c.G110T:p.R37L	Lymphangioleiomyomatosis;Tuberous sclerosis-1, Autosomal dominant	9q34.13
case_59	PALB2	Missense_Mutation	chr16	23646321	23646321	T	C	SNP	R516G	TI	exonic	nonsynonymous SNV	PALB2:NM_024675:exon4:c.A1546G:p.R516G	Fanconi anemia, complementation group N	16p12.2
case_59	APC	Nonsense_Mutation	chr5	112175358	112175358	C	A	SNP	S1356*	TV	exonic	stopgain	APC:NM_001127511:exon14:c.C4013A:p.S1338X,APC:NM_001354897:exon15:c.C4097A:p.S1366X,APC:NM_001354899:exon15:c.C3983A:p.S1328X,APC:NM_001354901:exon15:c.C3890A:p.S1297X,APC:NM_001354902:exon15:c.C3794A:p.S1265X,APC:NM_001354905:exon15:c.C3587A:p.S1196X,APC:NM_000038:exon16:c.C4067A:p.S1356X,APC:NM_001354895:exon16:c.C4067A:p.S1356X,APC:NM_001354898:exon16:c.C3992A:p.S1331X,APC:NM_001354900:exon16:…	Adenoma, periampullary, somatic (3);Adenomatous polyposis coli, Autosomal dominant;Brain tumor-polyposis syndrome 2, Autosomal dominant;Colorectal cancer, somatic;Desmoid disease, hereditary, Autosomal dominant;Gardner syndrome, Autosomal dominant;Gastric cancer, somatic;Hepatoblastoma, somatic	5q22.2
case_59	SNCAIP	Missense_Mutation	chr5	121759069	121759069	G	A	SNP	V213M	TI	exonic	nonsynonymous SNV	SNCAIP:NM_001308105:exon3:c.G637A:p.V213M,SNCAIP:NM_005460:exon4:c.G637A:p.V213M,SNCAIP:NM_001308100:exon6:c.G778A:p.V260M	.	5q23.2
case_59	GATA3	Missense_Mutation	chr10	8106073	8106073	G	A	SNP	R299Q	TI	exonic	nonsynonymous SNV	GATA3:NM_001002295:exon4:c.G896A:p.R299Q,GATA3:NM_002051:exon4:c.G893A:p.R298Q	Hypoparathyroidism, sensorineural deafness, and renal dysplasia, Autosomal dominant	10p14
case_59	AURKB	Missense_Mutation	chr17	8111121	8111121	A	G	SNP	L29P	TI	exonic	nonsynonymous SNV	AURKB:NM_001284526:exon3:c.T86C:p.L29P,AURKB:NM_001313950:exon3:c.T86C:p.L29P,AURKB:NM_001313953:exon3:c.T86C:p.L29P,AURKB:NM_004217:exon3:c.T86C:p.L29P	.	17p13.1
case_59	NOTCH3	In_Frame_Del	chr19	15311677	15311688	GGCGACGGCGGC	-	DEL	R10_R13del	other	exonic	nonframeshift deletion	NOTCH3:NM_000435:exon1:c.29_40del:p.R10_R13del	Cerebral arteriopathy with subcortical infarcts and leukoencephalopathy 1, Autosomal dominant;Lateral meningocele syndrome, Autosomal dominant	19p13.12
case_59	TP53	Nonsense_Mutation	chr17	7578212	7578212	G	A	SNP	R213*	TI	exonic	stopgain	TP53:NM_001126115:exon2:c.C241T:p.R81X,TP53:NM_001126116:exon2:c.C241T:p.R81X,TP53:NM_001126117:exon2:c.C241T:p.R81X,TP53:NM_001276697:exon2:c.C160T:p.R54X,TP53:NM_001276698:exon2:c.C160T:p.R54X,TP53:NM_001276699:exon2:c.C160T:p.R54X,TP53:NM_001126118:exon5:c.C520T:p.R174X,TP53:NM_000546:exon6:c.C637T:p.R213X,TP53:NM_001126112:exon6:c.C637T:p.R213X,TP53:NM_001126113:exon6:c.C637T:p.R213X,TP53:NM_…	Adrenal cortical carcinoma, Autosomal recessive;Breast cancer, Autosomal dominant;Choroid plexus papilloma, Autosomal dominant;Colorectal cancer, Autosomal dominant;Hepatocellular carcinoma, Somatic mutation;Li-Fraumeni syndrome, Autosomal dominant;Nasopharyngeal carcinoma;Osteosarcoma, Autosomal recessive;Pancreatic cancer, Autosomal dominant, Somatic mutation, Multifactorial	17p13.1
case_59	ROS1	Missense_Mutation	chr6	117715781	117715781	G	C	SNP	T326R	TV	exonic	nonsynonymous SNV	ROS1:NM_002944:exon9:c.C977G:p.T326R,ROS1:NM_001378891:exon10:c.C1004G:p.T335R,ROS1:NM_001378902:exon10:c.C1004G:p.T335R	.	6q22.1
case_59	APC	Nonsense_Mutation	chr5	112136985	112136985	C	T	SNP	Q247*	TI	exonic	stopgain	APC:NM_001127511:exon6:c.C685T:p.Q229X,APC:NM_001354897:exon7:c.C769T:p.Q257X,APC:NM_001354899:exon7:c.C655T:p.Q219X,APC:NM_001354900:exon7:c.C562T:p.Q188X,APC:NM_001354901:exon7:c.C562T:p.Q188X,APC:NM_001354902:exon7:c.C769T:p.Q257X,APC:NM_001354905:exon7:c.C562T:p.Q188X,APC:NM_000038:exon8:c.C739T:p.Q247X,APC:NM_001354895:exon8:c.C739T:p.Q247X,APC:NM_001354896:exon8:c.C739T:p.Q247X,APC:NM_00135…	Adenoma, periampullary, somatic (3);Adenomatous polyposis coli, Autosomal dominant;Brain tumor-polyposis syndrome 2, Autosomal dominant;Colorectal cancer, somatic;Desmoid disease, hereditary, Autosomal dominant;Gardner syndrome, Autosomal dominant;Gastric cancer, somatic;Hepatoblastoma, somatic	5q22.2
case_59	NF2	Missense_Mutation	chr22	30051653	30051653	G	T	SNP	R196L	TV	exonic	nonsynonymous SNV	NF2:NM_181830:exon4:c.G338T:p.R113L,NF2:NM_181831:exon4:c.G338T:p.R113L,NF2:NM_181828:exon5:c.G461T:p.R154L,NF2:NM_181829:exon5:c.G464T:p.R155L,NF2:NM_000268:exon6:c.G587T:p.R196L,NF2:NM_016418:exon6:c.G587T:p.R196L,NF2:NM_181825:exon6:c.G587T:p.R196L,NF2:NM_181832:exon6:c.G587T:p.R196L	Meningioma, NF2-related, somatic;Neurofibromatosis, type 2, Autosomal dominant;Schwannomatosis, Autosomal dominant	22q12.2
case_59	KRAS	Missense_Mutation	chr12	25398284	25398284	C	A	SNP	G12V	TV	exonic	nonsynonymous SNV	KRAS:NM_001369786:exon2:c.G35T:p.G12V,KRAS:NM_001369787:exon2:c.G35T:p.G12V,KRAS:NM_004985:exon2:c.G35T:p.G12V,KRAS:NM_033360:exon2:c.G35T:p.G12V	Bladder cancer, somatic;Breast cancer, somatic;Cardiofaciocutaneous syndrome 2;Gastric cancer, somatic;Leukemia, acute myeloid, Autosomal dominant;Lung cancer, somatic;Noonan syndrome 3;Pancreatic carcinoma, somatic;RAS-associated autoimmune leukoproliferative disorder, Autosomal dominant;Schimmelpenning-Feuerstein-Mims syndrome, somatic mosaic	12p12.1
case_59	TSC1	Missense_Mutation	chr9	135771740	135771740	C	G	SNP	G1126A	TV	exonic	nonsynonymous SNV	TSC1:NM_001162427:exon22:c.G3224C:p.G1075A,TSC1:NM_001362177:exon22:c.G3014C:p.G1005A,TSC1:NM_000368:exon23:c.G3377C:p.G1126A,TSC1:NM_001162426:exon23:c.G3374C:p.G1125A	Lymphangioleiomyomatosis;Tuberous sclerosis-1, Autosomal dominant	9q34.13
case_60	MSH3	In_Frame_Ins	chr5	79950708	79950708	-	GCAGCGGCC	INS	A62_P63insAAA	other	exonic	nonframeshift insertion	MSH3:NM_002439:exon1:c.162_163insGCAGCGGCC:p.A62_P63insAAA	Endometrial carcinoma, somatic;Familial adenomatous polyposis 4, Autosomal recessive	5q14.1
case_60	APC	Nonsense_Mutation	chr5	112173917	112173917	C	T	SNP	R876*	TI	exonic	stopgain	APC:NM_001127511:exon14:c.C2572T:p.R858X,APC:NM_001354897:exon15:c.C2656T:p.R886X,APC:NM_001354899:exon15:c.C2542T:p.R848X,APC:NM_001354901:exon15:c.C2449T:p.R817X,APC:NM_001354902:exon15:c.C2353T:p.R785X,APC:NM_001354905:exon15:c.C2146T:p.R716X,APC:NM_000038:exon16:c.C2626T:p.R876X,APC:NM_001354895:exon16:c.C2626T:p.R876X,APC:NM_001354898:exon16:c.C2551T:p.R851X,APC:NM_001354900:exon16:c.C2503T:…	Adenoma, periampullary, somatic (3);Adenomatous polyposis coli, Autosomal dominant;Brain tumor-polyposis syndrome 2, Autosomal dominant;Colorectal cancer, somatic;Desmoid disease, hereditary, Autosomal dominant;Gardner syndrome, Autosomal dominant;Gastric cancer, somatic;Hepatoblastoma, somatic	5q22.2
case_60	DAXX	In_Frame_Del	chr6	33287881	33287883	CCT	-	DEL	E457del	other	exonic	nonframeshift deletion	DAXX:NM_001254717:exon4:c.1145_1147del:p.E382del,DAXX:NM_001141969:exon5:c.1370_1372del:p.E457del,DAXX:NM_001141970:exon5:c.1406_1408del:p.E469del,DAXX:NM_001350:exon5:c.1370_1372del:p.E457del	.	6p21.32
case_60	NFE2L2	Missense_Mutation	chr2	178095523	178095523	T	G	SNP	K603T	TV	exonic	nonsynonymous SNV	NFE2L2:NM_001313902:exon4:c.A1718C:p.K573T,NFE2L2:NM_001145412:exon5:c.A1760C:p.K587T,NFE2L2:NM_001145413:exon5:c.A1739C:p.K580T,NFE2L2:NM_001313900:exon5:c.A1760C:p.K587T,NFE2L2:NM_001313901:exon5:c.A1760C:p.K587T,NFE2L2:NM_001313903:exon5:c.A1589C:p.K530T,NFE2L2:NM_001313904:exon5:c.A1508C:p.K503T,NFE2L2:NM_006164:exon5:c.A1808C:p.K603T	.	2q31.2
case_60	TP53	Frame_Shift_Ins	chr17	7577111	7577111	G	ACACAAACACGCACCTCAAAGCTGTTCCGT	Complex	A276fs*79	other	exonic	frameshift substitution	TP53:NM_001126115:exon4:c.431delinsACGGAACAGCTTTGAGGTGCGTGTTTGTGT:p.A144Dfs*79,TP53:NM_001126116:exon4:c.431delinsACGGAACAGCTTTGAGGTGCGTGTTTGTGT:p.A144Dfs*85,TP53:NM_001126117:exon4:c.431delinsACGGAACAGCTTTGAGGTGCGTGTTTGTGT:p.A144Dfs*77,TP53:NM_001276697:exon4:c.350delinsACGGAACAGCTTTGAGGTGCGTGTTTGTGT:p.A117Dfs*79,TP53:NM_001276698:exon4:c.350delinsACGGAACAGCTTTGAGGTGCGTGTTTGTGT:p.A117Dfs*85,TP53…	Adrenal cortical carcinoma, Autosomal recessive;Breast cancer, Autosomal dominant;Choroid plexus papilloma, Autosomal dominant;Colorectal cancer, Autosomal dominant;Hepatocellular carcinoma, Somatic mutation;Li-Fraumeni syndrome, Autosomal dominant;Nasopharyngeal carcinoma;Osteosarcoma, Autosomal recessive;Pancreatic cancer, Autosomal dominant, Somatic mutation, Multifactorial	17p13.1
case_60	WHSC1	Missense_Mutation	chr4	1920021	1920021	A	C	SNP	K361Q	TV	exonic	nonsynonymous SNV	NSD2:NM_133334:exon4:c.A1081C:p.K361Q,NSD2:NM_001042424:exon5:c.A1081C:p.K361Q,NSD2:NM_133335:exon5:c.A1081C:p.K361Q,NSD2:NM_133331:exon6:c.A1081C:p.K361Q,NSD2:NM_007331:exon7:c.A1081C:p.K361Q,NSD2:NM_133330:exon7:c.A1081C:p.K361Q	.	4p16.3
case_60	CREBBP	Missense_Mutation	chr16	3820831	3820831	G	C	SNP	P874A	TV	exonic	nonsynonymous SNV	CREBBP:NM_001079846:exon13:c.C2506G:p.P836A,CREBBP:NM_004380:exon14:c.C2620G:p.P874A	Rubinstein-Taybi syndrome 1, Autosomal dominant	16p13.3
case_60	POLE	Missense_Mutation	chr12	133226471	133226471	G	A	SNP	T1196M	TI	exonic	nonsynonymous SNV	POLE:NM_006231:exon30:c.C3587T:p.T1196M	FILS syndrome, Autosomal recessive	12q24.33
case_60	ARID1A	Missense_Mutation	chr1	27101442	27101442	C	A	SNP	P1575Q	TV	exonic	nonsynonymous SNV	ARID1A:NM_006015:exon18:c.C4724A:p.P1575Q	Coffin-Siris syndrome 2, Autosomal dominant	1p36.11
case_60	EPHB1	Missense_Mutation	chr3	134670324	134670324	C	T	SNP	R79W	TI	exonic	nonsynonymous SNV	EPHB1:NM_004441:exon3:c.C235T:p.R79W	.	3q22.2
case_61	RAD52	Missense_Mutation	chr12	1039028	1039028	T	C	SNP	K102R	TI	exonic	nonsynonymous SNV	RAD52:NM_001297421:exon3:c.A74G:p.K25R,RAD52:NM_001297420:exon4:c.A305G:p.K102R,RAD52:NM_001297419:exon5:c.A305G:p.K102R,RAD52:NM_001297422:exon5:c.A305G:p.K102R,RAD52:NM_134424:exon5:c.A305G:p.K102R	.	12p13.33
case_61	ABL1	Missense_Mutation	chr9	133753937	133753937	A	T	SNP	Y469F	TV	exonic	nonsynonymous SNV	ABL1:NM_005157:exon8:c.A1406T:p.Y469F,ABL1:NM_007313:exon8:c.A1463T:p.Y488F	Leukemia, Philadelphia chromosome-positive, resistant to imatinib (3)	9q34.12
case_61	MLL2	Missense_Mutation	chr12	49442508	49442508	T	A	SNP	E1355D	TV	exonic	nonsynonymous SNV	KMT2D:NM_003482:exon14:c.A4065T:p.E1355D	Kabuki syndrome 1, Autosomal dominant	12q13.12
case_61	TP53	Nonsense_Mutation	chr17	7576870	7576870	C	A	SNP	E326*	TV	exonic	stopgain	TP53:NM_001126115:exon5:c.G580T:p.E194X,TP53:NM_001126116:exon5:c.G580T:p.E194X,TP53:NM_001126117:exon5:c.G580T:p.E194X,TP53:NM_001276697:exon5:c.G499T:p.E167X,TP53:NM_001276698:exon5:c.G499T:p.E167X,TP53:NM_001276699:exon5:c.G499T:p.E167X,TP53:NM_001126118:exon8:c.G859T:p.E287X,TP53:NM_000546:exon9:c.G976T:p.E326X,TP53:NM_001126112:exon9:c.G976T:p.E326X,TP53:NM_001126113:exon9:c.G976T:p.E326X,TP…	Adrenal cortical carcinoma, Autosomal recessive;Breast cancer, Autosomal dominant;Choroid plexus papilloma, Autosomal dominant;Colorectal cancer, Autosomal dominant;Hepatocellular carcinoma, Somatic mutation;Li-Fraumeni syndrome, Autosomal dominant;Nasopharyngeal carcinoma;Osteosarcoma, Autosomal recessive;Pancreatic cancer, Autosomal dominant, Somatic mutation, Multifactorial	17p13.1
case_61	NF1	Nonsense_Mutation	chr17	29677227	29677227	C	T	SNP	R2450*	TI	exonic	stopgain	NF1:NM_000267:exon49:c.C7285T:p.R2429X,NF1:NM_001042492:exon50:c.C7348T:p.R2450X	Leukemia, juvenile myelomonocytic, Autosomal dominant, Somatic mutation;Neurofibromatosis, familial spinal, Autosomal dominant;Neurofibromatosis, type 1, Autosomal dominant;Neurofibromatosis-Noonan syndrome, Autosomal dominant;Watson syndrome, Autosomal dominant	17q11.2
case_61	RET	Missense_Mutation	chr10	43601840	43601840	C	T	SNP	T295M	TI	exonic	nonsynonymous SNV	RET:NM_001355216:exon2:c.C122T:p.T41M,RET:NM_020630:exon5:c.C884T:p.T295M,RET:NM_020975:exon5:c.C884T:p.T295M	Central hypoventilation syndrome, congenital, Autosomal dominant;Medullary thyroid carcinoma, Autosomal dominant;Multiple endocrine neoplasia IIA, Autosomal dominant;Multiple endocrine neoplasia IIB, Autosomal dominant;Pheochromocytoma, Autosomal dominant	10q11.21
case_61	APC	Frame_Shift_Ins	chr5	112173830	112173830	-	A	INS	D849fs*2	other	exonic	frameshift insertion	APC:NM_001127511:exon14:c.2486dupA:p.D831Rfs*2,APC:NM_001354897:exon15:c.2570dupA:p.D859Rfs*2,APC:NM_001354899:exon15:c.2456dupA:p.D821Rfs*2,APC:NM_001354901:exon15:c.2363dupA:p.D790Rfs*2,APC:NM_001354902:exon15:c.2267dupA:p.D758Rfs*2,APC:NM_001354905:exon15:c.2060dupA:p.D689Rfs*2,APC:NM_000038:exon16:c.2540dupA:p.D849Rfs*2,APC:NM_001354895:exon16:c.2540dupA:p.D849Rfs*2,APC:NM_001354898:exon16:c.…	Adenoma, periampullary, somatic (3);Adenomatous polyposis coli, Autosomal dominant;Brain tumor-polyposis syndrome 2, Autosomal dominant;Colorectal cancer, somatic;Desmoid disease, hereditary, Autosomal dominant;Gardner syndrome, Autosomal dominant;Gastric cancer, somatic;Hepatoblastoma, somatic	5q22.2
case_61	LTK	In_Frame_Ins	chr15	41804033	41804033	-	CCCCCGCCA	INS	G213_A214insGGG	other	exonic	nonframeshift insertion	LTK:NM_001135685:exon5:c.638_639insTGGCGGGGG:p.G213_A214insGGG,LTK:NM_002344:exon5:c.638_639insTGGCGGGGG:p.G213_A214insGGG,LTK:NM_206961:exon5:c.638_639insTGGCGGGGG:p.G213_A214insGGG	.	15q15.1
case_61	EZH2	Missense_Mutation	chr7	148524346	148524346	C	T	SNP	R213H	TI	exonic	nonsynonymous SNV	EZH2:NM_152998:exon6:c.G521A:p.R174H,EZH2:NM_001203247:exon7:c.G638A:p.R213H,EZH2:NM_001203248:exon7:c.G611A:p.R204H,EZH2:NM_001203249:exon7:c.G611A:p.R204H,EZH2:NM_004456:exon7:c.G638A:p.R213H	Weaver syndrome, Autosomal dominant	7q36.1
case_61	ARID1A	Missense_Mutation	chr1	27023802	27023802	G	C	SNP	S303T	TV	exonic	nonsynonymous SNV	ARID1A:NM_006015:exon1:c.G908C:p.S303T,ARID1A:NM_139135:exon1:c.G908C:p.S303T	Coffin-Siris syndrome 2, Autosomal dominant	1p36.11
case_61	NOTCH1	Missense_Mutation	chr9	139401847	139401847	C	T	SNP	D1185N	TI	exonic	nonsynonymous SNV	NOTCH1:NM_017617:exon22:c.G3553A:p.D1185N	Adams-Oliver syndrome 5, Autosomal dominant;Aortic valve disease 1, Autosomal dominant	9q34.3
case_61	DDR2	Nonsense_Mutation	chr1	162748517	162748517	C	T	SNP	Q811*	TI	exonic	stopgain	DDR2:NM_001354982:exon17:c.C2431T:p.Q811X,DDR2:NM_001354983:exon17:c.C2431T:p.Q811X,DDR2:NM_006182:exon17:c.C2431T:p.Q811X,DDR2:NM_001014796:exon18:c.C2431T:p.Q811X	Spondylometaepiphyseal dysplasia, short limb-hand type, Autosomal recessive	1q23.3
case_61	HGF	Missense_Mutation	chr7	81336624	81336624	C	T	SNP	R533Q	TI	exonic	nonsynonymous SNV	HGF:NM_000601:exon14:c.G1598A:p.R533Q,HGF:NM_001010932:exon14:c.G1583A:p.R528Q	Deafness, autosomal recessive 39, Autosomal recessive	7q21.11
case_61	NF1	Frame_Shift_Ins	chr17	29533291	29533291	-	T	INS	Y433fs*6	other	exonic	frameshift insertion	NF1:NM_000267:exon12:c.1295dupT:p.Y433Vfs*6,NF1:NM_001042492:exon12:c.1295dupT:p.Y433Vfs*6,NF1:NM_001128147:exon12:c.1295dupT:p.Y433Vfs*6	Leukemia, juvenile myelomonocytic, Autosomal dominant, Somatic mutation;Neurofibromatosis, familial spinal, Autosomal dominant;Neurofibromatosis, type 1, Autosomal dominant;Neurofibromatosis-Noonan syndrome, Autosomal dominant;Watson syndrome, Autosomal dominant	17q11.2
case_62	SDHD	Missense_Mutation	chr11	111965545	111965545	G	A	SNP	V111I	TI	exonic	nonsynonymous SNV	SDHD:NM_001276504:exon3:c.G214A:p.V72I,SDHD:NM_003002:exon4:c.G331A:p.V111I	Carcinoid tumors, intestinal, Autosomal dominant;Cowden syndrome 3;Merkel cell carcinoma, somatic (3);Mitochondrial complex II deficiency, Autosomal recessive;Paraganglioma and gastric stromal sarcoma;Paragangliomas 1, with or without deafness, Autosomal dominant;Pheochromocytoma, Autosomal dominant	11q23.1
case_62	TP53	Nonsense_Mutation	chr17	7578263	7578263	G	A	SNP	R196*	TI	exonic	stopgain	TP53:NM_001126115:exon2:c.C190T:p.R64X,TP53:NM_001126116:exon2:c.C190T:p.R64X,TP53:NM_001126117:exon2:c.C190T:p.R64X,TP53:NM_001276697:exon2:c.C109T:p.R37X,TP53:NM_001276698:exon2:c.C109T:p.R37X,TP53:NM_001276699:exon2:c.C109T:p.R37X,TP53:NM_001126118:exon5:c.C469T:p.R157X,TP53:NM_000546:exon6:c.C586T:p.R196X,TP53:NM_001126112:exon6:c.C586T:p.R196X,TP53:NM_001126113:exon6:c.C586T:p.R196X,TP53:NM_…	Adrenal cortical carcinoma, Autosomal recessive;Breast cancer, Autosomal dominant;Choroid plexus papilloma, Autosomal dominant;Colorectal cancer, Autosomal dominant;Hepatocellular carcinoma, Somatic mutation;Li-Fraumeni syndrome, Autosomal dominant;Nasopharyngeal carcinoma;Osteosarcoma, Autosomal recessive;Pancreatic cancer, Autosomal dominant, Somatic mutation, Multifactorial	17p13.1
case_62	TSC1	Missense_Mutation	chr9	135776993	135776993	T	G	SNP	S829R	TV	exonic	nonsynonymous SNV	TSC1:NM_001162427:exon18:c.A2332C:p.S778R,TSC1:NM_001362177:exon18:c.A2122C:p.S708R,TSC1:NM_000368:exon19:c.A2485C:p.S829R,TSC1:NM_001162426:exon19:c.A2482C:p.S828R	Lymphangioleiomyomatosis;Tuberous sclerosis-1, Autosomal dominant	9q34.13
case_62	APC	Nonsense_Mutation	chr5	112175174	112175174	G	T	SNP	E1295*	TV	exonic	stopgain	APC:NM_001127511:exon14:c.G3829T:p.E1277X,APC:NM_001354897:exon15:c.G3913T:p.E1305X,APC:NM_001354899:exon15:c.G3799T:p.E1267X,APC:NM_001354901:exon15:c.G3706T:p.E1236X,APC:NM_001354902:exon15:c.G3610T:p.E1204X,APC:NM_001354905:exon15:c.G3403T:p.E1135X,APC:NM_000038:exon16:c.G3883T:p.E1295X,APC:NM_001354895:exon16:c.G3883T:p.E1295X,APC:NM_001354898:exon16:c.G3808T:p.E1270X,APC:NM_001354900:exon16:…	Adenoma, periampullary, somatic (3);Adenomatous polyposis coli, Autosomal dominant;Brain tumor-polyposis syndrome 2, Autosomal dominant;Colorectal cancer, somatic;Desmoid disease, hereditary, Autosomal dominant;Gardner syndrome, Autosomal dominant;Gastric cancer, somatic;Hepatoblastoma, somatic	5q22.2
case_62	BRIP1	Missense_Mutation	chr17	59870989	59870989	C	T	SNP	G481D	TI	exonic	nonsynonymous SNV	BRIP1:NM_032043:exon10:c.G1442A:p.G481D	Breast cancer, early-onset, Autosomal dominant;Fanconi anemia, complementation group J	17q23.2
case_62	SMAD2	Nonsense_Mutation	chr18	45368211	45368211	G	C	SNP	S464*	TV	exonic	stopgain	SMAD2:NM_001135937:exon10:c.C1301G:p.S434X,SMAD2:NM_001003652:exon11:c.C1391G:p.S464X,SMAD2:NM_005901:exon11:c.C1391G:p.S464X	.	18q21.1
case_63	PTPN11	Missense_Mutation	chr12	112888132	112888132	G	A	SNP	A50T	TI	exonic	nonsynonymous SNV	PTPN11:NM_001330437:exon3:c.G148A:p.A50T,PTPN11:NM_001374625:exon3:c.G145A:p.A49T,PTPN11:NM_002834:exon3:c.G148A:p.A50T,PTPN11:NM_080601:exon3:c.G148A:p.A50T	LEOPARD syndrome 1, Autosomal dominant;Leukemia, juvenile myelomonocytic, somatic;Metachondromatosis, Autosomal dominant;Noonan syndrome 1, Autosomal dominant	12q24.13
case_63	VEGFA	Missense_Mutation	chr6	43752346	43752346	C	A	SNP	S186Y	TV	exonic	nonsynonymous SNV	VEGFA:NM_001033756:exon7:c.C1097A:p.S366Y,VEGFA:NM_001171629:exon7:c.C557A:p.S186Y	.	6p21.1
case_63	APC	Nonsense_Mutation	chr5	112164616	112164616	C	T	SNP	R564*	TI	exonic	stopgain	APC:NM_001127511:exon12:c.C1636T:p.R546X,APC:NM_001354897:exon13:c.C1720T:p.R574X,APC:NM_001354899:exon13:c.C1606T:p.R536X,APC:NM_001354901:exon13:c.C1513T:p.R505X,APC:NM_001354902:exon13:c.C1417T:p.R473X,APC:NM_001354905:exon13:c.C1210T:p.R404X,APC:NM_000038:exon14:c.C1690T:p.R564X,APC:NM_001354895:exon14:c.C1690T:p.R564X,APC:NM_001354898:exon14:c.C1615T:p.R539X,APC:NM_001354900:exon14:c.C1567T:…	Adenoma, periampullary, somatic (3);Adenomatous polyposis coli, Autosomal dominant;Brain tumor-polyposis syndrome 2, Autosomal dominant;Colorectal cancer, somatic;Desmoid disease, hereditary, Autosomal dominant;Gardner syndrome, Autosomal dominant;Gastric cancer, somatic;Hepatoblastoma, somatic	5q22.2
case_63	STK11	Missense_Mutation	chr19	1223125	1223125	C	G	SNP	F354L	TV	exonic	nonsynonymous SNV	STK11:NM_000455:exon8:c.C1062G:p.F354L	Melanoma, malignant, somatic (3);Pancreatic cancer, Autosomal dominant, Somatic mutation, Multifactorial;Peutz-Jeghers syndrome, Autosomal dominant;Testicular tumor, somatic	19p13.3
case_63	TSC2	Missense_Mutation	chr16	2130259	2130259	C	T	SNP	A1164V	TI	exonic	nonsynonymous SNV	TSC2:NM_001318831:exon26:c.C2759T:p.A920V,TSC2:NM_001318827:exon28:c.C3251T:p.A1084V,TSC2:NM_001318829:exon28:c.C3215T:p.A1072V,TSC2:NM_001077183:exon29:c.C3359T:p.A1120V,TSC2:NM_001318832:exon29:c.C3392T:p.A1131V,TSC2:NM_001363528:exon29:c.C3362T:p.A1121V,TSC2:NM_001370404:exon29:c.C3359T:p.A1120V,TSC2:NM_001370405:exon29:c.C3362T:p.A1121V,TSC2:NM_021055:exon29:c.C3362T:p.A1121V,TSC2:NM_000548:e…	Lymphangioleiomyomatosis, somatic;Tuberous sclerosis-2, Autosomal dominant	16p13.3
case_63	BRD4	Missense_Mutation	chr19	15350309	15350309	A	G	SNP	V1157A	TI	exonic	nonsynonymous SNV	BRD4:NM_001379291:exon17:c.T3470C:p.V1157A,BRD4:NM_058243:exon17:c.T3470C:p.V1157A	.	19p13.12
case_63	FAM123B	Nonsense_Mutation	chrX	63411754	63411754	A	C	SNP	Y471*	TV	exonic	stopgain	AMER1:NM_152424:exon2:c.T1413G:p.Y471X	Osteopathia striata with cranial sclerosis, X-linked dominant	Xq11.2
case_63	APC	Frame_Shift_Ins	chr5	112175951	112175951	-	A	INS	T1556fs*3	other	exonic	frameshift insertion	APC:NM_001127511:exon14:c.4607dupA:p.T1538Nfs*3,APC:NM_001354897:exon15:c.4691dupA:p.T1566Nfs*3,APC:NM_001354899:exon15:c.4577dupA:p.T1528Nfs*3,APC:NM_001354901:exon15:c.4484dupA:p.T1497Nfs*3,APC:NM_001354902:exon15:c.4388dupA:p.T1465Nfs*3,APC:NM_001354905:exon15:c.4181dupA:p.T1396Nfs*3,APC:NM_000038:exon16:c.4661dupA:p.T1556Nfs*3,APC:NM_001354895:exon16:c.4661dupA:p.T1556Nfs*3,APC:NM_001354898:e…	Adenoma, periampullary, somatic (3);Adenomatous polyposis coli, Autosomal dominant;Brain tumor-polyposis syndrome 2, Autosomal dominant;Colorectal cancer, somatic;Desmoid disease, hereditary, Autosomal dominant;Gardner syndrome, Autosomal dominant;Gastric cancer, somatic;Hepatoblastoma, somatic	5q22.2
case_63	TP53	Missense_Mutation	chr17	7577120	7577120	C	T	SNP	R273H	TI	exonic	nonsynonymous SNV	TP53:NM_001126115:exon4:c.G422A:p.R141H,TP53:NM_001126116:exon4:c.G422A:p.R141H,TP53:NM_001126117:exon4:c.G422A:p.R141H,TP53:NM_001276697:exon4:c.G341A:p.R114H,TP53:NM_001276698:exon4:c.G341A:p.R114H,TP53:NM_001276699:exon4:c.G341A:p.R114H,TP53:NM_001126118:exon7:c.G701A:p.R234H,TP53:NM_000546:exon8:c.G818A:p.R273H,TP53:NM_001126112:exon8:c.G818A:p.R273H,TP53:NM_001126113:exon8:c.G818A:p.R273H,TP…	Adrenal cortical carcinoma, Autosomal recessive;Breast cancer, Autosomal dominant;Choroid plexus papilloma, Autosomal dominant;Colorectal cancer, Autosomal dominant;Hepatocellular carcinoma, Somatic mutation;Li-Fraumeni syndrome, Autosomal dominant;Nasopharyngeal carcinoma;Osteosarcoma, Autosomal recessive;Pancreatic cancer, Autosomal dominant, Somatic mutation, Multifactorial	17p13.1
case_63	KRAS	Missense_Mutation	chr12	25398284	25398284	C	T	SNP	G12D	TI	exonic	nonsynonymous SNV	KRAS:NM_001369786:exon2:c.G35A:p.G12D,KRAS:NM_001369787:exon2:c.G35A:p.G12D,KRAS:NM_004985:exon2:c.G35A:p.G12D,KRAS:NM_033360:exon2:c.G35A:p.G12D	Bladder cancer, somatic;Breast cancer, somatic;Cardiofaciocutaneous syndrome 2;Gastric cancer, somatic;Leukemia, acute myeloid, Autosomal dominant;Lung cancer, somatic;Noonan syndrome 3;Pancreatic carcinoma, somatic;RAS-associated autoimmune leukoproliferative disorder, Autosomal dominant;Schimmelpenning-Feuerstein-Mims syndrome, somatic mosaic	12p12.1
case_63	EP300	Missense_Mutation	chr22	41574527	41574527	C	A	SNP	S2271Y	TV	exonic	nonsynonymous SNV	EP300:NM_001362843:exon30:c.C6734A:p.S2245Y,EP300:NM_001429:exon31:c.C6812A:p.S2271Y	Colorectal cancer, somatic;Rubinstein-Taybi syndrome 2, Autosomal dominant	22q13.2
case_63	GATA3	Missense_Mutation	chr10	8115804	8115804	G	A	SNP	D385N	TI	exonic	nonsynonymous SNV	GATA3:NM_001002295:exon6:c.G1153A:p.D385N,GATA3:NM_002051:exon6:c.G1150A:p.D384N	Hypoparathyroidism, sensorineural deafness, and renal dysplasia, Autosomal dominant	10p14
case_63	ERBB4	Missense_Mutation	chr2	212578302	212578302	C	T	SNP	G319R	TI	exonic	nonsynonymous SNV	ERBB4:NM_001042599:exon8:c.G955A:p.G319R,ERBB4:NM_005235:exon8:c.G955A:p.G319R	Amyotrophic lateral sclerosis 19, Autosomal dominant	2q34
case_63	SOX9	Splice_Site	chr17	70119114	70119114	G	A	SNP	splice site 685+1G>A	TI	splicing	.	.	Acampomelic campomelic dysplasia, Autosomal dominant;Campomelic dysplasia, Autosomal dominant;Campomelic dysplasia with autosomal sex reversal, Autosomal dominant	17q24.3
case_64	APC	Frame_Shift_Del	chr5	112174122	112174188	ATAGGACATGTTCTATGCCTTATGCCAAATTAGAATACAAGAGATCTTCAAATGATAGTTTAAATAG	-	DEL	N944fs*14	other	exonic	frameshift deletion	APC:NM_001127511:exon14:c.2777_2843del:p.N926Mfs*14,APC:NM_001354897:exon15:c.2861_2927del:p.N954Mfs*14,APC:NM_001354899:exon15:c.2747_2813del:p.N916Mfs*14,APC:NM_001354901:exon15:c.2654_2720del:p.N885Mfs*14,APC:NM_001354902:exon15:c.2558_2624del:p.N853Mfs*14,APC:NM_001354905:exon15:c.2351_2417del:p.N784Mfs*14,APC:NM_000038:exon16:c.2831_2897del:p.N944Mfs*14,APC:NM_001354895:exon16:c.2831_2897del…	Adenoma, periampullary, somatic (3);Adenomatous polyposis coli, Autosomal dominant;Brain tumor-polyposis syndrome 2, Autosomal dominant;Colorectal cancer, somatic;Desmoid disease, hereditary, Autosomal dominant;Gardner syndrome, Autosomal dominant;Gastric cancer, somatic;Hepatoblastoma, somatic	5q22.2
case_64	CUL3	Missense_Mutation	chr2	225376074	225376074	C	T	SNP	E294K	TI	exonic	nonsynonymous SNV	CUL3:NM_001257197:exon5:c.G682A:p.E228K,CUL3:NM_001257198:exon6:c.G898A:p.E300K,CUL3:NM_003590:exon6:c.G880A:p.E294K	Pseudohypoaldosteronism, type IIE, Autosomal dominant	2q36.2
case_64	ALOX12B	Missense_Mutation	chr17	7990695	7990695	G	C	SNP	I22M	TV	exonic	nonsynonymous SNV	ALOX12B:NM_001139:exon1:c.C66G:p.I22M	Ichthyosis, congenital, autosomal recessive 2, Autosomal recessive	17p13.1
case_64	FUBP1	Missense_Mutation	chr1	78429338	78429338	C	A	SNP	W368C	TV	exonic	nonsynonymous SNV	FUBP1:NM_001376056:exon13:c.G1101T:p.W367C,FUBP1:NM_001376057:exon13:c.G1101T:p.W367C,FUBP1:NM_003902:exon13:c.G1104T:p.W368C,FUBP1:NM_001303433:exon14:c.G1167T:p.W389C,FUBP1:NM_001376055:exon14:c.G1164T:p.W388C	.	1p31.1
case_64	APC	Frame_Shift_Ins	chr5	112175240	112175240	-	A	INS	D1318fs*14	other	exonic	frameshift insertion	APC:NM_001127511:exon14:c.3896dupA:p.D1300Rfs*14,APC:NM_001354897:exon15:c.3980dupA:p.D1328Rfs*14,APC:NM_001354899:exon15:c.3866dupA:p.D1290Rfs*14,APC:NM_001354901:exon15:c.3773dupA:p.D1259Rfs*14,APC:NM_001354902:exon15:c.3677dupA:p.D1227Rfs*14,APC:NM_001354905:exon15:c.3470dupA:p.D1158Rfs*14,APC:NM_000038:exon16:c.3950dupA:p.D1318Rfs*14,APC:NM_001354895:exon16:c.3950dupA:p.D1318Rfs*14,APC:NM_001…	Adenoma, periampullary, somatic (3);Adenomatous polyposis coli, Autosomal dominant;Brain tumor-polyposis syndrome 2, Autosomal dominant;Colorectal cancer, somatic;Desmoid disease, hereditary, Autosomal dominant;Gardner syndrome, Autosomal dominant;Gastric cancer, somatic;Hepatoblastoma, somatic	5q22.2
case_64	DNMT3A	Nonsense_Mutation	chr2	25469570	25469570	C	A	SNP	E400*	TV	exonic	stopgain	DNMT3A:NM_001320893:exon5:c.G742T:p.E248X,DNMT3A:NM_001375819:exon5:c.G529T:p.E177X,DNMT3A:NM_153759:exon6:c.G631T:p.E211X,DNMT3A:NM_022552:exon10:c.G1198T:p.E400X,DNMT3A:NM_175629:exon10:c.G1198T:p.E400X	Tatton-Brown-Rahman syndrome, Autosomal dominant	2p23.3
case_64	PRKCI	Missense_Mutation	chr3	169999033	169999033	G	A	SNP	C321Y	TI	exonic	nonsynonymous SNV	PRKCI:NM_002740:exon10:c.G962A:p.C321Y	.	3q26.2
case_64	BRCA1	Missense_Mutation	chr17	41243874	41243874	C	T	SNP	C1225Y	TI	exonic	nonsynonymous SNV	BRCA1:NM_007297:exon9:c.G3533A:p.C1178Y,BRCA1:NM_007294:exon10:c.G3674A:p.C1225Y,BRCA1:NM_007300:exon10:c.G3674A:p.C1225Y	.	17q21.31
case_64	GNAS	Missense_Mutation	chr20	57429287	57429287	G	A	SNP	V323I	TI	exonic	nonsynonymous SNV	GNAS:NM_080425:exon1:c.G967A:p.V323I	ACTH-independent macronodular adrenal hyperplasia, Isolated cases;Acromegaly, somatic;McCune-Albright syndrome, somatic, mosaic;Osseous heteroplasia, progressive, Autosomal dominant;Pseudohypoparathyroidism Ia, Autosomal dominant;Pseudohypoparathyroidism Ib, Autosomal dominant;Pseudohypoparathyroidism Ic, Autosomal dominant;Pseudopseudohypoparathyroidism, Autosomal dominant	20q13.32
case_64	TEK	Missense_Mutation	chr9	27169561	27169561	G	A	SNP	V188M	TI	exonic	nonsynonymous SNV	TEK:NM_001290078:exon3:c.G250A:p.V84M,TEK:NM_000459:exon4:c.G562A:p.V188M,TEK:NM_001290077:exon4:c.G562A:p.V188M,TEK:NM_001375475:exon4:c.G562A:p.V188M,TEK:NM_001375476:exon4:c.G562A:p.V188M	Glaucoma 3, primary congenital, E, Autosomal dominant;Venous malformations, multiple cutaneous and mucosal, Autosomal dominant	9p21.2
case_64	NTRK2	Missense_Mutation	chr9	87549193	87549193	T	G	SNP	L584V	TV	exonic	nonsynonymous SNV	NTRK2:NM_001369534:exon13:c.T1666G:p.L556V,NTRK2:NM_001369535:exon13:c.T1234G:p.L412V,NTRK2:NM_001018064:exon14:c.T1702G:p.L568V,NTRK2:NM_001369533:exon14:c.T1702G:p.L568V,NTRK2:NM_001369536:exon14:c.T1282G:p.L428V,NTRK2:NM_001369532:exon15:c.T1702G:p.L568V,NTRK2:NM_006180:exon15:c.T1750G:p.L584V	.	9q21.33
case_64	RPTOR	Missense_Mutation	chr17	78897301	78897301	C	T	SNP	P879L	TI	exonic	nonsynonymous SNV	RPTOR:NM_001163034:exon19:c.C2162T:p.P721L,RPTOR:NM_020761:exon23:c.C2636T:p.P879L	.	17q25.3
case_64	STAG2	Missense_Mutation	chrX	123210193	123210193	G	C	SNP	E849Q	TV	exonic	nonsynonymous SNV	STAG2:NM_001375375:exon25:c.G2545C:p.E849Q,STAG2:NM_006603:exon25:c.G2545C:p.E849Q,STAG2:NM_001042749:exon26:c.G2545C:p.E849Q,STAG2:NM_001042750:exon26:c.G2545C:p.E849Q,STAG2:NM_001042751:exon26:c.G2545C:p.E849Q,STAG2:NM_001282418:exon26:c.G2545C:p.E849Q	.	Xq25
case_64	PPP2R2A	Splice_Site	chr8	26220199	26220199	G	C	SNP	splice site 638-1G>C	TV	splicing	.	.	.	8p21.2
case_64	GNAS	Frame_Shift_Ins	chr20	57484787	57484787	-	AA	INS	I257fs*15	other	exonic	frameshift insertion	GNAS:NM_001077489:exon9:c.722_723insAA:p.I242Tfs*15,GNAS:NM_080426:exon9:c.725_726insAA:p.I243Tfs*15,GNAS:NM_000516:exon10:c.767_768insAA:p.I257Tfs*15,GNAS:NM_001077488:exon10:c.770_771insAA:p.I258Tfs*15,GNAS:NM_001309840:exon10:c.590_591insAA:p.I198Tfs*15,GNAS:NM_001309861:exon10:c.590_591insAA:p.I198Tfs*15,GNAS:NM_080425:exon10:c.2696_2697insAA:p.I900Tfs*15	ACTH-independent macronodular adrenal hyperplasia, Isolated cases;Acromegaly, somatic;McCune-Albright syndrome, somatic, mosaic;Osseous heteroplasia, progressive, Autosomal dominant;Pseudohypoparathyroidism Ia, Autosomal dominant;Pseudohypoparathyroidism Ib, Autosomal dominant;Pseudohypoparathyroidism Ic, Autosomal dominant;Pseudopseudohypoparathyroidism, Autosomal dominant	20q13.32
case_64	MYCN	Missense_Mutation	chr2	16082736	16082736	G	T	SNP	A184S	TV	exonic	nonsynonymous SNV	MYCN:NM_001293228:exon2:c.G550T:p.A184S,MYCN:NM_005378:exon2:c.G550T:p.A184S	Feingold syndrome 1, Autosomal dominant	2p24.3
case_64	TP53	Missense_Mutation	chr17	7577547	7577547	C	T	SNP	G245D	TI	exonic	nonsynonymous SNV	TP53:NM_001126115:exon3:c.G338A:p.G113D,TP53:NM_001126116:exon3:c.G338A:p.G113D,TP53:NM_001126117:exon3:c.G338A:p.G113D,TP53:NM_001276697:exon3:c.G257A:p.G86D,TP53:NM_001276698:exon3:c.G257A:p.G86D,TP53:NM_001276699:exon3:c.G257A:p.G86D,TP53:NM_001126118:exon6:c.G617A:p.G206D,TP53:NM_000546:exon7:c.G734A:p.G245D,TP53:NM_001126112:exon7:c.G734A:p.G245D,TP53:NM_001126113:exon7:c.G734A:p.G245D,TP53:…	Adrenal cortical carcinoma, Autosomal recessive;Breast cancer, Autosomal dominant;Choroid plexus papilloma, Autosomal dominant;Colorectal cancer, Autosomal dominant;Hepatocellular carcinoma, Somatic mutation;Li-Fraumeni syndrome, Autosomal dominant;Nasopharyngeal carcinoma;Osteosarcoma, Autosomal recessive;Pancreatic cancer, Autosomal dominant, Somatic mutation, Multifactorial	17p13.1
case_64	SNCAIP	Missense_Mutation	chr5	121758800	121758802	GAG	AAA	TNP	G123_D124>EN	other	exonic	nonframeshift substitution	SNCAIP:NM_001308105:exon3:c.368_370delinsAAA:p.G123_D124delinsEN,SNCAIP:NM_005460:exon4:c.368_370delinsAAA:p.G123_D124delinsEN,SNCAIP:NM_001308100:exon6:c.509_511delinsAAA:p.G170_D171delinsEN	.	5q23.2
case_64	NF1	Nonsense_Mutation	chr17	29552191	29552191	C	T	SNP	Q642*	TI	exonic	stopgain	NF1:NM_000267:exon17:c.C1924T:p.Q642X,NF1:NM_001042492:exon17:c.C1924T:p.Q642X	Leukemia, juvenile myelomonocytic, Autosomal dominant, Somatic mutation;Neurofibromatosis, familial spinal, Autosomal dominant;Neurofibromatosis, type 1, Autosomal dominant;Neurofibromatosis-Noonan syndrome, Autosomal dominant;Watson syndrome, Autosomal dominant	17q11.2
case_64	PTEN	Frame_Shift_Ins	chr10	89720690	89720690	-	CAGG	INS	P283fs*16	other	exonic	frameshift insertion	PTEN:NM_000314:exon8:c.841_842insCAGG:p.P283Rfs*16,PTEN:NM_001304718:exon8:c.250_251insCAGG:p.P86Rfs*16,PTEN:NM_001304717:exon9:c.1360_1361insCAGG:p.P456Rfs*16	Bannayan-Riley-Ruvalcaba syndrome, Autosomal dominant;Cowden syndrome 1, Autosomal dominant;Endometrial carcinoma, somatic;Lhermitte-Duclos syndrome, Autosomal dominant;Macrocephaly/autism syndrome, Autosomal dominant;Malignant melanoma, somatic;PTEN hamartoma tumor syndrome (3);Squamous cell carcinoma, head and neck, somatic;VATER association with macrocephaly and ventriculomegaly, Autosomal rec…	10q23.31
case_64	CHEK2	Frame_Shift_Del	chr22	29130395	29130395	A	-	DEL	E107fs*3	other	exonic	frameshift deletion	CHEK2:NM_001005735:exon2:c.315delT:p.E107Rfs*30,CHEK2:NM_001349956:exon2:c.315delT:p.E107Nfs*3,CHEK2:NM_007194:exon2:c.315delT:p.E107Nfs*3,CHEK2:NM_145862:exon2:c.315delT:p.E107Nfs*3	Li-Fraumeni syndrome;Osteosarcoma, somatic	22q12.1
case_64	MYD88	Missense_Mutation	chr3	38181971	38181971	A	T	SNP	N199Y	TV	exonic	nonsynonymous SNV	MYD88:NM_001172568:exon2:c.A421T:p.N141Y,MYD88:NM_001365877:exon2:c.A421T:p.N141Y,MYD88:NM_001172567:exon3:c.A556T:p.N186Y,MYD88:NM_001365876:exon3:c.A556T:p.N186Y,MYD88:NM_001374787:exon3:c.A556T:p.N186Y,MYD88:NM_001374788:exon3:c.A88T:p.N30Y,MYD88:NM_002468:exon3:c.A556T:p.N186Y	Macroglobulinemia, Waldenstrom, somatic;Pyogenic bacterial infections, recurrent, due to MYD88 deficiency	3p22.2
case_64	MAPK1	Missense_Mutation	chr22	22162046	22162046	C	A	SNP	R70M	TV	exonic	nonsynonymous SNV	MAPK1:NM_002745:exon2:c.G209T:p.R70M,MAPK1:NM_138957:exon2:c.G209T:p.R70M	.	22q11.21
case_64	MTOR	Missense_Mutation	chr1	11319459	11319459	C	G	SNP	G3A	TV	exonic	nonsynonymous SNV	MTOR:NM_004958:exon2:c.G8C:p.G3A	Smith-Kingsmore syndrome, Autosomal dominant	1p36.22
case_64	ATM	Missense_Mutation	chr11	108236086	108236086	C	T	SNP	R3008C	TI	exonic	nonsynonymous SNV	ATM:NM_000051:exon63:c.C9022T:p.R3008C,ATM:NM_001351834:exon64:c.C9022T:p.R3008C	Ataxia-telangiectasia, Autosomal recessive;Lymphoma, B-cell non-Hodgkin, somatic (3);Lymphoma, mantle cell, somatic (3);T-cell prolymphocytic leukemia, somatic (3)	11q22.3
case_64	FGFR4	Missense_Mutation	chr5	176519484	176519484	A	T	SNP	D297V	TV	exonic	nonsynonymous SNV	FGFR4:NM_022963:exon6:c.A890T:p.D297V,FGFR4:NM_001291980:exon7:c.A890T:p.D297V,FGFR4:NM_001354984:exon7:c.A890T:p.D297V,FGFR4:NM_002011:exon7:c.A890T:p.D297V,FGFR4:NM_213647:exon7:c.A890T:p.D297V	.	5q35.2
case_64	CUL4A	Missense_Mutation	chr13	113883793	113883793	C	T	SNP	R58C	TI	exonic	nonsynonymous SNV	CUL4A:NM_001008895:exon5:c.C472T:p.R158C,CUL4A:NM_001278513:exon5:c.C172T:p.R58C,CUL4A:NM_001278514:exon5:c.C172T:p.R58C,CUL4A:NM_001354938:exon5:c.C172T:p.R58C,CUL4A:NM_001354939:exon5:c.C172T:p.R58C,CUL4A:NM_001354940:exon5:c.C172T:p.R58C,CUL4A:NM_001354941:exon5:c.C37T:p.R13C,CUL4A:NM_001354942:exon5:c.C37T:p.R13C,CUL4A:NM_001354943:exon5:c.C472T:p.R158C,CUL4A:NM_001354944:exon5:c.C172T:p.R58C…	.	13q34
case_64	TET2	Frame_Shift_Del	chr4	106155921	106155921	C	-	DEL	N275fs*18	other	exonic	frameshift deletion	TET2:NM_001127208:exon3:c.822delC:p.N275Ifs*18,TET2:NM_017628:exon3:c.822delC:p.N275Ifs*18	Myelodysplastic syndrome, somatic	4q24
case_65	KDR	Missense_Mutation	chr4	55976837	55976837	G	C	SNP	P359A	TV	exonic	nonsynonymous SNV	KDR:NM_002253:exon8:c.C1075G:p.P359A	Hemangioma, capillary infantile, somatic	4q12
case_65	FANCC	Missense_Mutation	chr9	97887391	97887391	C	T	SNP	A325T	TI	exonic	nonsynonymous SNV	FANCC:NM_000136:exon10:c.G973A:p.A325T,FANCC:NM_001243743:exon10:c.G973A:p.A325T,FANCC:NM_001243744:exon10:c.G973A:p.A325T	Fanconi anemia, complementation group C, Autosomal recessive	9q22.32
case_65	BRCA2	Missense_Mutation	chr13	32910888	32910888	A	G	SNP	K799R	TI	exonic	nonsynonymous SNV	BRCA2:NM_000059:exon11:c.A2396G:p.K799R	Fanconi anemia, complementation group D1, Autosomal recessive;Wilms tumor, Autosomal dominant, Somatic mutation	13q13.1
case_65	ROS1	Missense_Mutation	chr6	117706977	117706977	C	T	SNP	D725N	TI	exonic	nonsynonymous SNV	ROS1:NM_002944:exon15:c.G2173A:p.D725N,ROS1:NM_001378891:exon16:c.G2158A:p.D720N,ROS1:NM_001378902:exon16:c.G2158A:p.D720N	.	6q22.1
case_65	TP53	Missense_Mutation	chr17	7577121	7577121	G	A	SNP	R273C	TI	exonic	nonsynonymous SNV	TP53:NM_001126115:exon4:c.C421T:p.R141C,TP53:NM_001126116:exon4:c.C421T:p.R141C,TP53:NM_001126117:exon4:c.C421T:p.R141C,TP53:NM_001276697:exon4:c.C340T:p.R114C,TP53:NM_001276698:exon4:c.C340T:p.R114C,TP53:NM_001276699:exon4:c.C340T:p.R114C,TP53:NM_001126118:exon7:c.C700T:p.R234C,TP53:NM_000546:exon8:c.C817T:p.R273C,TP53:NM_001126112:exon8:c.C817T:p.R273C,TP53:NM_001126113:exon8:c.C817T:p.R273C,TP…	Adrenal cortical carcinoma, Autosomal recessive;Breast cancer, Autosomal dominant;Choroid plexus papilloma, Autosomal dominant;Colorectal cancer, Autosomal dominant;Hepatocellular carcinoma, Somatic mutation;Li-Fraumeni syndrome, Autosomal dominant;Nasopharyngeal carcinoma;Osteosarcoma, Autosomal recessive;Pancreatic cancer, Autosomal dominant, Somatic mutation, Multifactorial	17p13.1
case_65	AURKA	Missense_Mutation	chr20	54961381	54961381	A	G	SNP	V84A	TI	exonic	nonsynonymous SNV	AURKA:NM_003600:exon3:c.T251C:p.V84A,AURKA:NM_198435:exon3:c.T251C:p.V84A,AURKA:NM_198437:exon3:c.T251C:p.V84A,AURKA:NM_001323303:exon4:c.T251C:p.V84A,AURKA:NM_001323304:exon4:c.T251C:p.V84A,AURKA:NM_198434:exon4:c.T251C:p.V84A,AURKA:NM_198436:exon4:c.T251C:p.V84A,AURKA:NM_001323305:exon5:c.T251C:p.V84A,AURKA:NM_198433:exon5:c.T251C:p.V84A	.	20q13.2
case_65	SMARCA4	Missense_Mutation	chr19	11097111	11097111	A	T	SNP	Q201L	TV	exonic	nonsynonymous SNV	SMARCA4:NM_001128845:exon3:c.A602T:p.Q201L,SMARCA4:NM_001128846:exon3:c.A602T:p.Q201L,SMARCA4:NM_001128848:exon3:c.A602T:p.Q201L,SMARCA4:NM_001128847:exon4:c.A602T:p.Q201L,SMARCA4:NM_001128849:exon4:c.A602T:p.Q201L,SMARCA4:NM_001374457:exon4:c.A602T:p.Q201L,SMARCA4:NM_003072:exon4:c.A602T:p.Q201L,SMARCA4:NM_001128844:exon5:c.A602T:p.Q201L	Coffin-Siris syndrome 4, Autosomal dominant	19p13.2
case_65	TBX3	Missense_Mutation	chr12	115112055	115112055	G	A	SNP	A562V	TI	exonic	nonsynonymous SNV	TBX3:NM_005996:exon6:c.C1625T:p.A542V,TBX3:NM_016569:exon7:c.C1685T:p.A562V	Ulnar-mammary syndrome, Autosomal dominant	12q24.21
case_65	LTK	In_Frame_Ins	chr15	41804033	41804033	-	CCCCCGCCA	INS	G213_A214insGGG	other	exonic	nonframeshift insertion	LTK:NM_001135685:exon5:c.638_639insTGGCGGGGG:p.G213_A214insGGG,LTK:NM_002344:exon5:c.638_639insTGGCGGGGG:p.G213_A214insGGG,LTK:NM_206961:exon5:c.638_639insTGGCGGGGG:p.G213_A214insGGG	.	15q15.1
case_65	MAP2K4	Missense_Mutation	chr17	12044471	12044471	C	A	SNP	P365H	TV	exonic	nonsynonymous SNV	MAP2K4:NM_003010:exon11:c.C1094A:p.P365H,MAP2K4:NM_001281435:exon12:c.C1127A:p.P376H	.	17p12
case_65	FLT3	Missense_Mutation	chr13	28601373	28601373	T	C	SNP	I687V	TI	exonic	nonsynonymous SNV	FLT3:NM_004119:exon17:c.A2059G:p.I687V	Leukemia, acute lymphoblastic, somatic;Leukemia, acute myeloid, reduced survival in, somatic;Leukemia, acute myeloid, somatic	13q12.2
case_65	KRAS	Missense_Mutation	chr12	25378561	25378561	G	A	SNP	A146V	TI	exonic	nonsynonymous SNV	KRAS:NM_001369786:exon4:c.C437T:p.A146V,KRAS:NM_001369787:exon4:c.C437T:p.A146V,KRAS:NM_004985:exon4:c.C437T:p.A146V,KRAS:NM_033360:exon4:c.C437T:p.A146V	Bladder cancer, somatic;Breast cancer, somatic;Cardiofaciocutaneous syndrome 2;Gastric cancer, somatic;Leukemia, acute myeloid, Autosomal dominant;Lung cancer, somatic;Noonan syndrome 3;Pancreatic carcinoma, somatic;RAS-associated autoimmune leukoproliferative disorder, Autosomal dominant;Schimmelpenning-Feuerstein-Mims syndrome, somatic mosaic	12p12.1
case_65	ALOX12B	Missense_Mutation	chr17	7990736	7990736	C	T	SNP	A9T	TI	exonic	nonsynonymous SNV	ALOX12B:NM_001139:exon1:c.G25A:p.A9T	Ichthyosis, congenital, autosomal recessive 2, Autosomal recessive	17p13.1
case_66	TP53	Nonsense_Mutation	chr17	7578263	7578263	G	A	SNP	R196*	TI	exonic	stopgain	TP53:NM_001126115:exon2:c.C190T:p.R64X,TP53:NM_001126116:exon2:c.C190T:p.R64X,TP53:NM_001126117:exon2:c.C190T:p.R64X,TP53:NM_001276697:exon2:c.C109T:p.R37X,TP53:NM_001276698:exon2:c.C109T:p.R37X,TP53:NM_001276699:exon2:c.C109T:p.R37X,TP53:NM_001126118:exon5:c.C469T:p.R157X,TP53:NM_000546:exon6:c.C586T:p.R196X,TP53:NM_001126112:exon6:c.C586T:p.R196X,TP53:NM_001126113:exon6:c.C586T:p.R196X,TP53:NM_…	Adrenal cortical carcinoma, Autosomal recessive;Breast cancer, Autosomal dominant;Choroid plexus papilloma, Autosomal dominant;Colorectal cancer, Autosomal dominant;Hepatocellular carcinoma, Somatic mutation;Li-Fraumeni syndrome, Autosomal dominant;Nasopharyngeal carcinoma;Osteosarcoma, Autosomal recessive;Pancreatic cancer, Autosomal dominant, Somatic mutation, Multifactorial	17p13.1
case_66	MSH3	In_Frame_Ins	chr5	79950708	79950708	-	GCAGCGGCC	INS	A62_P63insAAA	other	exonic	nonframeshift insertion	MSH3:NM_002439:exon1:c.162_163insGCAGCGGCC:p.A62_P63insAAA	Endometrial carcinoma, somatic;Familial adenomatous polyposis 4, Autosomal recessive	5q14.1
case_66	SMAD4	Nonsense_Mutation	chr18	48584817	48584817	G	T	SNP	G299*	TV	exonic	stopgain	SMAD4:NM_005359:exon7:c.G895T:p.G299X	Juvenile polyposis/hereditary hemorrhagic telangiectasia syndrome, Autosomal dominant;Myhre syndrome, Autosomal dominant;Pancreatic cancer, somatic;Polyposis, juvenile intestinal, Autosomal dominant	18q21.2
case_66	APC	Frame_Shift_Del	chr5	112175096	112175097	AT	-	DEL	I1269fs*6	other	exonic	frameshift deletion	APC:NM_001127511:exon14:c.3751_3752del:p.I1251Mfs*6,APC:NM_001354897:exon15:c.3835_3836del:p.I1279Mfs*6,APC:NM_001354899:exon15:c.3721_3722del:p.I1241Mfs*6,APC:NM_001354901:exon15:c.3628_3629del:p.I1210Mfs*6,APC:NM_001354902:exon15:c.3532_3533del:p.I1178Mfs*6,APC:NM_001354905:exon15:c.3325_3326del:p.I1109Mfs*6,APC:NM_000038:exon16:c.3805_3806del:p.I1269Mfs*6,APC:NM_001354895:exon16:c.3805_3806del…	Adenoma, periampullary, somatic (3);Adenomatous polyposis coli, Autosomal dominant;Brain tumor-polyposis syndrome 2, Autosomal dominant;Colorectal cancer, somatic;Desmoid disease, hereditary, Autosomal dominant;Gardner syndrome, Autosomal dominant;Gastric cancer, somatic;Hepatoblastoma, somatic	5q22.2
case_66	CTNNA1	Missense_Mutation	chr5	138160400	138160400	A	G	SNP	N257S	TI	exonic	nonsynonymous SNV	CTNNA1:NM_001290309:exon5:c.A461G:p.N154S,CTNNA1:NM_001290307:exon6:c.A770G:p.N257S,CTNNA1:NM_001290310:exon6:c.A401G:p.N134S,CTNNA1:NM_001323983:exon6:c.A770G:p.N257S,CTNNA1:NM_001323985:exon6:c.A770G:p.N257S,CTNNA1:NM_001323986:exon6:c.A770G:p.N257S,CTNNA1:NM_001903:exon6:c.A770G:p.N257S,CTNNA1:NM_001323982:exon7:c.A770G:p.N257S,CTNNA1:NM_001323984:exon7:c.A770G:p.N257S	Macular dystrophy, patterned, 2, Autosomal dominant	5q31.2
case_66	AXL	Missense_Mutation	chr19	41745213	41745213	C	T	SNP	R427C	TI	exonic	nonsynonymous SNV	AXL:NM_001278599:exon6:c.C475T:p.R159C,AXL:NM_001699:exon9:c.C1279T:p.R427C,AXL:NM_021913:exon9:c.C1279T:p.R427C	.	19q13.2
case_66	KRAS	Missense_Mutation	chr12	25398285	25398285	C	G	SNP	G12R	TV	exonic	nonsynonymous SNV	KRAS:NM_001369786:exon2:c.G34C:p.G12R,KRAS:NM_001369787:exon2:c.G34C:p.G12R,KRAS:NM_004985:exon2:c.G34C:p.G12R,KRAS:NM_033360:exon2:c.G34C:p.G12R	Bladder cancer, somatic;Breast cancer, somatic;Cardiofaciocutaneous syndrome 2;Gastric cancer, somatic;Leukemia, acute myeloid, Autosomal dominant;Lung cancer, somatic;Noonan syndrome 3;Pancreatic carcinoma, somatic;RAS-associated autoimmune leukoproliferative disorder, Autosomal dominant;Schimmelpenning-Feuerstein-Mims syndrome, somatic mosaic	12p12.1
case_66	CDK12	Missense_Mutation	chr17	37682198	37682198	G	C	SNP	S1130T	TV	exonic	nonsynonymous SNV	CDK12:NM_015083:exon13:c.G3389C:p.S1130T,CDK12:NM_016507:exon13:c.G3389C:p.S1130T	.	17q12
case_66	ROS1	Missense_Mutation	chr6	117725484	117725484	A	G	SNP	W133R	TI	exonic	nonsynonymous SNV	ROS1:NM_002944:exon5:c.T397C:p.W133R,ROS1:NM_001378891:exon6:c.T424C:p.W142R,ROS1:NM_001378902:exon6:c.T424C:p.W142R	.	6q22.1
case_66	APC	Frame_Shift_Ins	chr5	112175521	112175521	-	A	INS	S1411fs*12	other	exonic	frameshift insertion	APC:NM_001127511:exon14:c.4177dupA:p.S1393Kfs*12,APC:NM_001354897:exon15:c.4261dupA:p.S1421Kfs*12,APC:NM_001354899:exon15:c.4147dupA:p.S1383Kfs*12,APC:NM_001354901:exon15:c.4054dupA:p.S1352Kfs*12,APC:NM_001354902:exon15:c.3958dupA:p.S1320Kfs*12,APC:NM_001354905:exon15:c.3751dupA:p.S1251Kfs*12,APC:NM_000038:exon16:c.4231dupA:p.S1411Kfs*12,APC:NM_001354895:exon16:c.4231dupA:p.S1411Kfs*12,APC:NM_001…	Adenoma, periampullary, somatic (3);Adenomatous polyposis coli, Autosomal dominant;Brain tumor-polyposis syndrome 2, Autosomal dominant;Colorectal cancer, somatic;Desmoid disease, hereditary, Autosomal dominant;Gardner syndrome, Autosomal dominant;Gastric cancer, somatic;Hepatoblastoma, somatic	5q22.2
case_67	PDGFRB	Missense_Mutation	chr5	149515139	149515139	G	A	SNP	R115W	TI	exonic	nonsynonymous SNV	PDGFRB:NM_001355016:exon2:c.C151T:p.R51W,PDGFRB:NM_002609:exon3:c.C343T:p.R115W	Basal ganglia calcification, idiopathic, 4, Autosomal dominant;Kosaki overgrowth syndrome, Autosomal dominant;Myeloproliferative disorder with eosinophilia, Autosomal dominant;Myofibromatosis, infantile, 1, Autosomal dominant;Premature aging syndrome, Penttinen type, Autosomal dominant	5q32
case_67	KRAS	Missense_Mutation	chr12	25398284	25398284	C	T	SNP	G12D	TI	exonic	nonsynonymous SNV	KRAS:NM_001369786:exon2:c.G35A:p.G12D,KRAS:NM_001369787:exon2:c.G35A:p.G12D,KRAS:NM_004985:exon2:c.G35A:p.G12D,KRAS:NM_033360:exon2:c.G35A:p.G12D	Bladder cancer, somatic;Breast cancer, somatic;Cardiofaciocutaneous syndrome 2;Gastric cancer, somatic;Leukemia, acute myeloid, Autosomal dominant;Lung cancer, somatic;Noonan syndrome 3;Pancreatic carcinoma, somatic;RAS-associated autoimmune leukoproliferative disorder, Autosomal dominant;Schimmelpenning-Feuerstein-Mims syndrome, somatic mosaic	12p12.1
case_67	PDK1	Missense_Mutation	chr2	173460606	173460606	C	T	SNP	A407V	TI	exonic	nonsynonymous SNV	PDK1:NM_002610:exon11:c.C1220T:p.A407V,PDK1:NM_001278549:exon12:c.C1280T:p.A427V	.	2q31.1
case_67	SOX9	Frame_Shift_Del	chr17	70119759	70119760	GA	-	DEL	E255fs*40	other	exonic	frameshift deletion	SOX9:NM_000346:exon3:c.761_762del:p.E255Gfs*40	Acampomelic campomelic dysplasia, Autosomal dominant;Campomelic dysplasia, Autosomal dominant;Campomelic dysplasia with autosomal sex reversal, Autosomal dominant	17q24.3
case_67	HDAC1	Missense_Mutation	chr1	32796216	32796216	C	T	SNP	A256V	TI	exonic	nonsynonymous SNV	HDAC1:NM_004964:exon8:c.C767T:p.A256V	.	1p35.1
case_67	APC	Frame_Shift_Ins	chr5	112175753	112175753	-	TA	INS	L1489fs*19	other	exonic	frameshift insertion	APC:NM_001127511:exon14:c.4408_4409insTA:p.L1471Yfs*19,APC:NM_001354897:exon15:c.4492_4493insTA:p.L1499Yfs*19,APC:NM_001354899:exon15:c.4378_4379insTA:p.L1461Yfs*19,APC:NM_001354901:exon15:c.4285_4286insTA:p.L1430Yfs*19,APC:NM_001354902:exon15:c.4189_4190insTA:p.L1398Yfs*19,APC:NM_001354905:exon15:c.3982_3983insTA:p.L1329Yfs*19,APC:NM_000038:exon16:c.4462_4463insTA:p.L1489Yfs*19,APC:NM_001354895:…	Adenoma, periampullary, somatic (3);Adenomatous polyposis coli, Autosomal dominant;Brain tumor-polyposis syndrome 2, Autosomal dominant;Colorectal cancer, somatic;Desmoid disease, hereditary, Autosomal dominant;Gardner syndrome, Autosomal dominant;Gastric cancer, somatic;Hepatoblastoma, somatic	5q22.2
case_67	FGF23	Missense_Mutation	chr12	4488736	4488736	G	A	SNP	R5C	TI	exonic	nonsynonymous SNV	FGF23:NM_020638:exon1:c.C13T:p.R5C	Hypophosphatemic rickets, autosomal dominant, Autosomal dominant;Osteomalacia, tumor-induced (1);Tumoral calcinosis, hyperphosphatemic, familial, Autosomal recessive	12p13.32
case_67	MSH3	Missense_Mutation	chr5	80063861	80063861	G	A	SNP	R669Q	TI	exonic	nonsynonymous SNV	MSH3:NM_002439:exon14:c.G2006A:p.R669Q	Endometrial carcinoma, somatic;Familial adenomatous polyposis 4, Autosomal recessive	5q14.1
case_67	APC	Nonsense_Mutation	chr5	112173377	112173377	G	T	SNP	E696*	TV	exonic	stopgain	APC:NM_001127511:exon14:c.G2032T:p.E678X,APC:NM_001354897:exon15:c.G2116T:p.E706X,APC:NM_001354899:exon15:c.G2002T:p.E668X,APC:NM_001354901:exon15:c.G1909T:p.E637X,APC:NM_001354902:exon15:c.G1813T:p.E605X,APC:NM_001354905:exon15:c.G1606T:p.E536X,APC:NM_000038:exon16:c.G2086T:p.E696X,APC:NM_001354895:exon16:c.G2086T:p.E696X,APC:NM_001354898:exon16:c.G2011T:p.E671X,APC:NM_001354900:exon16:c.G1963T:…	Adenoma, periampullary, somatic (3);Adenomatous polyposis coli, Autosomal dominant;Brain tumor-polyposis syndrome 2, Autosomal dominant;Colorectal cancer, somatic;Desmoid disease, hereditary, Autosomal dominant;Gardner syndrome, Autosomal dominant;Gastric cancer, somatic;Hepatoblastoma, somatic	5q22.2
case_67	CBL	Missense_Mutation	chr11	119170283	119170283	G	T	SNP	G838V	TV	exonic	nonsynonymous SNV	CBL:NM_005188:exon16:c.G2513T:p.G838V	Noonan syndrome-like disorder with or without juvenile myelomonocytic leukemia, Autosomal dominant	11q23.3
case_67	BTK	Missense_Mutation	chrX	100608884	100608884	C	A	SNP	S575I	TV	exonic	nonsynonymous SNV	BTK:NM_001287345:exon15:c.G1196T:p.S399I,BTK:NM_000061:exon17:c.G1724T:p.S575I,BTK:NM_001287344:exon17:c.G1826T:p.S609I	Agammaglobulinemia and isolated hormone deficiency, X-linked recessive;Agammaglobulinemia, X-linked 1, X-linked recessive	Xq22.1
case_67	NOTCH3	Missense_Mutation	chr19	15303304	15303304	C	T	SNP	R75Q	TI	exonic	nonsynonymous SNV	NOTCH3:NM_000435:exon3:c.G224A:p.R75Q	Cerebral arteriopathy with subcortical infarcts and leukoencephalopathy 1, Autosomal dominant;Lateral meningocele syndrome, Autosomal dominant	19p13.12
case_68	POLD1	Missense_Mutation	chr19	50910624	50910624	A	C	SNP	E576A	TV	exonic	nonsynonymous SNV	POLD1:NM_001308632:exon13:c.A1727C:p.E576A,POLD1:NM_001256849:exon14:c.A1727C:p.E576A,POLD1:NM_002691:exon14:c.A1727C:p.E576A	Mandibular hypoplasia, deafness, progeroid features, and lipodystrophy syndrome, Autosomal dominant	19q13.33
case_68	TP53	Missense_Mutation	chr17	7578413	7578413	C	T	SNP	V173M	TI	exonic	nonsynonymous SNV	TP53:NM_001126115:exon1:c.G121A:p.V41M,TP53:NM_001126116:exon1:c.G121A:p.V41M,TP53:NM_001126117:exon1:c.G121A:p.V41M,TP53:NM_001276697:exon1:c.G40A:p.V14M,TP53:NM_001276698:exon1:c.G40A:p.V14M,TP53:NM_001276699:exon1:c.G40A:p.V14M,TP53:NM_001126118:exon4:c.G400A:p.V134M,TP53:NM_000546:exon5:c.G517A:p.V173M,TP53:NM_001126112:exon5:c.G517A:p.V173M,TP53:NM_001126113:exon5:c.G517A:p.V173M,TP53:NM_001…	Adrenal cortical carcinoma, Autosomal recessive;Breast cancer, Autosomal dominant;Choroid plexus papilloma, Autosomal dominant;Colorectal cancer, Autosomal dominant;Hepatocellular carcinoma, Somatic mutation;Li-Fraumeni syndrome, Autosomal dominant;Nasopharyngeal carcinoma;Osteosarcoma, Autosomal recessive;Pancreatic cancer, Autosomal dominant, Somatic mutation, Multifactorial	17p13.1
case_68	AXIN1	Frame_Shift_Del	chr16	396490	396490	G	-	DEL	P179fs*63	other	exonic	frameshift deletion	AXIN1:NM_003502:exon2:c.536delC:p.P179Lfs*63,AXIN1:NM_181050:exon2:c.536delC:p.P179Lfs*63	Hepatocellular carcinoma, somatic	16p13.3
case_68	MLL2	Missense_Mutation	chr12	49422846	49422846	G	A	SNP	P4750L	TI	exonic	nonsynonymous SNV	KMT2D:NM_003482:exon45:c.C14249T:p.P4750L	Kabuki syndrome 1, Autosomal dominant	12q13.12
case_68	RET	Missense_Mutation	chr10	43614982	43614982	C	G	SNP	P799R	TV	exonic	nonsynonymous SNV	RET:NM_001355216:exon11:c.C1634G:p.P545R,RET:NM_020630:exon14:c.C2396G:p.P799R,RET:NM_020975:exon14:c.C2396G:p.P799R	Central hypoventilation syndrome, congenital, Autosomal dominant;Medullary thyroid carcinoma, Autosomal dominant;Multiple endocrine neoplasia IIA, Autosomal dominant;Multiple endocrine neoplasia IIB, Autosomal dominant;Pheochromocytoma, Autosomal dominant	10q11.21
case_68	DDR1	Missense_Mutation	chr6	30862414	30862414	G	A	SNP	R466H	TI	exonic	nonsynonymous SNV	DDR1:NM_001202522:exon10:c.G1397A:p.R466H	.	6p21.33
case_68	CYP17A1	Missense_Mutation	chr10	104592886	104592886	G	C	SNP	A278G	TV	exonic	nonsynonymous SNV	CYP17A1:NM_000102:exon5:c.C833G:p.A278G	17-alpha-hydroxylase/17,20-lyase deficiency, Autosomal recessive;17,20-lyase deficiency, isolated, Autosomal recessive	10q24.32
case_68	FGFR2	Missense_Mutation	chr10	123256146	123256146	T	C	SNP	Y588C	TI	exonic	nonsynonymous SNV	FGFR2:NM_001144914:exon10:c.A1427G:p.Y476C,FGFR2:NM_001144916:exon10:c.A1418G:p.Y473C,FGFR2:NM_001144917:exon11:c.A1415G:p.Y472C,FGFR2:NM_001144918:exon11:c.A1412G:p.Y471C,FGFR2:NM_023029:exon11:c.A1496G:p.Y499C,FGFR2:NM_001144913:exon12:c.A1766G:p.Y589C,FGFR2:NM_001144915:exon12:c.A1496G:p.Y499C,FGFR2:NM_001144919:exon12:c.A1499G:p.Y500C,FGFR2:NM_001320654:exon12:c.A1079G:p.Y360C,FGFR2:NM_000141…	Antley-Bixler syndrome without genital anomalies or disordered steroidogenesis, Autosomal recessive;Apert syndrome, Autosomal dominant;Beare-Stevenson cutis gyrata syndrome, Autosomal dominant;Bent bone dysplasia syndrome, Autosomal dominant;Craniofacial-skeletal-dermatologic dysplasia, Autosomal dominant;Craniosynostosis, nonspecific (3);Crouzon syndrome, Autosomal dominant;Gastric cancer, somat…	10q26.13
case_68	APC	Nonsense_Mutation	chr5	112175303	112175303	C	T	SNP	Q1338*	TI	exonic	stopgain	APC:NM_001127511:exon14:c.C3958T:p.Q1320X,APC:NM_001354897:exon15:c.C4042T:p.Q1348X,APC:NM_001354899:exon15:c.C3928T:p.Q1310X,APC:NM_001354901:exon15:c.C3835T:p.Q1279X,APC:NM_001354902:exon15:c.C3739T:p.Q1247X,APC:NM_001354905:exon15:c.C3532T:p.Q1178X,APC:NM_000038:exon16:c.C4012T:p.Q1338X,APC:NM_001354895:exon16:c.C4012T:p.Q1338X,APC:NM_001354898:exon16:c.C3937T:p.Q1313X,APC:NM_001354900:exon16:…	Adenoma, periampullary, somatic (3);Adenomatous polyposis coli, Autosomal dominant;Brain tumor-polyposis syndrome 2, Autosomal dominant;Colorectal cancer, somatic;Desmoid disease, hereditary, Autosomal dominant;Gardner syndrome, Autosomal dominant;Gastric cancer, somatic;Hepatoblastoma, somatic	5q22.2
case_68	NKX2-1	In_Frame_Del	chr14	36986876	36986890	GCCCCCGCCGCCCCC	-	DEL	G237_G241del	other	exonic	nonframeshift deletion	NKX2-1:NM_003317:exon2:c.709_723del:p.G237_G241del,NKX2-1:NM_001079668:exon3:c.799_813del:p.G267_G271del	Chorea, hereditary benign, Autosomal dominant;Choreoathetosis, hypothyroidism, and neonatal respiratory distress, Autosomal dominant	14q13.3
case_68	BCL2L1	Missense_Mutation	chr20	30309694	30309694	A	G	SNP	S110P	TI	exonic	nonsynonymous SNV	BCL2L1:NM_001191:exon2:c.T328C:p.S110P,BCL2L1:NM_001317919:exon2:c.T328C:p.S110P,BCL2L1:NM_001317920:exon2:c.T328C:p.S110P,BCL2L1:NM_001317921:exon2:c.T328C:p.S110P,BCL2L1:NM_001322239:exon2:c.T328C:p.S110P,BCL2L1:NM_001322240:exon2:c.T328C:p.S110P,BCL2L1:NM_001322242:exon2:c.T328C:p.S110P,BCL2L1:NM_138578:exon2:c.T328C:p.S110P	.	20q11.21
case_69	KRAS	Missense_Mutation	chr12	25398284	25398284	C	A	SNP	G12V	TV	exonic	nonsynonymous SNV	KRAS:NM_001369786:exon2:c.G35T:p.G12V,KRAS:NM_001369787:exon2:c.G35T:p.G12V,KRAS:NM_004985:exon2:c.G35T:p.G12V,KRAS:NM_033360:exon2:c.G35T:p.G12V	Bladder cancer, somatic;Breast cancer, somatic;Cardiofaciocutaneous syndrome 2;Gastric cancer, somatic;Leukemia, acute myeloid, Autosomal dominant;Lung cancer, somatic;Noonan syndrome 3;Pancreatic carcinoma, somatic;RAS-associated autoimmune leukoproliferative disorder, Autosomal dominant;Schimmelpenning-Feuerstein-Mims syndrome, somatic mosaic	12p12.1
case_69	ERBB2	Missense_Mutation	chr17	37881000	37881000	G	T	SNP	V777L	TV	exonic	nonsynonymous SNV	ERBB2:NM_001382806:exon12:c.G1291T:p.V431L,ERBB2:NM_001382804:exon14:c.G1501T:p.V501L,ERBB2:NM_001382802:exon18:c.G2071T:p.V691L,ERBB2:NM_001382795:exon19:c.G2281T:p.V761L,ERBB2:NM_001382797:exon19:c.G2230T:p.V744L,ERBB2:NM_001382799:exon19:c.G2149T:p.V717L,ERBB2:NM_001382801:exon19:c.G2281T:p.V761L,ERBB2:NM_001289937:exon20:c.G2329T:p.V777L,ERBB2:NM_001382787:exon20:c.G2404T:p.V802L,ERBB2:NM_001…	Adenocarcinoma of lung, somatic;Gastric cancer, somatic;Glioblastoma, somatic;Ovarian cancer, somatic (3)	17q12
case_69	TP53	Frame_Shift_Del	chr17	7577086	7577087	TG	-	DEL	T284fs*21	other	exonic	frameshift deletion	TP53:NM_001126115:exon4:c.455_456del:p.T152Rfs*21,TP53:NM_001126116:exon4:c.455_456del:p.T152Rfs*21,TP53:NM_001126117:exon4:c.455_456del:p.T152Rfs*21,TP53:NM_001276697:exon4:c.374_375del:p.T125Rfs*21,TP53:NM_001276698:exon4:c.374_375del:p.T125Rfs*21,TP53:NM_001276699:exon4:c.374_375del:p.T125Rfs*21,TP53:NM_001126118:exon7:c.734_735del:p.T245Rfs*21,TP53:NM_000546:exon8:c.851_852del:p.T284Rfs*21,TP…	Adrenal cortical carcinoma, Autosomal recessive;Breast cancer, Autosomal dominant;Choroid plexus papilloma, Autosomal dominant;Colorectal cancer, Autosomal dominant;Hepatocellular carcinoma, Somatic mutation;Li-Fraumeni syndrome, Autosomal dominant;Nasopharyngeal carcinoma;Osteosarcoma, Autosomal recessive;Pancreatic cancer, Autosomal dominant, Somatic mutation, Multifactorial	17p13.1
case_69	GNAS	Missense_Mutation	chr20	57429260	57429260	G	A	SNP	A314T	TI	exonic	nonsynonymous SNV	GNAS:NM_080425:exon1:c.G940A:p.A314T	ACTH-independent macronodular adrenal hyperplasia, Isolated cases;Acromegaly, somatic;McCune-Albright syndrome, somatic, mosaic;Osseous heteroplasia, progressive, Autosomal dominant;Pseudohypoparathyroidism Ia, Autosomal dominant;Pseudohypoparathyroidism Ib, Autosomal dominant;Pseudohypoparathyroidism Ic, Autosomal dominant;Pseudopseudohypoparathyroidism, Autosomal dominant	20q13.32
case_69	FLT3	Missense_Mutation	chr13	28592686	28592686	G	T	SNP	T820N	TV	exonic	nonsynonymous SNV	FLT3:NM_004119:exon20:c.C2459A:p.T820N	Leukemia, acute lymphoblastic, somatic;Leukemia, acute myeloid, reduced survival in, somatic;Leukemia, acute myeloid, somatic	13q12.2
case_69	PTCH1	Missense_Mutation	chr9	98209631	98209631	G	A	SNP	R1303C	TI	exonic	nonsynonymous SNV	PTCH1:NM_001354918:exon22:c.C3751T:p.R1251C,PTCH1:NM_000264:exon23:c.C3907T:p.R1303C,PTCH1:NM_001083602:exon23:c.C3709T:p.R1237C,PTCH1:NM_001083603:exon23:c.C3904T:p.R1302C,PTCH1:NM_001083604:exon23:c.C3454T:p.R1152C,PTCH1:NM_001083605:exon23:c.C3454T:p.R1152C,PTCH1:NM_001083606:exon23:c.C3454T:p.R1152C,PTCH1:NM_001083607:exon23:c.C3454T:p.R1152C	Basal cell carcinoma, somatic;Basal cell nevus syndrome, Autosomal dominant;Holoprosencephaly 7, Autosomal dominant	9q22.32
case_69	GNAS	Missense_Mutation	chr20	57415850	57415850	C	T	SNP	S230F	TI	exonic	nonsynonymous SNV	GNAS:NM_016592:exon1:c.C689T:p.S230F	ACTH-independent macronodular adrenal hyperplasia, Isolated cases;Acromegaly, somatic;McCune-Albright syndrome, somatic, mosaic;Osseous heteroplasia, progressive, Autosomal dominant;Pseudohypoparathyroidism Ia, Autosomal dominant;Pseudohypoparathyroidism Ib, Autosomal dominant;Pseudohypoparathyroidism Ic, Autosomal dominant;Pseudopseudohypoparathyroidism, Autosomal dominant	20q13.32
case_70	SNCAIP	Missense_Mutation	chr5	121785629	121785629	C	T	SNP	P561L	TI	exonic	nonsynonymous SNV	SNCAIP:NM_001308109:exon6:c.C470T:p.P157L,SNCAIP:NM_001242935:exon7:c.C584T:p.P195L,SNCAIP:NM_001308105:exon7:c.C1502T:p.P501L,SNCAIP:NM_001308106:exon7:c.C578T:p.P193L,SNCAIP:NM_001308107:exon7:c.C584T:p.P195L,SNCAIP:NM_001308108:exon7:c.C764T:p.P255L,SNCAIP:NM_005460:exon9:c.C1682T:p.P561L,SNCAIP:NM_001308100:exon11:c.C1823T:p.P608L	.	5q23.2
case_70	ERBB4	Frame_Shift_Del	chr2	212530120	212530160	GCCCCCTGTAAGCCATCTGGACATTTTTCCACACAGTTTGG	-	DEL	P587fs*9	other	exonic	frameshift deletion	ERBB4:NM_001042599:exon15:c.1759_1799del:p.P587Kfs*9,ERBB4:NM_005235:exon15:c.1759_1799del:p.P587Kfs*9	Amyotrophic lateral sclerosis 19, Autosomal dominant	2q34
case_70	JAK1	Missense_Mutation	chr1	65323460	65323460	G	C	SNP	T446R	TV	exonic	nonsynonymous SNV	JAK1:NM_001321852:exon10:c.C1337G:p.T446R,JAK1:NM_001321856:exon10:c.C1337G:p.T446R,JAK1:NM_001321857:exon10:c.C1337G:p.T446R,JAK1:NM_002227:exon10:c.C1337G:p.T446R,JAK1:NM_001320923:exon11:c.C1337G:p.T446R,JAK1:NM_001321854:exon11:c.C1337G:p.T446R,JAK1:NM_001321855:exon11:c.C1337G:p.T446R,JAK1:NM_001321853:exon12:c.C1337G:p.T446R	.	1p31.3
case_70	CXCR4	Missense_Mutation	chr2	136872995	136872995	G	C	SNP	T172S	TV	exonic	nonsynonymous SNV	CXCR4:NM_001008540:exon1:c.C515G:p.T172S,CXCR4:NM_001348060:exon2:c.C458G:p.T153S,CXCR4:NM_003467:exon2:c.C503G:p.T168S,CXCR4:NM_001348056:exon3:c.C716G:p.T239S,CXCR4:NM_001348059:exon3:c.C602G:p.T201S	Myelokathexis, isolated (3);WHIM syndrome, Autosomal dominant	2q22.1
case_70	SMAD4	Missense_Mutation	chr18	48593406	48593406	G	A	SNP	G386D	TI	exonic	nonsynonymous SNV	SMAD4:NM_005359:exon10:c.G1157A:p.G386D	Juvenile polyposis/hereditary hemorrhagic telangiectasia syndrome, Autosomal dominant;Myhre syndrome, Autosomal dominant;Pancreatic cancer, somatic;Polyposis, juvenile intestinal, Autosomal dominant	18q21.2
case_70	PIM1	Missense_Mutation	chr6	37140814	37140814	G	A	SNP	R217H	TI	exonic	nonsynonymous SNV	PIM1:NM_001243186:exon5:c.G923A:p.R308H,PIM1:NM_002648:exon5:c.G650A:p.R217H	.	6p21.2
case_70	APC	Nonsense_Mutation	chr5	112173668	112173668	C	T	SNP	Q793*	TI	exonic	stopgain	APC:NM_001127511:exon14:c.C2323T:p.Q775X,APC:NM_001354897:exon15:c.C2407T:p.Q803X,APC:NM_001354899:exon15:c.C2293T:p.Q765X,APC:NM_001354901:exon15:c.C2200T:p.Q734X,APC:NM_001354902:exon15:c.C2104T:p.Q702X,APC:NM_001354905:exon15:c.C1897T:p.Q633X,APC:NM_000038:exon16:c.C2377T:p.Q793X,APC:NM_001354895:exon16:c.C2377T:p.Q793X,APC:NM_001354898:exon16:c.C2302T:p.Q768X,APC:NM_001354900:exon16:c.C2254T:…	Adenoma, periampullary, somatic (3);Adenomatous polyposis coli, Autosomal dominant;Brain tumor-polyposis syndrome 2, Autosomal dominant;Colorectal cancer, somatic;Desmoid disease, hereditary, Autosomal dominant;Gardner syndrome, Autosomal dominant;Gastric cancer, somatic;Hepatoblastoma, somatic	5q22.2
case_70	KRAS	Missense_Mutation	chr12	25398281	25398281	C	T	SNP	G13D	TI	exonic	nonsynonymous SNV	KRAS:NM_001369786:exon2:c.G38A:p.G13D,KRAS:NM_001369787:exon2:c.G38A:p.G13D,KRAS:NM_004985:exon2:c.G38A:p.G13D,KRAS:NM_033360:exon2:c.G38A:p.G13D	Bladder cancer, somatic;Breast cancer, somatic;Cardiofaciocutaneous syndrome 2;Gastric cancer, somatic;Leukemia, acute myeloid, Autosomal dominant;Lung cancer, somatic;Noonan syndrome 3;Pancreatic carcinoma, somatic;RAS-associated autoimmune leukoproliferative disorder, Autosomal dominant;Schimmelpenning-Feuerstein-Mims syndrome, somatic mosaic	12p12.1
case_70	FLT3	Missense_Mutation	chr13	28592686	28592686	G	T	SNP	T820N	TV	exonic	nonsynonymous SNV	FLT3:NM_004119:exon20:c.C2459A:p.T820N	Leukemia, acute lymphoblastic, somatic;Leukemia, acute myeloid, reduced survival in, somatic;Leukemia, acute myeloid, somatic	13q12.2
case_70	GNAS	Missense_Mutation	chr20	57429524	57429524	C	T	SNP	P402S	TI	exonic	nonsynonymous SNV	GNAS:NM_080425:exon1:c.C1204T:p.P402S	ACTH-independent macronodular adrenal hyperplasia, Isolated cases;Acromegaly, somatic;McCune-Albright syndrome, somatic, mosaic;Osseous heteroplasia, progressive, Autosomal dominant;Pseudohypoparathyroidism Ia, Autosomal dominant;Pseudohypoparathyroidism Ib, Autosomal dominant;Pseudohypoparathyroidism Ic, Autosomal dominant;Pseudopseudohypoparathyroidism, Autosomal dominant	20q13.32
case_70	GATA4	Missense_Mutation	chr8	11607629	11607629	C	T	SNP	R265C	TI	exonic	nonsynonymous SNV	GATA4:NM_001374273:exon3:c.C175T:p.R59C,GATA4:NM_001308093:exon4:c.C796T:p.R266C,GATA4:NM_001308094:exon4:c.C175T:p.R59C,GATA4:NM_002052:exon4:c.C793T:p.R265C	Atrial septal defect 2, Autosomal dominant;Atrioventricular septal defect 4, Autosomal dominant;Tetralogy of Fallot, Autosomal dominant;Ventricular septal defect 1, Autosomal dominant	8p23.1
case_70	TP53	Missense_Mutation	chr17	7578211	7578211	C	A	SNP	R213L	TV	exonic	nonsynonymous SNV	TP53:NM_001126115:exon2:c.G242T:p.R81L,TP53:NM_001126116:exon2:c.G242T:p.R81L,TP53:NM_001126117:exon2:c.G242T:p.R81L,TP53:NM_001276697:exon2:c.G161T:p.R54L,TP53:NM_001276698:exon2:c.G161T:p.R54L,TP53:NM_001276699:exon2:c.G161T:p.R54L,TP53:NM_001126118:exon5:c.G521T:p.R174L,TP53:NM_000546:exon6:c.G638T:p.R213L,TP53:NM_001126112:exon6:c.G638T:p.R213L,TP53:NM_001126113:exon6:c.G638T:p.R213L,TP53:NM_…	Adrenal cortical carcinoma, Autosomal recessive;Breast cancer, Autosomal dominant;Choroid plexus papilloma, Autosomal dominant;Colorectal cancer, Autosomal dominant;Hepatocellular carcinoma, Somatic mutation;Li-Fraumeni syndrome, Autosomal dominant;Nasopharyngeal carcinoma;Osteosarcoma, Autosomal recessive;Pancreatic cancer, Autosomal dominant, Somatic mutation, Multifactorial	17p13.1
case_70	KEAP1	Missense_Mutation	chr19	10602293	10602293	C	T	SNP	G429S	TI	exonic	nonsynonymous SNV	KEAP1:NM_012289:exon3:c.G1285A:p.G429S,KEAP1:NM_203500:exon3:c.G1285A:p.G429S	.	19p13.2
case_71	ZNF217	Missense_Mutation	chr20	52198651	52198651	T	A	SNP	T239S	TV	exonic	nonsynonymous SNV	ZNF217:NM_001385034:exon2:c.A715T:p.T239S,ZNF217:NM_006526:exon2:c.A715T:p.T239S	.	20q13.2
case_71	APC	Frame_Shift_Ins	chr5	112177472	112177472	-	A	INS	H2063fs*2	other	exonic	frameshift insertion	APC:NM_001127511:exon14:c.6128dupA:p.H2045Tfs*2,APC:NM_001354897:exon15:c.6212dupA:p.H2073Tfs*2,APC:NM_001354899:exon15:c.6098dupA:p.H2035Tfs*2,APC:NM_001354901:exon15:c.6005dupA:p.H2004Tfs*2,APC:NM_001354902:exon15:c.5909dupA:p.H1972Tfs*2,APC:NM_001354905:exon15:c.5702dupA:p.H1903Tfs*2,APC:NM_000038:exon16:c.6182dupA:p.H2063Tfs*2,APC:NM_001354895:exon16:c.6182dupA:p.H2063Tfs*2,APC:NM_001354898:e…	Adenoma, periampullary, somatic (3);Adenomatous polyposis coli, Autosomal dominant;Brain tumor-polyposis syndrome 2, Autosomal dominant;Colorectal cancer, somatic;Desmoid disease, hereditary, Autosomal dominant;Gardner syndrome, Autosomal dominant;Gastric cancer, somatic;Hepatoblastoma, somatic	5q22.2
case_71	MTOR	Missense_Mutation	chr1	11303288	11303288	G	A	SNP	A432V	TI	exonic	nonsynonymous SNV	MTOR:NM_004958:exon9:c.C1295T:p.A432V	Smith-Kingsmore syndrome, Autosomal dominant	1p36.22
case_71	KEL	Missense_Mutation	chr7	142651320	142651320	C	T	SNP	R292Q	TI	exonic	nonsynonymous SNV	KEL:NM_000420:exon8:c.G875A:p.R292Q	.	7q34
case_71	IRS2	Missense_Mutation	chr13	110437823	110437823	G	A	SNP	A193V	TI	exonic	nonsynonymous SNV	IRS2:NM_003749:exon1:c.C578T:p.A193V	.	13q34
case_71	CTNNB1	In_Frame_Ins	chr3	41266101	41266101	-	TGGAAT	INS	I35_H36insGI	other	exonic	nonframeshift insertion	CTNNB1:NM_001098209:exon3:c.98_99insTGGAAT:p.I35_H36insGI,CTNNB1:NM_001098210:exon3:c.98_99insTGGAAT:p.I35_H36insGI,CTNNB1:NM_001904:exon3:c.98_99insTGGAAT:p.I35_H36insGI,CTNNB1:NM_001330729:exon4:c.77_78insTGGAAT:p.I28_H29insGI	Colorectal cancer, somatic;Hepatocellular carcinoma, somatic;Medulloblastoma, somatic;Mental retardation, autosomal dominant 19, Autosomal dominant;Ovarian cancer, somatic;Pilomatricoma, somatic	3p22.1
case_71	BRCA2	Missense_Mutation	chr13	32914817	32914817	G	A	SNP	V2109I	TI	exonic	nonsynonymous SNV	BRCA2:NM_000059:exon11:c.G6325A:p.V2109I	Fanconi anemia, complementation group D1, Autosomal recessive;Wilms tumor, Autosomal dominant, Somatic mutation	13q13.1
case_71	WHSC1L1	Missense_Mutation	chr8	38187374	38187374	C	A	SNP	W368L	TV	exonic	nonsynonymous SNV	NSD3:NM_017778:exon6:c.G1103T:p.W368L,NSD3:NM_023034:exon6:c.G1103T:p.W368L	Leukemia, acute myeloid, Autosomal dominant	8p11.23
case_71	GNAS	Missense_Mutation	chr20	57484421	57484421	G	A	SNP	R201H	TI	exonic	nonsynonymous SNV	GNAS:NM_001077489:exon7:c.G557A:p.R186H,GNAS:NM_080426:exon7:c.G560A:p.R187H,GNAS:NM_000516:exon8:c.G602A:p.R201H,GNAS:NM_001077488:exon8:c.G605A:p.R202H,GNAS:NM_001309840:exon8:c.G425A:p.R142H,GNAS:NM_001309861:exon8:c.G425A:p.R142H,GNAS:NM_080425:exon8:c.G2531A:p.R844H	ACTH-independent macronodular adrenal hyperplasia, Isolated cases;Acromegaly, somatic;McCune-Albright syndrome, somatic, mosaic;Osseous heteroplasia, progressive, Autosomal dominant;Pseudohypoparathyroidism Ia, Autosomal dominant;Pseudohypoparathyroidism Ib, Autosomal dominant;Pseudohypoparathyroidism Ic, Autosomal dominant;Pseudopseudohypoparathyroidism, Autosomal dominant	20q13.32
case_71	CBL	Missense_Mutation	chr11	119169197	119169197	C	T	SNP	S794F	TI	exonic	nonsynonymous SNV	CBL:NM_005188:exon15:c.C2381T:p.S794F	Noonan syndrome-like disorder with or without juvenile myelomonocytic leukemia, Autosomal dominant	11q23.3
case_71	NFE2L2	Missense_Mutation	chr2	178096547	178096547	C	T	SNP	D262N	TI	exonic	nonsynonymous SNV	NFE2L2:NM_001313902:exon4:c.G694A:p.D232N,NFE2L2:NM_001145412:exon5:c.G736A:p.D246N,NFE2L2:NM_001145413:exon5:c.G715A:p.D239N,NFE2L2:NM_001313900:exon5:c.G736A:p.D246N,NFE2L2:NM_001313901:exon5:c.G736A:p.D246N,NFE2L2:NM_001313903:exon5:c.G565A:p.D189N,NFE2L2:NM_001313904:exon5:c.G484A:p.D162N,NFE2L2:NM_006164:exon5:c.G784A:p.D262N	.	2q31.2
case_71	KRAS	Missense_Mutation	chr12	25398284	25398284	C	T	SNP	G12D	TI	exonic	nonsynonymous SNV	KRAS:NM_001369786:exon2:c.G35A:p.G12D,KRAS:NM_001369787:exon2:c.G35A:p.G12D,KRAS:NM_004985:exon2:c.G35A:p.G12D,KRAS:NM_033360:exon2:c.G35A:p.G12D	Bladder cancer, somatic;Breast cancer, somatic;Cardiofaciocutaneous syndrome 2;Gastric cancer, somatic;Leukemia, acute myeloid, Autosomal dominant;Lung cancer, somatic;Noonan syndrome 3;Pancreatic carcinoma, somatic;RAS-associated autoimmune leukoproliferative disorder, Autosomal dominant;Schimmelpenning-Feuerstein-Mims syndrome, somatic mosaic	12p12.1
case_71	ASXL1	Splice_Site	chr20	31020789	31020789	G	A	SNP	splice site 1085+1G>A	TI	splicing	.	.	Bohring-Opitz syndrome, Autosomal dominant;Myelodysplastic syndrome, somatic	20q11.21
case_71	CARD11	Missense_Mutation	chr7	2951915	2951915	T	C	SNP	D1012G	TI	exonic	nonsynonymous SNV	CARD11:NM_032415:exon23:c.A3035G:p.D1012G,CARD11:NM_001324281:exon24:c.A3035G:p.D1012G	B-cell expansion with NFKB and T-cell anergy, Autosomal dominant;Immunodeficiency 11, Autosomal recessive	7p22.2
case_72	BRD4	Missense_Mutation	chr19	15353824	15353824	G	A	SNP	P1019L	TI	exonic	nonsynonymous SNV	BRD4:NM_001379291:exon14:c.C3056T:p.P1019L,BRD4:NM_058243:exon14:c.C3056T:p.P1019L	.	19p13.12
case_72	APC	Nonsense_Mutation	chr5	112175147	112175147	G	T	SNP	E1286*	TV	exonic	stopgain	APC:NM_001127511:exon14:c.G3802T:p.E1268X,APC:NM_001354897:exon15:c.G3886T:p.E1296X,APC:NM_001354899:exon15:c.G3772T:p.E1258X,APC:NM_001354901:exon15:c.G3679T:p.E1227X,APC:NM_001354902:exon15:c.G3583T:p.E1195X,APC:NM_001354905:exon15:c.G3376T:p.E1126X,APC:NM_000038:exon16:c.G3856T:p.E1286X,APC:NM_001354895:exon16:c.G3856T:p.E1286X,APC:NM_001354898:exon16:c.G3781T:p.E1261X,APC:NM_001354900:exon16:…	Adenoma, periampullary, somatic (3);Adenomatous polyposis coli, Autosomal dominant;Brain tumor-polyposis syndrome 2, Autosomal dominant;Colorectal cancer, somatic;Desmoid disease, hereditary, Autosomal dominant;Gardner syndrome, Autosomal dominant;Gastric cancer, somatic;Hepatoblastoma, somatic	5q22.2
case_72	TP53	Frame_Shift_Del	chr17	7572963	7572969	TTTTTTA	-	DEL	K381fs*39	other	exonic	frameshift deletion	TP53:NM_001126115:exon7:c.744_750del:p.K249Sfs*39,TP53:NM_001276697:exon7:c.663_669del:p.K222Sfs*39,TP53:NM_001126118:exon10:c.1023_1029del:p.K342Sfs*39,TP53:NM_000546:exon11:c.1140_1146del:p.K381Sfs*39,TP53:NM_001126112:exon11:c.1140_1146del:p.K381Sfs*39,TP53:NM_001276760:exon11:c.1023_1029del:p.K342Sfs*39,TP53:NM_001276761:exon11:c.1023_1029del:p.K342Sfs*39	Adrenal cortical carcinoma, Autosomal recessive;Breast cancer, Autosomal dominant;Choroid plexus papilloma, Autosomal dominant;Colorectal cancer, Autosomal dominant;Hepatocellular carcinoma, Somatic mutation;Li-Fraumeni syndrome, Autosomal dominant;Nasopharyngeal carcinoma;Osteosarcoma, Autosomal recessive;Pancreatic cancer, Autosomal dominant, Somatic mutation, Multifactorial	17p13.1
case_72	PARP2	Frame_Shift_Ins	chr14	20822324	20822324	-	T	INS	L241fs*7	other	exonic	frameshift insertion	PARP2:NM_001042618:exon8:c.682dupT:p.L228Ffs*7,PARP2:NM_005484:exon8:c.721dupT:p.L241Ffs*7	.	14q11.2
case_72	NRAS	In_Frame_Del	chr1	115258756	115258758	ACC	-	DEL	V9del	other	exonic	nonframeshift deletion	NRAS:NM_002524:exon2:c.24_26del:p.V9del	Colorectal cancer, somatic;Epidermal nevus, somatic;Melanocytic nevus syndrome, congenital, somatic;Neurocutaneous melanosis, somatic;Noonan syndrome 6, Autosomal dominant;Schimmelpenning-Feuerstein-Mims syndrome, somatic mosaic;Thyroid carcinoma, follicular, somatic	1p13.2
case_72	FBXW7	Missense_Mutation	chr4	153249385	153249385	G	A	SNP	R465C	TI	exonic	nonsynonymous SNV	FBXW7:NM_001013415:exon8:c.C1039T:p.R347C,FBXW7:NM_018315:exon8:c.C1153T:p.R385C,FBXW7:NM_033632:exon9:c.C1393T:p.R465C,FBXW7:NM_001349798:exon11:c.C1393T:p.R465C	.	4q31.3
case_72	KRAS	Missense_Mutation	chr12	25398284	25398284	C	T	SNP	G12D	TI	exonic	nonsynonymous SNV	KRAS:NM_001369786:exon2:c.G35A:p.G12D,KRAS:NM_001369787:exon2:c.G35A:p.G12D,KRAS:NM_004985:exon2:c.G35A:p.G12D,KRAS:NM_033360:exon2:c.G35A:p.G12D	Bladder cancer, somatic;Breast cancer, somatic;Cardiofaciocutaneous syndrome 2;Gastric cancer, somatic;Leukemia, acute myeloid, Autosomal dominant;Lung cancer, somatic;Noonan syndrome 3;Pancreatic carcinoma, somatic;RAS-associated autoimmune leukoproliferative disorder, Autosomal dominant;Schimmelpenning-Feuerstein-Mims syndrome, somatic mosaic	12p12.1
case_72	NF1	Missense_Mutation	chr17	29563030	29563030	A	T	SNP	D1322V	TV	exonic	nonsynonymous SNV	NF1:NM_000267:exon29:c.A3965T:p.D1322V,NF1:NM_001042492:exon29:c.A3965T:p.D1322V	Leukemia, juvenile myelomonocytic, Autosomal dominant, Somatic mutation;Neurofibromatosis, familial spinal, Autosomal dominant;Neurofibromatosis, type 1, Autosomal dominant;Neurofibromatosis-Noonan syndrome, Autosomal dominant;Watson syndrome, Autosomal dominant	17q11.2
case_73	APC	Nonsense_Mutation	chr5	112128191	112128191	C	T	SNP	R232*	TI	exonic	stopgain	APC:NM_001354897:exon6:c.C724T:p.R242X,APC:NM_001354900:exon6:c.C517T:p.R173X,APC:NM_001354901:exon6:c.C517T:p.R173X,APC:NM_001354902:exon6:c.C724T:p.R242X,APC:NM_001354905:exon6:c.C517T:p.R173X,APC:NM_000038:exon7:c.C694T:p.R232X,APC:NM_001354895:exon7:c.C694T:p.R232X,APC:NM_001354896:exon7:c.C694T:p.R232X,APC:NM_001354898:exon7:c.C619T:p.R207X,APC:NM_001354903:exon7:c.C694T:p.R232X,APC:NM_00135…	Adenoma, periampullary, somatic (3);Adenomatous polyposis coli, Autosomal dominant;Brain tumor-polyposis syndrome 2, Autosomal dominant;Colorectal cancer, somatic;Desmoid disease, hereditary, Autosomal dominant;Gardner syndrome, Autosomal dominant;Gastric cancer, somatic;Hepatoblastoma, somatic	5q22.2
case_73	TSC1	Missense_Mutation	chr9	135776993	135776993	T	G	SNP	S829R	TV	exonic	nonsynonymous SNV	TSC1:NM_001162427:exon18:c.A2332C:p.S778R,TSC1:NM_001362177:exon18:c.A2122C:p.S708R,TSC1:NM_000368:exon19:c.A2485C:p.S829R,TSC1:NM_001162426:exon19:c.A2482C:p.S828R	Lymphangioleiomyomatosis;Tuberous sclerosis-1, Autosomal dominant	9q34.13
case_73	NTRK1	Missense_Mutation	chr1	156843614	156843614	G	A	SNP	R347H	TV	exonic	nonsynonymous SNV	NTRK1:NM_001012331:exon8:c.G1040A:p.R347H,NTRK1:NM_002529:exon8:c.G1040A:p.R347H,NTRK1:NM_001007792:exon9:c.G950A:p.R317H	Insensitivity to pain, congenital, with anhidrosis, Autosomal recessive;Medullary thyroid carcinoma, familial, Autosomal dominant	1q23.1
case_73	TP53	Missense_Mutation	chr17	7577570	7577570	C	T	SNP	M237I	TI	exonic	nonsynonymous SNV	TP53:NM_001126115:exon3:c.G315A:p.M105I,TP53:NM_001126116:exon3:c.G315A:p.M105I,TP53:NM_001126117:exon3:c.G315A:p.M105I,TP53:NM_001276697:exon3:c.G234A:p.M78I,TP53:NM_001276698:exon3:c.G234A:p.M78I,TP53:NM_001276699:exon3:c.G234A:p.M78I,TP53:NM_001126118:exon6:c.G594A:p.M198I,TP53:NM_000546:exon7:c.G711A:p.M237I,TP53:NM_001126112:exon7:c.G711A:p.M237I,TP53:NM_001126113:exon7:c.G711A:p.M237I,TP53:…	Adrenal cortical carcinoma, Autosomal recessive;Breast cancer, Autosomal dominant;Choroid plexus papilloma, Autosomal dominant;Colorectal cancer, Autosomal dominant;Hepatocellular carcinoma, Somatic mutation;Li-Fraumeni syndrome, Autosomal dominant;Nasopharyngeal carcinoma;Osteosarcoma, Autosomal recessive;Pancreatic cancer, Autosomal dominant, Somatic mutation, Multifactorial	17p13.1
case_73	FANCA	Missense_Mutation	chr16	89858913	89858913	C	T	SNP	R350Q	TI	exonic	nonsynonymous SNV	FANCA:NM_000135:exon12:c.G1049A:p.R350Q,FANCA:NM_001286167:exon12:c.G1049A:p.R350Q	Fanconi anemia, complementation group A, Autosomal recessive	16q24.3
case_73	ERBB4	Missense_Mutation	chr2	212248377	212248377	G	A	SNP	P1297L	TI	exonic	nonsynonymous SNV	ERBB4:NM_001042599:exon27:c.C3842T:p.P1281L,ERBB4:NM_005235:exon28:c.C3890T:p.P1297L	Amyotrophic lateral sclerosis 19, Autosomal dominant	2q34
case_73	CHEK1	Frame_Shift_Ins	chr11	125505377	125505377	-	A	INS	T226fs*19	other	exonic	frameshift insertion	CHEK1:NM_001330427:exon6:c.716dupA:p.T242Nfs*19,CHEK1:NM_001330428:exon6:c.386dupA:p.T132Nfs*19,CHEK1:NM_001114121:exon7:c.668dupA:p.T226Nfs*19,CHEK1:NM_001114122:exon7:c.668dupA:p.T226Nfs*19,CHEK1:NM_001244846:exon7:c.668dupA:p.T226Nfs*19,CHEK1:NM_001274:exon7:c.668dupA:p.T226Nfs*19	.	11q24.2
case_73	NOTCH3	Missense_Mutation	chr19	15285174	15285174	C	T	SNP	D1481N	TI	exonic	nonsynonymous SNV	NOTCH3:NM_000435:exon25:c.G4441A:p.D1481N	Cerebral arteriopathy with subcortical infarcts and leukoencephalopathy 1, Autosomal dominant;Lateral meningocele syndrome, Autosomal dominant	19p13.12
[truncated: 190 more rows]
